# Supplementary material for: SSR marker development in Clerodendrum trichotomum using transcriptome sequencing
Source: PLoS One. 2019 Nov 20;14(11):e0225451. doi: 10.1371/journal.pone.0225451 (PMC6867647; doi:10.1371/journal.pone.0225451)
Supplement: S1 File — (XLS) [file pone.0225451.s005.xls]

## Sheet: SSR 引物设计汇总表
ID	SSR nr.	SSR type	SSR	size	start	end	FORWARD PRIMER1 (5'-3')	Tm(℃)	size	REVERSE PRIMER1 (5'-3')	Tm(℃)	size	PRODUCT1 size (bp)	start (bp)	end (bp)	FORWARD PRIMER2 (5'-3')	Tm(℃)	size	REVERSE PRIMER2 (5'-3')	Tm(℃)	size	PRODUCT2 size (bp)	start (bp)	end (bp)	FORWARD PRIMER3 (5'-3')	Tm(℃)	size	REVERSE PRIMER3 (5'-3')	Tm(℃)	size	PRODUCT3 size (bp)	start (bp)	end (bp)
Unigene0000002	1	p2	(GA)6	12	487	498	CAGTGTTTGAGGTGGCTTGA	59.873	20	TCTCTTTCCTCTTTCCTCAATCA	59.469	23	248	324	571	GGACAGTGTTTGAGGTGGCT	60.159	20	TCTCTTTCCTCTTTCCTCAATCA	59.469	23	251	321	571	TGAGGTGGCTTGACTTGACA	60.44	20	TCTCTTTCCTCTTTCCTCAATCA	59.469	23	241	331	571
Unigene0000025	1	p2	(AC)7	14	252	265	TTAACGCCACCCTTACAACC	59.861	20	GATGTGAACGATAAGCCGGT	59.962	20	147	205	351	TTAACGCCACCCTTACAACC	59.861	20	GCACATAGGCAGAACGTCAA	59.871	20	231	205	435	TTAACGCCACCCTTACAACC	59.861	20	GGAGACTTCTAGCGCAAACG	60.154	20	250	205	454
Unigene0000027	1	p2	(TA)6	12	1110	1121	TCCCTTGCTTCAGCTTTGTT	59.993	20	TCAAGAGAAAAGGTGTGGGC	60.232	20	225	946	1170	CCCTTGCTTCAGCTTTGTTC	59.993	20	TCAAGAGAAAAGGTGTGGGC	60.232	20	224	947	1170	TCCCTTGCTTCAGCTTTGTT	59.993	20	AGAGAAAAGGTGTGGGCAAA	59.711	20	222	946	1167
Unigene0000043	1	p2	(CT)8	16	33	48	CGTCTGCACTTTGCTTGTTT	59.123	20	AGGGGAAGTTGTTGAGCAAA	59.711	20	159	4	162	CCGTCTGCACTTTGCTTGT	60.04	19	AGGGGAAGTTGTTGAGCAAA	59.711	20	160	3	162	CGTCTGCACTTTGCTTGTTT	59.123	20	TGGCTTTTTAGGGGAAGTTG	59.198	20	168	4	171
Unigene0000050	1	c	(GAA)7agaggg(TGA)6	45	388	432	TTGATCCAAAGAAAGACGCC	60.192	20	GAAGAGGCCAATGTGGGTTA	59.933	20	228	278	505	TGGATAGAAGAGGGCTCCAA	59.767	20	GAAGAGGCCAATGTGGGTTA	59.933	20	177	329	505	TTGATCCAAAGAAAGACGCC	60.192	20	GAGGTGACACTCCGAAGAGG	59.835	20	241	278	518
Unigene0000051	1	p3	(GGC)6	18	192	209	CACAAAGAACGAGGCTCTCC	59.989	20	TAACCAGAGTATGAGGGCGG	60.088	20	147	152	298	CACAAAGAACGAGGCTCTCC	59.989	20	CGGCCAAGACTAGGAAGATG	59.83	20	121	152	272	GCTCTCCCGACAAAGAACAC	59.851	20	TAACCAGAGTATGAGGGCGG	60.088	20	134	165	298
Unigene0000064	1	p2	(AG)6	12	1157	1168
Unigene0000065	1	p2	(CT)6	12	43	54
Unigene0000104	1	p2	(CT)7	14	367	380	ACGCGTTCACTGAAAATTCC	60.118	20	CCGGAATTGCAGACGTATTT	59.96	20	173	250	422	CGATACGCGTTCACTGAAAA	59.872	20	CCGGAATTGCAGACGTATTT	59.96	20	177	246	422	TCAATCTGACGGCTGTTACG	59.864	20	CCGGAATTGCAGACGTATTT	59.96	20	210	213	422
Unigene0000106	1	p3	(TTA)19	57	1107	1163
Unigene0000122	1	p2	(CT)9	18	1376	1393
Unigene0000136	1	p2	(AG)6	12	2062	2073
Unigene0000143	1	p3	(GTG)5	15	200	214	TGTCTGTGCAGCATTGTTGA	60.029	20	TAACCTGAACCCGAACCAAG	59.964	20	147	101	247	AGTGGGTGCTAGGCTGCTAA	60.037	20	TAACCTGAACCCGAACCAAG	59.964	20	105	143	247	CAAGGTTGTCTGTGCAGCAT	59.905	20	TAACCTGAACCCGAACCAAG	59.964	20	153	95	247
Unigene0000164	1	p2	(TA)7	14	1096	1109	CATCAGTTTGAGGGACGGAT	59.927	20	CCTACTTGCTTTGAGGCTGG	60.008	20	264	932	1195	CATCAGTTTGAGGGACGGAT	59.927	20	CCCTACTTGCTTTGAGGCTG	60.008	20	265	932	1196	CATCAGTTTGAGGGACGGAT	59.927	20	CTACTTGCTTTGAGGCTGGC	60.154	20	263	932	1194
Unigene0000164	2	p3	(CTC)7	21	2139	2159	CTAATATCCGCCTCACAGCC	59.691	20	CTCCACTCTGAACTCGGACC	59.835	20	275	2049	2323	TAATATCCGCCTCACAGCCT	59.691	20	CTCCACTCTGAACTCGGACC	59.835	20	274	2050	2323	CTAATATCCGCCTCACAGCC	59.691	20	GCAAGAACCGGAACTCGATA	60.214	20	246	2049	2294
Unigene0000165	1	p2	(CT)7	14	97	110	CCTACTGCCCCACTACTTCAA	59.248	21	TGACCTCAATGCCCATGTTA	59.924	20	207	50	256	CCTACTGCCCCACTACTTCAA	59.248	21	CCTTGCGCTGGAAATGTTAT	60.096	20	148	50	197	CCTACTGCCCCACTACTTCAA	59.248	21	GGTTGATATGTCCTTGCGCT	60.103	20	159	50	208
Unigene0000167	1	p3	(AGA)6	18	87	104	CAGCTCTCTTCTCTGCGACTT	59.126	21	CGAAGCTGCTCCAATTTCTC	60.096	20	144	34	177	CAGCTCTCTTCTCTGCGACTT	59.126	21	TCGAAGCTGCTCCAATTTCT	60.096	20	145	34	178	CAGCTCTCTTCTCTGCGACTT	59.126	21	CGATGCGTTGATTACGATTG	60.096	20	199	34	232
Unigene0000181	1	p2	(TA)8	16	392	407	AATGTGATCATCATCGTGGA	57.2	20	TCACATTGATCAAATACTTTTTATTGA	58.221	27	111	352	462	CTAATGTGATCATCATCGTGGA	58.45	22	TCACATTGATCAAATACTTTTTATTGA	58.221	27	113	350	462	AATGTGATCATCATCGTGGA	57.2	20	ACAATCACATTGATCAAATACTTTTTA	57.413	27	115	352	466
Unigene0000201	1	p2	(GA)6	12	1084	1095
Unigene0000203	1	p2	(AG)10	20	2386	2405	TGAAAGACATGCCAAGAGGA	59.369	20	ACACCTCCATTCTTTGCCAG	60.111	20	165	2293	2457	AAAGCAGAACCCTGAGATGG	59.284	20	ACACCTCCATTCTTTGCCAG	60.111	20	189	2269	2457	TGAAAGACATGCCAAGAGGA	59.369	20	TTGACCCAAACACCTCCATT	60.21	20	174	2293	2466
Unigene0000207	1	c*	(TC)9(TCAA)6*	40	68	107	ACCCCACCCAGCTGTAGAT	59.395	19	GTGAAGGTTGGGTTTGTTGG	60.246	20	103	41	143	ATCTAGTCACCCCACCCAGC	61.311	20	ATTTGTGTTCGATCGCGTCT	60.667	20	160	33	192	CATATCTAGTCACCCCACCCA	59.679	21	ATTTGTGTTCGATCGCGTCT	60.667	20	163	30	192
Unigene0000207	2	p2	(GA)6	12	1413	1424
Unigene0000209	1	p2	(AT)7	14	331	344	ACCATACATTAATGCCCCCA	59.901	20	GGTCCTCGCAATGTCTAGGT	59.166	20	147	242	388	AAGATGGCTTTTGGCTTCAA	59.823	20	GGTCCTCGCAATGTCTAGGT	59.166	20	270	119	388	CATTAATGCCCCCAAAACTG	60.181	20	GGTCCTCGCAATGTCTAGGT	59.166	20	141	248	388
Unigene0000218	1	p3	(CAT)5	15	59	73	TGCCCACAAATTATAGATAAGATCC	59.654	25	TCCGACACTACGCAAGTCTG	60.049	20	271	11	281	GCCCACAAATTATAGATAAGATCCA	59.654	25	TCCGACACTACGCAAGTCTG	60.049	20	270	12	281	TGCCCACAAATTATAGATAAGATCC	59.654	25	CTACGCAAGTCTGCATTTCG	59.632	20	264	11	274
Unigene0000236	1	p2	(GA)6	12	242	253	AAGCACATCACTCCGGCTAT	59.723	20	CTTCTGCTGCCTCACTTTCC	60.134	20	228	76	303	AAGCACATCACTCCGGCTAT	59.723	20	CTGCCTCACTTTCCAGGTTC	59.844	20	222	76	297	ATTTCGGATCTTGGCAATCA	60.414	20	GCTCACTACAGGCTTCGTCC	60.02	20	220	147	366
Unigene0000239	1	p2	(AC)7	14	82	95	GCTCTCACAGCATGGAATCA	59.95	20	TGAGTCAGGATTGGGTAGGG	59.92	20	279	28	306	TGCTCTCACAGCATGGAATC	59.95	20	TGAGTCAGGATTGGGTAGGG	59.92	20	280	27	306	GCTCTCACAGCATGGAATCA	59.95	20	TGAAGGGTTAGGTCGAAACG	60.103	20	248	28	275
Unigene0000245	1	p2	(CT)6	12	1671	1682	GCGGTTCTGAGGTAGTGAGC	60.02	20	TGTTCTGCTGCCCATACTTG	59.864	20	276	1450	1725	GAAACCAAACCTTTGGACGA	59.948	20	TGTTCTGCTGCCCATACTTG	59.864	20	226	1500	1725	ATGTGCTGTTGCCCCTCTAC	60.142	20	TCCACACGATATGCGAAAAA	60.073	20	235	1582	1816
Unigene0000250	1	p4	(AAAG)4	16	25	40
Unigene0000257	1	p5	(TAAAA)4	20	227	246	TTCGTAGACGAATGACTGCG	60.011	20	TCCCCTTTTGTTAGTGGGTG	59.824	20	264	156	419	CACTGCCGATGAACTTCGTA	59.864	20	TCCCCTTTTGTTAGTGGGTG	59.824	20	278	142	419	TTCGTAGACGAATGACTGCG	60.011	20	ACAATTTTGTGGGGGTGAAG	59.688	20	234	156	389
Unigene0000257	2	p2	(AG)9	18	1637	1654
Unigene0000261	1	p2	(GA)7	14	965	978	CGAGAGATTGGACCCAGAAG	59.797	20	TCTGGAGCATCAGTGTCCTG	59.98	20	270	831	1100	CACCAATGAATCTGGGGTCT	59.779	20	TCTGGAGCATCAGTGTCCTG	59.98	20	207	894	1100	CGAGAGATTGGACCCAGAAG	59.797	20	AGTGTCCTGCTGCTTGTCCT	60.057	20	259	831	1089
Unigene0000268	1	p3	(GAA)6	18	1539	1556	CTGTGGGTCTCCTAGGTCCA	60.104	20	GCGACCCAAACAAAATTAGC	59.592	20	254	1489	1742	CTGTGGGTCTCCTAGGTCCA	60.104	20	TATCACCAATGGCAAAGCAC	59.548	20	127	1489	1615	TGCTGTGGGTCTCCTAGGTC	60.261	20	GCGACCCAAACAAAATTAGC	59.592	20	256	1487	1742
Unigene0000269	1	c	(TA)7(CA)6	26	1128	1153	AAACTTGTACATGGCTGTGTGG	59.958	22	CCATCCTCTTGACATTCCGT	59.927	20	164	1070	1233	AAACTTGTACATGGCTGTGTGG	59.958	22	ACCATCCTCTTGACATTCCG	59.927	20	165	1070	1234	AAACTTGTACATGGCTGTGTGG	59.958	22	TCCTCTTGACATTCCGTGTG	59.676	20	161	1070	1230
Unigene0000274	1	p2	(TC)9	18	64	81	CAGACTGAGGGTAGGTCGGA	60.252	20	CCATTTCCAAACCCAGAAAA	59.772	20	224	31	254	CAGACTGAGGGTAGGTCGGA	60.252	20	GAAAAGCAGCAATTCTCGGA	60.469	20	134	31	164	GTAGGTCGGAGCCTGACTGT	59.33	20	CCATTTCCAAACCCAGAAAA	59.772	20	214	41	254
Unigene0000290	1	p3	(GCT)5	15	522	536	TACACTGGAGCAATTGCAGG	59.864	20	TTGTAAACCTTGCCGAATCC	59.938	20	248	497	744	TACACTGGAGCAATTGCAGG	59.864	20	TGATCTTGCGGCTTCTTTCT	60.096	20	104	497	600	TACACTGGAGCAATTGCAGG	59.864	20	CCTTTGTAAACCTTGCCGAA	60.103	20	251	497	747
Unigene0000301	1	p2	(CA)9	18	1604	1621	TTAGAAAACATGCGCACACA	58.909	20	CTCCCCCAATGGAGGTTTAT	60.011	20	116	1569	1684	TTAGAAAACATGCGCACACA	58.909	20	TGGATAATGGCAGCAATGAA	60.035	20	176	1569	1744	TTAGAAAACATGCGCACACA	58.909	20	TGCTCCTGTTTGTTTTTCCC	60.088	20	146	1569	1714
Unigene0000308	1	p2	(CT)9	18	2155	2172	TTCCTCACCTTTGCACTTGA	59.415	20	GCCATTTTGCAATTTTTGCT	60.082	20	198	2032	2229	TTCCTCACCTTTGCACTTGA	59.415	20	TGTTTGACTCTGATGCCCAG	59.831	20	261	2032	2292	TTCCTCACCTTTGCACTTGA	59.415	20	TGACTCTGATGCCCAGACAC	59.827	20	257	2032	2288
Unigene0000342	1	p2	(AG)8	16	147	162	ACGAGAGGCCTGTGGTAGG	60.268	19	CAACAAAAGAGGTGCTGCAA	60.027	20	200	125	324	ACGAGAGGCCTGTGGTAGG	60.268	19	GCACAACAAAAGAGGTGCTG	59.49	20	203	125	327	ACGAGAGGCCTGTGGTAGG	60.268	19	TGCACAACAAAAGAGGTGCT	59.49	20	204	125	328
Unigene0000346	1	p3	(TCA)6	18	464	481	ACACCCATTTGAAGCCTACG	59.993	20	AGTGCTCCACCAATGTTTCC	59.973	20	269	383	651	TGAAGCCTACGCTCGTCTTT	60.154	20	AGTGCTCCACCAATGTTTCC	59.973	20	260	392	651	TTTGAAGCCTACGCTCGTCT	60.154	20	AGTGCTCCACCAATGTTTCC	59.973	20	262	390	651
Unigene0000356	1	p2	(CT)8	16	778	793
Unigene0000368	1	p2	(GA)6	12	23	34
Unigene0000376	1	p3	(TGG)5	15	970	984	AGGATCATGGTAAACCAGCG	59.955	20	CACTGCAACCTGAAGCCATA	59.864	20	253	883	1135	GGTGGAGGAGGATCATGGTA	59.737	20	CACTGCAACCTGAAGCCATA	59.864	20	261	875	1135	AGGATCATGGTAAACCAGCG	59.955	20	TACACCACCACTGCAACCTG	60.629	20	261	883	1143
Unigene0000396	1	p2	(TG)6	12	1673	1684	ACCGCAAATTTTACACACCC	59.73	20	AATGCCATGGTTGTAAAGGC	59.829	20	188	1641	1828	GGGTGTTTTACACCGCAAAT	59.73	20	AATGCCATGGTTGTAAAGGC	59.829	20	199	1630	1828	ACCGCAAATTTTACACACCC	59.73	20	TTGAACGCTAAATTGGCCTC	60.209	20	241	1641	1881
Unigene0000397	1	p3	(CTT)5	15	1370	1384	AAGAACCAGAAGCTCATCCG	59.43	20	CATACTAAAGGCGGCGAAAC	59.742	20	171	1270	1440	CACCGCCATAGGATCTGAAG	60.615	20	CATACTAAAGGCGGCGAAAC	59.742	20	250	1191	1440	GTGGACCGGTAGGAAGAACC	60.746	20	CATACTAAAGGCGGCGAAAC	59.742	20	184	1257	1440
Unigene0000398	1	p2	(AG)10	20	37	56	GGGAGATAAGAGGAGGGGAA	59.467	20	CTAGTCTGCATGTTGCCGAA	60.011	20	170	5	174	GGGAGATAAGAGGAGGGGAA	59.467	20	ATGGACATCCCGCTAGTCTG	60.096	20	182	5	186	GGGAGATAAGAGGAGGGGAA	59.467	20	TAGTCTGCATGTTGCCGAAC	59.871	20	169	5	173
Unigene0000402	1	p2	(AT)7	14	673	686	ATCAAGATTATGAGGGGCGA	59.486	20	ATGATGTAAACAGTGGGCCG	60.776	20	255	588	842	TCAAGATTATGAGGGGCGAT	59.486	20	ATGATGTAAACAGTGGGCCG	60.776	20	254	589	842	CAAGATTATGAGGGGCGATT	58.998	20	ATGATGTAAACAGTGGGCCG	60.776	20	253	590	842
Unigene0000403	1	p6	(CGCCGG)4	24	2524	2547	GGACGATAAAACACACGCCT	60	20	TTTCTTCGAGGGGATAAGGG	60.382	20	253	2419	2671	GGACGATAAAACACACGCCT	60	20	CGAGGGGATAAGGGAGAGAA	60.528	20	247	2419	2665	GGACGATAAAACACACGCCT	60	20	CTTCGAGGGGATAAGGGAGA	60.528	20	250	2419	2668
Unigene0000404	1	p3	(AAC)5	15	122	136	TCTCTCGTAAGCAATGCTGAAA	60.152	22	ATTGGTTGGTCAAGTGGGAA	60.21	20	243	26	268	TCTCTCGTAAGCAATGCTGAAA	60.152	22	AATTGGTTGGTCAAGTGGGA	60.21	20	244	26	269	TCTCTCGTAAGCAATGCTGAAA	60.152	22	AAATTGGTTGGTCAAGTGGG	59.688	20	245	26	270
Unigene0000414	1	c	(GTG)7aaggtggtggtggtggggacttgtagtagtaat(GTG)7	75	696	770	AGGTGGAGAAGAAGACGGTG	59.3	20	ACTACAAGTCCCCACCACCA	60.275	20	146	648	793	GGGGTGGGGAGTTGTAGTG	60.222	19	CACCACCTCCTTCACCATCT	59.962	20	258	623	880	GGGTGGGGAGTTGTAGTGG	60.222	19	CACCACCTCCTTCACCATCT	59.962	20	257	624	880
Unigene0000415	1	p2	(CA)6	12	1021	1032	GAACCGAAACATCCTTGGAA	59.91	20	GGGCCAGATACCCTACACAA	59.813	20	218	969	1186	GAACCGAAACATCCTTGGAA	59.91	20	ACATTAAACCAGACCGGGTG	59.711	20	119	969	1087	GAACCGAAACATCCTTGGAA	59.91	20	ATCTTGGAGGGCCAGATACC	60.293	20	226	969	1194
Unigene0000416	1	p2	(CA)6	12	51	62	AATCAAATCGGCACAACACA	59.972	20	AATTCGTGGGAGGGGTAAAT	59.532	20	138	24	161	AATCAAATCGGCACAACACA	59.972	20	CGGTTGAAGGGAGATTGAAC	59.526	20	104	24	127	AATCAAATCGGCACAACACA	59.972	20	ACGGTTGAAGGGAGATTGAA	59.526	20	105	24	128
Unigene0000448	1	p2	(CT)8	16	59	74	TCCGTTCACTGCAGACAAAA	60.427	20	GAAATGGCAAACGGAACAAT	59.807	20	198	28	225	TCCGTTCACTGCAGACAAAA	60.427	20	AGCAGCTTCTTGATTCAGGC	59.723	20	118	28	145	TCCGTTCACTGCAGACAAAA	60.427	20	GCAGCTTCTTGATTCAGGCT	59.723	20	117	28	144
Unigene0000464	1	p2	(AG)8	16	1443	1458	TCACCCTGCAAAAAGAAAGG	60.22	20	AGGCTGGTGCAATTGAAGTT	59.74	20	272	1268	1539	CACCCTGCAAAAAGAAAGGA	60.22	20	AGGCTGGTGCAATTGAAGTT	59.74	20	271	1269	1539	TCACCCTGCAAAAAGAAAGG	60.22	20	GAGGCTGGTGCAATTGAAGT	60.263	20	273	1268	1540
Unigene0000469	1	p2	(GA)7	14	49	62	GAATGGGATTTGTTGTTTCCA	59.654	21	ATTTTGATTCTCGCAATCGG	60.038	20	216	19	234	GAATGGGATTTGTTGTTTCCA	59.654	21	GATTCTCGCAATCGGCTTAG	59.945	20	211	19	229	GAATGGGATTTGTTGTTTCCA	59.654	21	TCGGCTTAGGGGAAGAGATT	60.166	20	200	19	218
Unigene0000475	1	p3	(CCG)5	15	102	116	AAGTAGTTTCCCCCACCCAC	60.088	20	TTGCCTTTCTCTCTCGTTCC	59.55	20	204	59	262	ACAAGTAGTTTCCCCCACCC	60.088	20	TTGCCTTTCTCTCTCGTTCC	59.55	20	206	57	262	AGTAGTTTCCCCCACCCACT	59.717	20	TTGCCTTTCTCTCTCGTTCC	59.55	20	203	60	262
Unigene0000475	2	p2	(AG)7	14	354	367	GGAACGAGAGAGAAAGGCAA	59.55	20	GCAAATGTCAAGAGTTGTGTCC	59.644	22	201	243	443	GCTTGGGGGAGAAGAAAAGA	60.683	20	GCAAATGTCAAGAGTTGTGTCC	59.644	22	153	291	443	AGGAACGAGAGAGAAAGGCA	59.162	20	GCAAATGTCAAGAGTTGTGTCC	59.644	22	202	242	443
Unigene0000476	1	p2	(CT)8	16	273	288	CCAGATGCCCATCTACCACT	59.95	20	ATGGAGTGCAATTTTGGGAG	59.933	20	119	248	366	GCCTATCACATCTCCCTCCA	60.034	20	TTGGAGCTCTGCAGGAAAGT	60.134	20	191	231	421	CCAGATGCCCATCTACCACT	59.95	20	TTGGAGCTCTGCAGGAAAGT	60.134	20	174	248	421
Unigene0000478	1	p2	(AG)8	16	112	127	GCAAGCTAGCATTTCTACGGA	59.644	21	CAGGTAGGAAGCCATTCTCG	59.83	20	266	30	295	TGCAAGCTAGCATTTCTACGG	60.534	21	CAGGTAGGAAGCCATTCTCG	59.83	20	267	29	295	GCAAGCTAGCATTTCTACGGA	59.644	21	CGCTGGAAGAACAGGTAGGA	60.388	20	277	30	306
Unigene0000483	1	p2	(AT)9	18	1634	1651	CACGCTTCCACCACTTGATA	59.716	20	AAGACAGTAGCGTAGCAGTCCA	59.217	22	180	1583	1762	GGATACATCACGCTTCCACC	60.348	20	AAGACAGTAGCGTAGCAGTCCA	59.217	22	188	1575	1762	GATACATCACGCTTCCACCA	59.527	20	AAGACAGTAGCGTAGCAGTCCA	59.217	22	187	1576	1762
Unigene0000485	1	p2	(GA)8	16	1636	1651	GTATTAGCGAAGGCACGGAG	59.867	20	CCTTCTCACCCTCCTCACAA	60.229	20	267	1419	1685	GATTCGGTCAATGGTGGTCT	59.786	20	TAGCCATTTCTGCCACCTTC	60.214	20	235	1466	1700	GATTCGGTCAATGGTGGTCT	59.786	20	CCTTCTCACCCTCCTCACAA	60.229	20	220	1466	1685
Unigene0000498	1	p3	(GGC)7	21	2270	2290	CGAGGTTCTGCAGTTGAACA	60.025	20	ATAAAGCCAAGGAGGGGAGA	60.032	20	119	2212	2330	CGAGGTTCTGCAGTTGAACA	60.025	20	GGTCAGAAGGCATGGACAAT	59.934	20	217	2212	2428	ATAGGCACGCCTGATGATTC	60.066	20	ATAAAGCCAAGGAGGGGAGA	60.032	20	227	2104	2330
Unigene0000499	1	p2	(AG)9	18	2435	2452
Unigene0000530	1	p2	(CT)8	16	1482	1497	AGTCCGCGTGAAATAGAGGA	59.836	20	CCCTGAGGACTCAGCCATAA	60.21	20	195	1400	1594	GTCCGCGTGAAATAGAGGAC	59.7	20	CCCTGAGGACTCAGCCATAA	60.21	20	194	1401	1594	TGTTGATGTGAATGATCCCG	60.33	20	CCCTGAGGACTCAGCCATAA	60.21	20	218	1377	1594
Unigene0000532	1	p2	(CT)11	22	1699	1720	TCAAACAGAGCAACACCAGC	60.032	20	CCGGCGAAGCTATTCAATTA	60.185	20	142	1647	1788	CAGAGCAACACCAGCTTCAG	59.77	20	CCGGCGAAGCTATTCAATTA	60.185	20	137	1652	1788	CTCTCCAGCTTGTGGGATGT	60.261	20	CCGGCGAAGCTATTCAATTA	60.185	20	254	1535	1788
Unigene0000550	1	p2	(TA)11	22	367	388
Unigene0000556	1	c	(GTAT)7atg(TGTA)4	47	2912	2958
Unigene0000558	1	p3	(ACT)5	15	98	112	TTCTCCCCTCAAAACATTGAA	59.532	21	CCTAATCCCGTCTAGGCTCC	60.053	20	222	22	243	CATTCTCCCCTCAAAACATTG	59.415	21	CCTAATCCCGTCTAGGCTCC	60.053	20	224	20	243	TTCTCCCCTCAAAACATTGAA	59.532	21	CCGACTACCACGTAACGCTT	60.19	20	156	22	177
Unigene0000559	1	p3	(AAG)5	15	1492	1506	CAAGGGAATGGTGGAAAGAA	59.903	20	TGCTGCTAATGCATCCACTC	59.979	20	267	1450	1716	CAAGGGAATGGTGGAAAGAA	59.903	20	GCATCCACTCTTGGGAATGT	59.934	20	257	1450	1706	CAAGGGAATGGTGGAAAGAA	59.903	20	ACTCACCGCTAAAACCATCG	60.132	20	195	1450	1644
Unigene0000569	1	p2	(CT)11	22	2896	2917	GGCCTCCATCCACCTAATTT	60.152	20	TTGGTGGATACTGATGGCAG	59.522	20	179	2823	3001	AGCCTGCCTAATTGTCCTTG	59.336	20	TTGGTGGATACTGATGGCAG	59.522	20	220	2782	3001	CAGGATGATGGATCATGGAA	59.248	20	TTGGTGGATACTGATGGCAG	59.522	20	272	2730	3001
Unigene0000572	1	p6	(CTTCCT)4	24	1728	1751	TCTGGTCGTTCAAATCCTCC	60.05	20	CGATGGTGATGATGAAGACG	60.072	20	239	1550	1788	TCATCGTCACTCTGTTCCCA	60.246	20	CGATGGTGATGATGAAGACG	60.072	20	138	1651	1788	TCATCGTCACTCTGTTCCCA	60.246	20	TGGGGATGATCTTGGTGATT	60.135	20	279	1651	1929
Unigene0000581	1	p3	(TCA)10	30	33	62	ATCGTCGTCCACGTATGGAT	60.226	20	CATCACTGCCACCAACTTGT	59.597	20	275	1	275	ATCGTCGTCCACGTATGGAT	60.226	20	GCCACCAACTTGTTTTGTGA	59.591	20	268	1	268	ATCGTCGTCCACGTATGGAT	60.226	20	CATCATCACTGCCACCAACT	59.551	20	278	1	278
Unigene0000586	1	p2	(CT)6	12	23	34
Unigene0000586	2	p2	(AT)9	18	3759	3776	TTCAATTGGCTAAAATCCTGG	59.065	21	GAAATTTCCCAATGAATGCC	59.211	20	278	3626	3903	TTCAATTGGCTAAAATCCTGG	59.065	21	AAATTTCCCAATGAATGCCC	60.865	20	277	3626	3902	CTTCAATTGGCTAAAATCCTGG	59.964	22	GAAATTTCCCAATGAATGCC	59.211	20	279	3625	3903
Unigene0000601	1	p2	(AG)16	32	1403	1434
Unigene0000602	1	p3	(TTA)6	18	1951	1968	CTATCCTAGGGTTGGGCTCC	59.919	20	TAAATTGCCGTTGTCGTTGA	60.111	20	237	1764	2000	CCTATCCTAGGGTTGGGCTC	59.919	20	TAAATTGCCGTTGTCGTTGA	60.111	20	238	1763	2000	GGGAGTTCTTACGGTTGGGT	60.225	20	AATGGGCTGTTGATTTGAGG	59.933	20	243	1925	2167
Unigene0000602	2	p2	(TA)8	16	2192	2207	CCTCAAATCAACAGCCCATT	59.933	20	TTATGCCATTGCTCAGATGC	59.799	20	231	2148	2378	CCGCCAGTGATTTCACTTTT	60.11	20	TTATGCCATTGCTCAGATGC	59.799	20	253	2126	2378	TCTCCTCAAATCAACAGCCC	60.195	20	TTATGCCATTGCTCAGATGC	59.799	20	234	2145	2378
Unigene0000622	1	p2	(AG)10	20	1	20
Unigene0000638	1	p3	(TCC)5	15	2111	2125	TTGAAGAACCATCATGCAGC	59.805	20	CAACTTAGGAGGGGGATGCT	60.455	20	277	1946	2222	TTGAAGAACCATCATGCAGC	59.805	20	CTTAGGAGGGGGATGCTTGT	60.455	20	274	1946	2219	ATGCAGCGGATCCAACTTAT	59.556	20	CTTAGGAGGGGGATGCTTGT	60.455	20	261	1959	2219
Unigene0000679	1	p3	(CTT)6	18	120	137	CTAGTCGAGACACAACCCCC	59.574	20	GGCGAATTTGACGTTTGACT	60.118	20	234	47	280	CTAGTCGAGACACAACCCCC	59.574	20	GCGAATTTGACGTTTGACTG	59.322	20	233	47	279	CTAGTCGAGACACAACCCCC	59.574	20	AAGCAACAAGAAGCTGGCTG	60.71	20	277	47	323
Unigene0000679	2	p2	(GA)8	16	463	478
Unigene0000681	1	p2	(AG)7	14	237	250
Unigene0000724	1	p2	(AT)6	12	48	59	ACTGCCAACCTGAAACAGGA	60.69	20	GCTGCATCTTAAGCCGAAAT	59.461	20	216	2	217	ACTGCCAACCTGAAACAGGA	60.69	20	ATTGCTGCATCTTAAGCCGA	60.876	20	219	2	220	TGCCAACCTGAAACAGGAAC	61.075	20	GCTGCATCTTAAGCCGAAAT	59.461	20	214	4	217
Unigene0000729	1	p3	(ATA)8	24	626	649	GGAATCAAGTAGAGCAGCGG	59.978	20	ATGGGGTTGAATCACAGGAA	60.173	20	223	527	749	GGAATCAAGTAGAGCAGCGG	59.978	20	TGGGGTTGAATCACAGGAAT	60.173	20	222	527	748	GCGGTGGAATCAAGTAGAGC	59.843	20	ATGGGGTTGAATCACAGGAA	60.173	20	228	522	749
Unigene0000735	1	p2	(TC)8	16	1262	1277	AGCTGTGGTGGTATTCCCAG	59.989	20	GACGGTGAGATACCGGAAAA	59.933	20	164	1160	1323	AGCTGTGGTGGTATTCCCAG	59.989	20	GATTAACGTCGGCAAATGCT	60.103	20	252	1160	1411	AGCTGTGGTGGTATTCCCAG	59.989	20	TCACTGATTAACGTCGGCAA	60.257	20	257	1160	1416
Unigene0000739	1	c	(AT)9(GT)10	38	265	302	TCATGTCGCTCACTCACACA	60.026	20	TGTGTGCCACCAGGAACTTA	60.152	20	237	155	391	ATGTCGCTCACTCACACAGC	60.063	20	TGTGTGCCACCAGGAACTTA	60.152	20	235	157	391	TCAAAACCCGAACAGGAATC	59.91	20	TGTGTGCCACCAGGAACTTA	60.152	20	255	137	391
Unigene0000740	1	p2	(GA)6	12	43	54	TTCAAATTACGCCTCTACACTGA	58.955	23	GAATTTGGGGTTTTCCGTTT	60.034	20	213	15	227	TTCAAATTACGCCTCTACACTGA	58.955	23	GAGGCTCGAATTCTTCGTTG	59.955	20	110	15	124	CTTCAAATTACGCCTCTACACTGA	59.848	24	GAATTTGGGGTTTTCCGTTT	60.034	20	214	14	227
Unigene0000741	1	p2	(CT)8	16	1604	1619	CCCTGGTTCTCCAAAACAAA	59.942	20	CGAGTCCTTCATGTTCGGAT	60.073	20	280	1389	1668	TGCCTGATCATGCTCGTATC	59.788	20	CGAGTCCTTCATGTTCGGAT	60.073	20	158	1511	1668	TGCCTGATCATGCTCGTATC	59.788	20	CGTTCCGAGTCCTTCATGTT	60.111	20	163	1511	1673
Unigene0000747	1	p4	(ACAA)4	16	30	45
Unigene0000755	1	p4	(AAAT)4	16	160	175	GGTGAGGTCCGTGAGGACTA	60.112	20	ATTGCACGAGTTTGGGCTTA	60.637	20	163	95	257	GGGAAAGTGATGAAGGCAGA	60.195	20	ATTGCACGAGTTTGGGCTTA	60.637	20	204	54	257	GGTGAGGTCCGTGAGGACTA	60.112	20	AAACATTGCACGAGTTTGGG	60.924	20	167	95	261
Unigene0000780	1	p2	(AT)6	12	112	123	AAATGCGAGCCTAGTGAAGC	59.62	20	CAGCCACTGGTTTAATGCAA	59.729	20	165	60	224	AAATGCGAGCCTAGTGAAGC	59.62	20	ACCACCACAATTCAGCCACT	60.431	20	177	60	236	AAATGCGAGCCTAGTGAAGC	59.62	20	ACCACAATTCAGCCACTGGT	60.431	20	174	60	233
Unigene0000781	1	p2	(AG)9	18	515	532	GCTTGCTCTCACTTTGTCCC	59.997	20	GCCTCTTACTTCATGCCTGG	59.836	20	170	387	556	CAAATGCTGCAGCTGGTTTA	60.014	20	GCCTCTTACTTCATGCCTGG	59.836	20	200	357	556	GCATGCCCCTGAGCTAAATA	60.196	20	GCATCCTGAAAACGTCGAAT	60.081	20	241	443	683
Unigene0000788	1	p5	(AAAAC)4	20	629	648	TCCATTTCCGGTATGTGGAT	60.014	20	CGCATCAACAGGTCGAGTT	59.846	19	176	495	670	CAGCTCCATTTCCGGTATGT	59.955	20	CGCATCAACAGGTCGAGTT	59.846	19	180	491	670	AGCTCCATTTCCGGTATGTG	59.955	20	CGCATCAACAGGTCGAGTT	59.846	19	179	492	670
Unigene0000793	1	p2	(CT)8	16	18	33
Unigene0000793	2	p3	(TCT)8	24	818	841	GGATTGTTCTACTTCCGCCA	60.074	20	AAACATCGGCTGGTAGAGGA	59.694	20	135	735	869	GAAGACTGGGAATGCTTGGA	60.195	20	AACATCGGCTGGTAGAGGAA	59.694	20	265	604	868	GAAGACTGGGAATGCTTGGA	60.195	20	AAACATCGGCTGGTAGAGGA	59.694	20	266	604	869
Unigene0000801	1	p3	(GTG)6	18	1587	1604	GGATGGGGATGTAGGAAGGT	60.015	20	TTCTCCGACAGATCGCACTA	59.547	20	198	1453	1650	GGATGGGGATGTAGGAAGGT	60.015	20	CTTCTCCGACAGATCGCACT	60.555	20	199	1453	1651	GGATGGGGATGTAGGAAGGT	60.015	20	TCTCTTCTCCGACAGATCGC	60.645	20	202	1453	1654
Unigene0000817	1	p2	(GA)6	12	147	158	AAAACGGCACGACACAAAAT	60.407	20	ATACGCCTTACAGCAGTGGC	60.3	20	191	30	220	CAGACGTACTACCTCCGGCT	59.377	20	TCATCGGTTATGGGAAAAGG	59.756	20	250	78	327	AAAACGGCACGACACAAAAT	60.407	20	GATGCGGCCAACAAGATAAC	60.478	20	264	30	293
Unigene0000818	1	p6	(GGATTG)4	24	257	280	TAGGATGTTTGGCTCCAAGG	60.066	20	GCCTGAGGAAACAGAAGACG	59.989	20	146	173	318	TAGGATGTTTGGCTCCAAGG	60.066	20	GCCCAGTATCCCTCTTCCTC	60.037	20	233	173	405	TAGGATGTTTGGCTCCAAGG	60.066	20	CCCAGTATCCCTCTTCCTCC	59.89	20	232	173	404
Unigene0000835	1	p2	(CT)7	14	153	166	TGTCCTCTCCTTGAACGCTT	59.989	20	TTCCTCTTCTTGCTCCTCCA	60.065	20	210	29	238	TGTCCTCTCCTTGAACGCTT	59.989	20	TTGCTCCTCCATCTCTGCTT	60.096	20	201	29	229	TGTCCTCTCCTTGAACGCTT	59.989	20	TTGCTCCACCTTCTGCTCTT	60.134	20	183	29	211
Unigene0000847	1	p2	(GA)9	18	747	764
Unigene0000856	1	p6	(CCGCAG)4	24	323	346	TTGAGATGAACGAGCAATCG	59.948	20	AAGCGGATGATGGATGTTTC	59.9	20	228	218	445	CGACGATGATGAACCAACAG	60.112	20	TCCCTTCCAATTGTTCCTTG	59.903	20	248	236	483	CGACGATGATGAACCAACAG	60.112	20	AAGCGGATGATGGATGTTTC	59.9	20	210	236	445
Unigene0000860	1	p5	(GGCTC)4	20	2232	2251	GCGTCTTGTCTGTTTGCTGA	60.183	20	TTGGAAGAAGCAGAGTTACCAA	59.017	22	213	2099	2311	TGCTGAATGATTCCAAGTCG	59.799	20	TGGAAGAAGCAGAGTTACCAAA	59.017	22	198	2113	2310	TGCTGAATGATTCCAAGTCG	59.799	20	TTGGAAGAAGCAGAGTTACCAA	59.017	22	199	2113	2311
Unigene0000861	1	c	(GA)9ggacaaacgatataaatatataaactggaattacaaaa(ATTT)4	72	9	80
Unigene0000861	2	p3	(AAG)6	18	438	455	AGGGTTTTGAAGAGTTGGCA	59.711	20	TTGTTCCTCTTTGCTGCCTT	59.993	20	280	332	611	AGGGTTTTGAAGAGTTGGCA	59.711	20	TCCTCTTTGCTGCCTTGATT	59.955	20	276	332	607	AGGGTTTTGAAGAGTTGGCA	59.711	20	TTCCTCTTTGCTGCCTTGAT	59.955	20	277	332	608
Unigene0000874	1	p2	(CT)9	18	3503	3520
Unigene0000882	1	p2	(TC)6	12	1383	1394	TGGAGAGCTGCTTGGCTAAT	60.118	20	CTCTTGCGTCCAGATAAGGC	59.978	20	245	1280	1524	TGGAGAGCTGCTTGGCTAAT	60.118	20	AGAAATGGTTCGGTCAATCG	59.933	20	175	1280	1454	AGCTGCTTGGCTAATTCGAG	59.752	20	CTCTTGCGTCCAGATAAGGC	59.978	20	240	1285	1524
Unigene0000898	1	p2	(AC)6	12	480	491	TTAATGGCGAAGAAGGATCG	60.167	20	CACATGCAACCAGAGGTTTG	60.152	20	199	374	572	TTAATGGCGAAGAAGGATCG	60.167	20	GGGGATTCTGACCCGTATCT	60.154	20	249	374	622	TTAATGGCGAAGAAGGATCG	60.167	20	TTCTGAGCTAATGGATCGGG	60.17	20	273	374	646
Unigene0000900	1	p3	(AAT)6	18	1073	1090	CCACCCAGAAAAATTCTCCA	59.903	20	CGATTGTTCTGTGCAATGTG	58.703	20	169	946	1114	CCACCCAGAAAAATTCTCCA	59.903	20	ACGATTGTTCTGTGCAATGTG	59.63	21	170	946	1115	CCACCCAGAAAAATTCTCCA	59.903	20	CGATTGTTCTGTGCAATGTGA	60.715	21	169	946	1114
Unigene0000912	1	p2	(CT)6	12	328	339	ATGCGGAGGTAAATTGTTGC	59.967	20	ACGCGAATACCATAACCCAA	60.209	20	178	273	450	ATGCGGAGGTAAATTGTTGC	59.967	20	GGCAAGCACAACATCAACAG	60.31	20	116	273	388	ATGCGGAGGTAAATTGTTGC	59.967	20	CGCGAATACCATAACCCAAT	59.682	20	177	273	449
Unigene0000916	1	p3	(TGA)5	15	645	659
Unigene0000918	1	c	(TCA)5ccactttgcat(TCA)7	47	1999	2045
Unigene0000923	1	p2	(CT)7	14	575	588
Unigene0000929	1	p4	(GAGT)4	16	1008	1023	GGCCTTGACTTGTCTGAAGC	59.997	20	ACCAAAAATCCAGGGAATCA	59.22	20	227	873	1099	GCCTTGACTTGTCTGAAGCC	59.997	20	ACCAAAAATCCAGGGAATCA	59.22	20	226	874	1099	GGCCTTGACTTGTCTGAAGC	59.997	20	CCAAAAATCCAGGGAATCAT	58.69	20	226	873	1098
Unigene0000933	1	p2	(CT)8	16	115	130	ACAGGGGCAATAATGCAAAC	59.829	20	AAGCATTCAAACGTGGATGA	59.127	20	256	15	270	ACAGGGGCAATAATGCAAAC	59.829	20	GCATTCAAACGTGGATGAAG	59.127	20	254	15	268	GGGGCAATAATGCAAACACT	59.829	20	AAGCATTCAAACGTGGATGA	59.127	20	253	18	270
Unigene0000939	1	c	(GGCGGT)7ggcggaggcggt(GGA)7	75	1	75
Unigene0000939	2	p2	(AT)8	16	392	407
Unigene0000940	1	p2	(GA)6	12	1123	1134	CACATGGGGAGCAAAAAGTT	59.971	20	CCTCCAAGGATTTCCACTCA	60.042	20	143	1049	1191	ATCACATGGGGAGCAAAAAG	59.933	20	CCTCCAAGGATTTCCACTCA	60.042	20	145	1047	1191	TGTGTGCATGGAGATTGTCA	59.658	20	CCTCCAAGGATTTCCACTCA	60.042	20	164	1028	1191
Unigene0000955	1	p3	(ACC)5	15	34	48
Unigene0000968	1	p2	(TG)7	14	995	1008	CAGCAAAAAGGCACCAAAAT	60.11	20	CTCCCCTCGACCGTTTTTAG	60.966	20	185	951	1135	CAGCAAAAAGGCACCAAAAT	60.11	20	TCCCCTCGACCGTTTTTAG	60.052	19	184	951	1134	CAGCAAAAAGGCACCAAAAT	60.11	20	CTCCCCTCGACCGTTTTTA	60.052	19	185	951	1135
Unigene0000970	1	p2	(GA)10	20	108	127	GCGCAACCTACACTTTCCTC	59.882	20	CTCTGGCCTCGTACTTCCAC	59.867	20	208	20	227	GCGCAACCTACACTTTCCTC	59.882	20	TCTGGCCTCGTACTTCCACT	59.867	20	207	20	226	TAGCACTTGAATTTGCACGG	59.872	20	CTCTGGCCTCGTACTTCCAC	59.867	20	180	48	227
Unigene0000974	1	p5	(AACAA)4	20	123	142	TTACAGCTAGCCACACACGG	59.928	20	CCACCTATCCAAAAGAGGCA	60.066	20	142	49	190	TTACAGCTAGCCACACACGG	59.928	20	TGCCACCTATCCAAAAGAGG	60.066	20	144	49	192	TTACAGCTAGCCACACACGG	59.928	20	ATCCAAAAGAGGCAACATGG	59.933	20	136	49	184
Unigene0000981	1	p2	(TA)6	12	16	27
Unigene0000998	1	p3	(AGC)5	15	1476	1490	AGAAGTTTGCATGTGGGGAG	60.111	20	TAATTTTGAACAGGGGCAGC	60.074	20	207	1412	1618	GGTGTTTGTCCAAAGGCTGT	60.012	20	GCAGTCTCACTGTTGCTCCA	60.187	20	269	1251	1519	AGAAGTTTGCATGTGGGGAG	60.111	20	CCACGCCTAGTCAACAGACA	59.897	20	180	1412	1591
Unigene0001002	1	p2	(CT)7	14	1623	1636	TTGGAGATCGATTAGAGGGG	59.076	20	CCAAATGGCTCCAACTTTGT	59.971	20	263	1525	1787	GTTGGAGATCGATTAGAGGGG	59.911	21	CCAAATGGCTCCAACTTTGT	59.971	20	264	1524	1787	GGCTACACTTGTTGGAGATCG	59.749	21	CCAAATGGCTCCAACTTTGT	59.971	20	274	1514	1787
Unigene0001008	1	p2	(AT)7	14	6	19
Unigene0001009	1	p2	(AT)8	16	1679	1694
Unigene0001015	1	p2	(CT)10	20	3602	3621	AATCAAGAAGGAAGGCAGCA	59.955	20	CGAATTCGAGAGAGAGGGAG	59.112	20	234	3419	3652	GTGGATCAAAGCGATGGAAT	59.9	20	CGAATTCGAGAGAGAGGGAG	59.112	20	159	3494	3652	AATCAAGAAGGAAGGCAGCA	59.955	20	ACGAATTCGAGAGAGAGGGA	58.966	20	235	3419	3653
Unigene0001026	1	p2	(CT)7	14	1700	1713	GCGTCGGACAAGATTTGATT	60.081	20	TCAGAGCATCTGAACCAACG	59.984	20	211	1559	1769	GCGTCGGACAAGATTTGATT	60.081	20	TCTGAACCAACGGAAGATCC	60.05	20	203	1559	1761	GCGTCGGACAAGATTTGATT	60.081	20	GAACCAACGGAAGATCCAAA	59.91	20	200	1559	1758
Unigene0001040	1	p2	(TA)8	16	12	27
Unigene0001042	1	p2	(AC)6	12	1163	1174	ACCTGTGTTTTTGCACCCAT	60.277	20	CCTTTTGTGCTATTGGGGAA	59.931	20	280	1070	1349	ACCTGTGTTTTTGCACCCAT	60.277	20	TTGTGCTATTGGGGAATGGT	60.192	20	276	1070	1345	GAACCTGTGTTTTTGCACCC	60.397	20	TTGTGCTATTGGGGAATGGT	60.192	20	278	1068	1345
Unigene0001102	1	p2	(GA)6	12	1562	1573	CGGTTTGTTCTTGCTCCATT	60.11	20	GGATCTTCCCCGTACCTCTC	59.896	20	171	1428	1598	TCATCCCCACAATCTGGTTT	60.173	20	GGATCTTCCCCGTACCTCTC	59.896	20	248	1351	1598	TTCATCCCCACAATCTGGTT	60.173	20	GGATCTTCCCCGTACCTCTC	59.896	20	249	1350	1598
Unigene0001106	1	p2	(AG)7	14	78	91	ACGGTTGTTCGTTGTTTGTG	59.51	20	TCCATCATCCTCGACATTCA	60.006	20	235	11	245	CGGTTGTTCGTTGTTTGTGA	60.587	20	TCCATCATCCTCGACATTCA	60.006	20	234	12	245	ACGGTTGTTCGTTGTTTGTG	59.51	20	TGTCAGCAATTTCTTCACGG	59.84	20	184	11	194
Unigene0001149	1	p3	(ATT)6	18	417	434	GCAGTTGGAGGATGGTAGGA	60.073	20	TACCAAAAATTCGACTCGCC	60.074	20	220	295	514	GTGGCTTCTGAATGCTAGGG	59.836	20	AAGTGCTGTCCAAACATCCC	59.973	20	266	375	640	TGGCTTCTGAATGCTAGGGT	59.836	20	AAGTGCTGTCCAAACATCCC	59.973	20	265	376	640
Unigene0001152	1	p4	(ATTT)4	16	124	139	TGCGACTTTTTGACTCTATCCA	59.883	22	AATTACGTGATGTGTGGGGC	60.646	20	157	16	172	GAGCTGCGACTTTTTGACTCT	58.878	21	AATTACGTGATGTGTGGGGC	60.646	20	161	12	172	AGAGCTGCGACTTTTTGACTC	58.878	21	AATTACGTGATGTGTGGGGC	60.646	20	162	11	172
Unigene0001172	1	p3	(AAG)5	15	499	513	CCAATTGTAGTGCAGCCTGA	59.864	20	TTCTCTATTAAGCCACCCTCTCC	60.102	23	249	292	540	CCAATTGTAGTGCAGCCTGA	59.864	20	TCTCTATTAAGCCACCCTCTCC	58.87	22	248	292	539	CCAATTGTAGTGCAGCCTGA	59.864	20	TCTCTATTAAGCCACCCTCTCCT	59.769	23	248	292	539
Unigene0001176	1	p2	(AG)10	20	4847	4866	GGCTGTACATCCTCATGGGT	59.81	20	TGCAAGCAGTGGTGGTATGT	60.183	20	246	4658	4903	GGCTGTACATCCTCATGGGT	59.81	20	GTTGTGATGCAAGCAGTGGT	59.758	20	253	4658	4910	GGCTGTACATCCTCATGGGT	59.81	20	GAAAGCGGAACTTGCATTGT	60.257	20	271	4658	4928
Unigene0001182	1	p2	(GA)7	14	2061	2074	ACCATAGCCTCTTGGTGGTG	59.989	20	CCGCTCTGTTTCGCTCTC	59.812	18	158	1938	2095	CTTCGACCATAGCCTCTTGG	59.83	20	CCGCTCTGTTTCGCTCTC	59.812	18	163	1933	2095	ATGGCCTCCTCAGATCTTCA	59.761	20	CCGCTCTGTTTCGCTCTC	59.812	18	273	1823	2095
Unigene0001201	1	p2	(AG)8	16	115	130	CGAACCTCAATGGAGTAGTGC	59.749	21	TCGGAATATGCTGGGATGAT	60.26	20	227	4	230	CGAACCTCAATGGAGTAGTGC	59.749	21	GGAATATGCTGGGATGATGC	60.269	20	225	4	228	CGAACCTCAATGGAGTAGTGC	59.749	21	TTGTCGGAATATGCTGGGAT	60.296	20	230	4	233
Unigene0001212	1	p2	(AG)10	20	98	117	CTGTTGCCCTCTTTTCATCC	59.67	20	AGCTGCACACCCTTGAAGAT	59.874	20	243	14	256	CTGTTGCCCTCTTTTCATCC	59.67	20	CACCCTGGTGGGTTGTTTAC	60.126	20	215	14	228	GCCCTCTTTTCATCCCTCTT	59.651	20	AGCTGCACACCCTTGAAGAT	59.874	20	238	19	256
Unigene0001222	1	p2	(AG)6	12	408	419	GGGGTGGATGAGCACTAAAA	59.933	20	TTTGCTGTCCCATGTCTCTG	59.831	20	129	319	447	GGGGTGGATGAGCACTAAAA	59.933	20	TGCTGTCCCATGTCTCTGTC	59.827	20	127	319	445	CAATTGGAGGTCGATGGTCT	59.927	20	TTTGCTGTCCCATGTCTCTG	59.831	20	155	293	447
Unigene0001260	1	p2	(AG)6	12	5709	5720
Unigene0001267	1	p4	(TATG)4	16	39	54
Unigene0001273	1	p2	(GA)9	18	14	31
Unigene0001287	1	p3	(AGA)5	15	979	993	GCAATTCGTCAAGCAGTGAA	59.995	20	CAAGTGGGCTTCATCCATCT	60.073	20	192	827	1018	ATGCGGTTGAGTAAAGGGTG	59.993	20	CAAGTGGGCTTCATCCATCT	60.073	20	247	772	1018	GCCGTAACAAAGCTTTCAGC	60.025	20	CAAGTGGGCTTCATCCATCT	60.073	20	268	751	1018
Unigene0001289	1	p2	(AT)6	12	31	42
Unigene0001289	2	p2	(TA)6	12	209	220	AAGCCTGAAGTCTGCTCTGC	59.898	20	CTTACGGTGGCTCTGGAAAG	59.869	20	274	58	331	AAGCCTGAAGTCTGCTCTGC	59.898	20	CTCTGGAAAGGGGTACGGTT	60.353	20	264	58	321	AAGCCTGAAGTCTGCTCTGC	59.898	20	CTCTTACGGTGGCTCTGGAA	60.388	20	276	58	333
Unigene0001295	1	p3	(TTA)6	18	549	566
Unigene0001317	1	p2	(AG)10	20	44	63	GGGGACAGAGAAAGCACCTA	59.284	20	TCCCGGGTAACTGACATGAT	60.195	20	166	10	175	GGGGACAGAGAAAGCACCTA	59.284	20	CCCGGGTAACTGACATGATT	59.67	20	165	10	174	GGGGACAGAGAAAGCACCTA	59.284	20	TATGGATTCCCGGGTAACTG	59.64	20	173	10	182
Unigene0001320	1	p4	(ATTT)4	16	352	367	GCACCCACAAACATCTCCTT	59.973	20	TTCGTTGAAGTCATTGCAGC	59.995	20	160	283	442	GCACCCACAAACATCTCCTT	59.973	20	GACAATGGCTGGTTTCAGGT	59.973	20	124	283	406	TTCGCATTACCAAAACACGA	60.111	20	TTCGTTGAAGTCATTGCAGC	59.995	20	242	201	442
Unigene0001320	2	p3	(TTC)5	15	692	706	AGGCCTATAATTTGCAGCCA	59.704	20	AAGAATCCCAACACCACCTT	58.35	20	160	575	734	AGGTGTTGTCCCGAGTAAGC	59.212	20	AAGAATCCCAACACCACCTT	58.35	20	279	456	734	AGGCCTATAATTTGCAGCCA	59.704	20	AATCCCAACACCACCTTAGTG	58.826	21	157	575	731
Unigene0001350	1	p3	(TCT)12	36	1	36
Unigene0001351	1	p2	(CA)6	12	12	23
Unigene0001354	1	p2	(CT)8	16	1316	1331	TCCACCAATTAGGGTTTCCA	60.162	20	TAGCAAAGGCTCGTTTTGGT	59.883	20	183	1227	1409	GTTTGAAGAAATCGGCGAAG	59.823	20	TAGCAAAGGCTCGTTTTGGT	59.883	20	248	1162	1409	TTTGAAGAAATCGGCGAAGT	59.823	20	TAGCAAAGGCTCGTTTTGGT	59.883	20	247	1163	1409
Unigene0001375	1	p2	(TA)6	12	2884	2895	AGTGAAACCTGCCAATCACC	59.973	20	TTGAAAGTACGACGGACAAAAA	59.663	22	232	2721	2952	AATTGCCCTTTCCTCCTCAT	59.903	20	TTGAAAGTACGACGGACAAAAA	59.663	22	172	2781	2952	AAAAATGAGACGTTGCGGAC	60.118	20	TTGAAAGTACGACGGACAAAAA	59.663	22	202	2751	2952
Unigene0001379	1	p3	(TAA)7	21	220	240	GTGGCCAATGTGATTTTTGA	59.375	20	CGTTACTTCCTGGGAGGGAT	60.319	20	147	127	273	GTGGCCAATGTGATTTTTGA	59.375	20	CCTGGGAGGGATCCAATTAC	60.517	20	139	127	265	CGAGTGGCCAATGTGATTTT	60.894	20	CGTTACTTCCTGGGAGGGAT	60.319	20	150	124	273
Unigene0001382	1	p4	(AAAT)4	16	77	92	TTCGATATCAAATGGTCGCA	60.035	20	TGGTTGCACATTTTTGTTGG	60.393	20	139	37	175	TTCGATATCAAATGGTCGCA	60.035	20	GGTTGCACATTTTTGTTGGA	59.42	20	138	37	174	TTCGATATCAAATGGTCGCA	60.035	20	GAGGAACTCCCAGCTAACCA	59.284	20	178	37	214
Unigene0001387	1	c	(AT)6(AG)7	26	1936	1961	AGTGGATGTGGGGAAGACTG	59.962	20	AAAAGCTTCAAACGAAGCCA	59.996	20	231	1843	2073	CTGTGGCTTTTGTAGTGCCA	59.904	20	AAAAGCTTCAAACGAAGCCA	59.996	20	175	1899	2073	GTGGATGTGGGGAAGACTGT	59.817	20	AAAAGCTTCAAACGAAGCCA	59.996	20	230	1844	2073
Unigene0001392	1	p2	(GA)11	22	1745	1766	GGAGGAGTCTTGGCCTTTTT	59.691	20	AACATCGGATCTTCAGCACA	59.245	20	130	1720	1849	AATACGGGAGGAGTCTTGGC	60.464	20	AACATCGGATCTTCAGCACA	59.245	20	136	1714	1849	GGAGGAGTCTTGGCCTTTTT	59.691	20	AACATCGGATCTTCAGCACAT	59.57	21	130	1720	1849
Unigene0001394	1	p2	(TA)9	18	379	396	GCACCCTAGCGGTATTCTTG	59.73	20	TGATAATGCCACAACCTTGC	59.548	20	213	238	450	ATCCTTTATCCGCTTTTCGC	60.536	20	TGATAATGCCACAACCTTGC	59.548	20	157	294	450	CCTTTATCCGCTTTTCGCTT	60.683	20	TGATAATGCCACAACCTTGC	59.548	20	155	296	450
Unigene0001408	1	p2	(GA)7	14	2199	2212
Unigene0001410	1	p5	(TTTTA)4	20	1888	1907
Unigene0001429	1	p3	(AGC)5	15	463	477	AGGACGAAAGGGATTGAAGG	60.434	20	CGATTGAGCTCGCCTTACTT	59.615	20	240	295	534	AGGACGAAAGGGATTGAAGG	60.434	20	ATTGAGCTCGCCTTACTTCG	59.615	20	238	295	532	GTTGAGGACGAAAGGGATTG	59.526	20	CGATTGAGCTCGCCTTACTT	59.615	20	244	291	534
Unigene0001439	1	p3	(ATT)10	30	27	56
Unigene0001440	1	p2	(GA)6	12	2727	2738
Unigene0001455	1	p2	(GA)10	20	1645	1664	ACCAATCGATCCACCAAAAA	60.17	20	GCCAGAAGCTGCTTGAAGAT	59.723	20	162	1586	1747	ACCAATCGATCCACCAAAAA	60.17	20	TCACTGGACGAAGATCAGGA	59.34	20	206	1586	1791	CCCCAGATCTGAAACCATTC	59.336	20	GCCAGAAGCTGCTTGAAGAT	59.723	20	265	1483	1747
Unigene0001456	1	p2	(CT)6	12	40	51	TTTTTCCTCTCTCTTCTTCGTCTC	59.672	24	GCTTGGAGGACTTTCTTGCTT	60.012	21	184	13	196	TTTTTCCTCTCTCTTCTTCGTCTC	59.672	24	TTGTCATGTCCAACAAAAGCA	60.142	21	119	13	131	TTTTTCCTCTCTCTTCTTCGTCTC	59.672	24	TGTCATGTCCAACAAAAGCAG	59.749	21	118	13	130
Unigene0001467	1	p3	(TCT)6	18	167	184	GGTTGTGAAAGTGGGATGCT	59.973	20	ATTTTGGGCCCTTGGATTAC	60.02	20	275	1	275	GAAAGTGGGATGCTTGTGGT	59.973	20	ATTTTGGGCCCTTGGATTAC	60.02	20	269	7	275	TTGTGAAAGTGGGATGCTTG	59.691	20	ATTTTGGGCCCTTGGATTAC	60.02	20	273	3	275
Unigene0001468	1	p2	(AG)6	12	3179	3190	TGCAGATAGCCGAACAGTCA	60.562	20	AGTGGCGCACATTTTGTTC	59.713	19	184	3036	3219	TTGCAGATAGCCGAACAGTC	59.028	20	AGTGGCGCACATTTTGTTC	59.713	19	185	3035	3219	TGCAGATAGCCGAACAGTCA	60.562	20	CAGTGGCGCACATTTTGTT	60.715	19	185	3036	3220
Unigene0001500	1	p2	(CT)7	14	71	84	CATCGTAGCCTACCACGGTT	60.015	20	CCGTAGGGTCTTCCATCAAA	59.926	20	164	8	171	CATCGTAGCCTACCACGGTT	60.015	20	AATGGGAGGGATGATGATGA	60.096	20	136	8	143	AAAACCAGCAACTCTCTCGC	59.621	20	CCGTAGGGTCTTCCATCAAA	59.926	20	128	44	171
Unigene0001502	1	p3	(GAT)7	21	526	546	ATGCTATGGTGAAGCGGAAC	60.103	20	CTCCTCAACTGCAGAGGACC	59.986	20	233	367	599	ATGCTATGGTGAAGCGGAAC	60.103	20	CTGCAGAGGACCAACACTCA	60.022	20	225	367	591	ATGCTATGGTGAAGCGGAAC	60.103	20	TCCCACCTGATCTCCTCAAC	60.048	20	244	367	610
Unigene0001503	1	c	(TAA)5(TTA)6	33	1	33
Unigene0001540	1	p2	(TA)6	12	338	349	GCAACTACTTGGTGCGATCC	60.667	20	TCATCAATGAGGTCTTCCCC	59.862	20	181	257	437	GAAGCAACTACTTGGTGCGA	59.076	20	TCATCAATGAGGTCTTCCCC	59.862	20	184	254	437	GCAACTACTTGGTGCGATCC	60.667	20	CCCTGCAATACCACAGACAA	59.566	20	160	257	416
Unigene0001545	1	p2	(AC)10	20	97	116	GAAGTCTCAACTTTCATGGCCT	59.757	22	CCACGAGGGGTAGACGAGTA	60.126	20	257	59	315	CCACAACCCTATTCACAACAAA	59.763	22	TCGCGCAAGAAATTAAGGAT	59.816	20	224	35	258	GAAGTCTCAACTTTCATGGCCT	59.757	22	TCGCGCAAGAAATTAAGGAT	59.816	20	200	59	258
Unigene0001547	1	p6	(CCGTGA)6	36	424	459	TGCTGGAAAAGGAGCAGATT	59.955	20	GGAAAAAGGAAGAAAATGGGA	59.407	21	269	216	484	CCACAGGACCATCTTGCTTT	60.111	20	GGAAAAAGGAAGAAAATGGGA	59.407	21	196	289	484	AGTGCTGGAAAAGGAGCAGA	60.134	20	GGAAAAAGGAAGAAAATGGGA	59.407	21	271	214	484
Unigene0001550	1	p3	(AAG)5	15	63	77	GGCAAACACGTAAAGCTCTTG	59.934	21	TGTGCGTGATATGATGAGGG	60.504	20	224	0	223	GGCAAACACGTAAAGCTCTTG	59.934	21	GGTCGTGAATGTGCGTGATA	60.549	20	233	0	232	GGCAAACACGTAAAGCTCTTG	59.934	21	TTGAGGTGGTCGTGAATGTG	60.57	20	240	0	239
Unigene0001558	1	p2	(GA)8	16	225	240	AATCGAGAGATGCCAACACC	60.081	20	GCGATATATTGGCGATACGG	60.29	20	242	101	342	AATCGAGAGATGCCAACACC	60.081	20	GGCGATATATTGGCGATACG	60.29	20	243	101	343	AATCGAGAGATGCCAACACC	60.081	20	CACCGCAAAATATCCCATTT	59.66	20	171	101	271
Unigene0001563	1	p2	(AC)8	16	56	71	TCGACGCGGAGTCAATATAA	59.281	20	AATGGATGAGTTGGTAGCCG	59.955	20	135	11	145	TCGACGCGGAGTCAATATAA	59.281	20	AGCAAGCACATCTTTCAGCA	59.746	20	239	11	249	TCGACGCGGAGTCAATATAA	59.281	20	CAGCAAGCACATCTTTCAGC	59.746	20	240	11	250
Unigene0001568	1	p2	(TC)8	16	180	195	AAGCCCACTTTCCATGTCTG	60.111	20	TCCCTCCATTCGATACTTCG	60.029	20	206	48	253	CTGCCTCTACCGAGATTTGG	59.83	20	TCCCTCCATTCGATACTTCG	60.029	20	189	65	253	AAGCCCACTTTCCATGTCTG	60.111	20	TGGTGGTTACATGGTTCCCT	60.088	20	221	48	268
Unigene0001570	1	p3	(TTG)5	15	940	954	GTTGTCGTTTTGAGGGAGGA	60.088	20	CCTCCTCCTCACCCTTCTCT	59.801	20	163	909	1071	GTTGTCGTTTTGAGGGAGGA	60.088	20	CTCCTCCTCCTCACCCTTCT	59.801	20	165	909	1073	CATAGCCGTTGTCGTTTTGA	59.729	20	TCTTCCTCCTCCTCCTCCTC	59.883	20	180	902	1081
Unigene0001570	2	p3	(GAG)5	15	1063	1077	GTTGTCGTTTTGAGGGAGGA	60.088	20	TCTTCAATGGCTTCCTACGC	60.352	20	207	909	1115	CATAGCCGTTGTCGTTTTGA	59.729	20	TCTTCAATGGCTTCCTACGC	60.352	20	214	902	1115	CGTTTTGAGGGAGGAAAGTG	59.705	20	TCTTCAATGGCTTCCTACGC	60.352	20	202	914	1115
Unigene0001599	1	p3	(TTC)6	18	109	126	TGTTTTCTTCCAACCGTTCC	59.948	20	AGACCTGGAGAGTTTGGGGT	59.968	20	217	70	286	TGTTTTCTTCCAACCGTTCC	59.948	20	CGACGTCCTTGGAGGAGATA	60.21	20	264	70	333	TGTTTTCTTCCAACCGTTCC	59.948	20	GGAGGAGGTATAGACGGGGA	60.285	20	122	70	191
Unigene0001602	1	p3	(GGT)5	15	239	253	GTCATACCGGCGTAGCATTT	59.988	20	ATTTCCCCCTCCGCTAGTTA	59.924	20	273	7	279	CACAGTGGGATGCATTCTTG	60.112	20	ATTTCCCCCTCCGCTAGTTA	59.924	20	135	145	279	ATTCTTGCACCTCACCGAAC	60.119	20	ATTTCCCCCTCCGCTAGTTA	59.924	20	154	126	279
Unigene0001608	1	p2	(CT)6	12	3	14
Unigene0001608	2	p2	(AT)7	14	249	262
Unigene0001623	1	p3	(CCA)5	15	2156	2170	AAGATTTCGTTGAAGCCCCT	60.074	20	GGTGTGGGAGGTGCAGTAGT	60.033	20	238	2111	2348	AAGATTTCGTTGAAGCCCCT	60.074	20	TGGTAAAGGAGGTGTGGGAG	59.959	20	248	2111	2358	AAGATTTCGTTGAAGCCCCT	60.074	20	TAAAGGAGGTGTGGGAGGTG	59.959	20	245	2111	2355
Unigene0001623	2	p6	(TCCACC)4	24	2818	2841	TGGCCACACATTTGAGTGAT	59.967	20	GGGGACAAGGCAGGTAGATT	60.328	20	178	2771	2948	TGGCCACACATTTGAGTGAT	59.967	20	CCTTGTCCCGAAGATGTCTC	59.655	20	112	2771	2882	TGGCCACACATTTGAGTGAT	59.967	20	TTTCCTGTAGTGGAGCTGGC	60.397	20	220	2771	2990
Unigene0001626	1	p2	(GA)6	12	313	324	AAGCTTCATCAAGGGCAAGT	58.936	20	AGGCTGCGATGAAGAGAGAC	59.709	20	280	125	404	CAAGCTTCATCAAGGGCAAG	60.904	20	GCTGCGATGAAGAGAGACAG	58.857	20	279	124	402	CAAGCTTCATCAAGGGCAAG	60.904	20	CTGCGATGAAGAGAGACAGC	58.857	20	278	124	401
Unigene0001633	1	p2	(CA)8	16	199	214
Unigene0001640	1	p2	(TA)6	12	279	290	ATCCCCTCCTTCATCCAATC	60.096	20	GCATTAATCATGCTCTGCTCG	60.891	21	108	208	315	ATCCCCTCCTTCATCCAATC	60.096	20	TGCATTAATCATGCTCTGCTC	59.033	21	109	208	316	GAAATTCGTTATCCGTCCCA	59.762	20	GCATTAATCATGCTCTGCTCG	60.891	21	279	37	315
Unigene0001646	1	p3	(GAT)6	18	64	81	TGATCTTGTTGCTGATGACGA	60.406	21	TACCAAATAAATCGTCGCCC	59.795	20	155	17	171	TGATCTTGTTGCTGATGACGA	60.406	21	ATCATCACCATCCTCCTCCA	60.288	20	100	17	116	TGATCTTGTTGCTGATGACG	58.352	20	TCGTGTGGATGATCAGCATT	60.08	20	135	17	151
Unigene0001674	1	p3	(TCT)7	21	283	303	GCAAAAAGAGCCGTTCTCAC	60	20	GCGTCCATGGCTATGATTTT	59.929	20	224	205	428	GTCAGCAAAAAGAGCCGTTC	60	20	GCGTCCATGGCTATGATTTT	59.929	20	228	201	428	AGCAAAAAGAGCCGTTCTCA	60.132	20	GCGTCCATGGCTATGATTTT	59.929	20	225	204	428
Unigene0001681	1	p2	(GA)10	20	134	153	TGCAGAACAAACATCCCGTA	60.111	20	TGATTATTTTTCCCGCTTGC	60.04	20	158	61	218	TGCAGAACAAACATCCCGTA	60.111	20	ATTATTTTTCCCGCTTGCCT	59.936	20	156	61	216	ATATCTTTTGCCCATGCACC	59.791	20	TGATTATTTTTCCCGCTTGC	60.04	20	132	87	218
Unigene0001683	1	p4	(TATG)4	16	443	458	CGGTTGCATGTGAATAGCAC	60.142	20	TAAAACCGCACTGTGTCAGC	59.911	20	131	399	529	CCCCCACTGTTTATGACTGG	60.224	20	TAAAACCGCACTGTGTCAGC	59.911	20	212	318	529	CCCCACTGTTTATGACTGGC	60.375	20	TAAAACCGCACTGTGTCAGC	59.911	20	211	319	529
Unigene0001690	1	p2	(GA)10	20	2113	2132	TATGAGAAAGAACGGCCACC	60.074	20	TTCTTCTCTCCAGACTCGCC	59.679	20	103	2083	2185	CCAGCCAAACATTTTTCACC	60.344	20	CTCGCCCACCAAATCATAAC	60.331	20	273	1899	2171	CCAGCCAAACATTTTTCACC	60.344	20	TCGCCCACCAAATCATAACT	60.331	20	272	1899	2170
Unigene0001695	1	p4	(GATG)5	20	108	127	GCAGACATGTGCAATGCTAA	58.447	20	TCTTCAATTTGATACCAGGGC	59.033	21	147	11	157	GCAGACATGTGCAATGCTAA	58.447	20	TCTTCAATTTGATACCAGGGCT	59.966	22	147	11	157	GCAGACATGTGCAATGCTAA	58.447	20	TCAATTTGATACCAGGGCTACC	60.204	22	144	11	154
Unigene0001707	1	p2	(GT)6	12	884	895	GGGTTATTTGGGTCGGATCT	60.017	20	TAACAGCCCTCGTCTCCGTA	60.786	20	238	699	936	ATAGGGGTTATTTGGGTCGG	59.903	20	TAACAGCCCTCGTCTCCGTA	60.786	20	242	695	936	GAGGAAGTGTCTGCCTGGAC	59.841	20	TAACAGCCCTCGTCTCCGTA	60.786	20	274	663	936
Unigene0001712	1	p3	(CCT)5	15	2131	2145	GGTCACCATCAGCGTAGGAT	59.957	20	TCCTTCCTCACCATCTCCTG	60.191	20	267	2039	2305	GGTCACCATCAGCGTAGGAT	59.957	20	CCTCACTTCCTTCCTCACCA	60.229	20	274	2039	2312	TCCTGCATTTTTCTTCCAGC	60.331	20	TCCTTCCTCACCATCTCCTG	60.191	20	248	2058	2305
Unigene0001734	1	p2	(TG)6	12	2669	2680	CCTTTTGAGGAAAGCTGTGG	59.846	20	TTCTCCATTTGCTACACCCC	59.933	20	273	2477	2749	CTTTTGAGGAAAGCTGTGGG	59.846	20	TTCTCCATTTGCTACACCCC	59.933	20	272	2478	2749	CCCTTTTGAGGAAAGCTGTG	59.846	20	TTCTCCATTTGCTACACCCC	59.933	20	274	2476	2749
Unigene0001749	1	p2	(AG)11	22	202	223	ATTTTCCAGAAGCAGAGGCA	59.955	20	TGCTGCAAATGCTAGGAATG	59.976	20	275	163	437	GTGCATCAGCGTTTTTCAGA	59.995	20	CAATCCTTTTCACCCCTCAA	59.903	20	251	17	267	ATTTTCCAGAAGCAGAGGCA	59.955	20	CAATCCTTTTCACCCCTCAA	59.903	20	105	163	267
Unigene0001751	1	p3	(CTT)5	15	397	411	AGGAAAGCTAGGGCCAACTC	59.848	20	CGTCACCAAGTTCAACGCTA	59.904	20	261	355	615	GGAAAGCTAGGGCCAACTCT	59.848	20	CGTCACCAAGTTCAACGCTA	59.904	20	260	356	615	AGGAAAGCTAGGGCCAACTC	59.848	20	CTCGTTGGTCGAGAAAGAGC	60.134	20	156	355	510
Unigene0001751	2	p2	(AG)8	16	3065	3080	AGGAGGTGCTGCAGAGAGAA	60.284	20	CAGAAGAGAACCCTTGTGCTTT	59.922	22	251	2877	3127	GGTGCTGCAGAGAGAAGAGG	60.284	20	CAGAAGAGAACCCTTGTGCTTT	59.922	22	247	2881	3127	GGAGGTGCTGCAGAGAGAAG	60.284	20	CAGAAGAGAACCCTTGTGCTTT	59.922	22	250	2878	3127
Unigene0001757	1	p2	(GA)7	14	208	221
Unigene0001773	1	p2	(CT)7	14	36	49	ACTCTTACCACCGCTCCTCC	60.649	20	TTGTGCATGGGTCAGAAGAG	59.831	20	260	12	271	ACTCTTACCACCGCTCCTCC	60.649	20	TGGTGGCTAAATGGTTTGGT	60.227	20	119	12	130	ACTCTTACCACCGCTCCTCC	60.649	20	GGTGGTGGCTAAATGGTTTG	60.227	20	121	12	132
Unigene0001782	1	p3	(AAG)5	15	343	357	GTACAGCGGTGGTTATGGCT	60.022	20	ATTTCGCCCATTTTGTCAAC	59.807	20	206	310	515	AGTACAGCGGTGGTTATGGC	60.022	20	ATTTCGCCCATTTTGTCAAC	59.807	20	207	309	515	CAAGTGGTCGTCTGAAGCAA	60.025	20	ATTTCGCCCATTTTGTCAAC	59.807	20	236	280	515
Unigene0001791	1	p2	(AG)7	14	1015	1028	TCCTTGTACCCGTATCTGGC	59.955	20	ATCCTTCCGATGTGCATTGA	61.423	20	210	842	1051	CACAGGCAGGCTCAGTACAA	60.049	20	ATCCTTCCGATGTGCATTGA	61.423	20	191	861	1051	GCACGTCCTTGTACCCGTAT	59.882	20	ATCCTTCCGATGTGCATTGA	61.423	20	215	837	1051
Unigene0001793	1	p2	(CT)8	16	3180	3195	AAGGCTAGACCAGAAAGCCC	59.848	20	AGACACTTCAACCCTTGTCCA	59.607	21	268	3133	3400	CTTGAACTGGAACGAAAGGC	59.853	20	CACTTCAACCCTTGTCCAAA	58.594	20	280	3118	3397	TTGAACTGGAACGAAAGGCT	59.853	20	CACTTCAACCCTTGTCCAAA	58.594	20	279	3119	3397
Unigene0001796	1	p3	(GAT)6	18	2432	2449	TGGAAGGAGATTTTGATGGC	60.014	20	TAAATCGTCCTCATCCCCAC	59.75	20	200	2294	2493	GAAGGAGATTTTGATGGCGA	60.155	20	TAAATCGTCCTCATCCCCAC	59.75	20	198	2296	2493	TGGAAGGAGATTTTGATGGC	60.014	20	TCGTCCTCATCCCCACTACT	59.53	20	196	2294	2489
Unigene0001797	1	p2	(AG)6	12	822	833	AAGGGAACGGATTCGTCTTT	59.94	20	CAAAATTCAAAATGCTTAATACCAA	58.649	25	153	715	867	ATCCCTTCCCATGTGATTGA	60.135	20	CAAAATTCAAAATGCTTAATACCAA	58.649	25	254	614	867	CAATTCAAGCCCAAATGGTT	59.801	20	CAAAATTCAAAATGCTTAATACCAA	58.649	25	117	751	867
Unigene0001802	1	c	(CA)7(CT)6(AT)6	38	130	167	TCGCGTAAAACCTAAGCAGC	60.528	20	TATTTCCGCGTGTCTCTGTG	59.864	20	177	42	218	TCGCGTAAAACCTAAGCAGC	60.528	20	CCATTATTTCCGCGTGTCTC	60.469	20	181	42	222	TCGCGTAAAACCTAAGCAGC	60.528	20	GTACGCAGGCCATTATTTCC	59.438	20	190	42	231
Unigene0001805	1	p2	(AC)9	18	805	822	ATTTGTGCTGCTTTCCCAAC	60.118	20	AATGGAACTTGAGTGGTGGC	59.973	20	240	609	848	CACCCCCATCTCGTATTGAC	60.195	20	AATGGAACTTGAGTGGTGGC	59.973	20	147	702	848	GTCACCCCCATCTCGTATTG	60.195	20	AATGGAACTTGAGTGGTGGC	59.973	20	149	700	848
Unigene0001806	1	p3	(GAA)5	15	906	920	GCCATCCAACAACCTGACTT	59.973	20	GTTGGAGGTTCTTGGGATCA	59.903	20	211	798	1008	GCCATCCAACAACCTGACTT	59.973	20	GTGGTGGCGGAAAGACTAAG	59.734	20	261	798	1058	GCCATCCAACAACCTGACTT	59.973	20	ACTAAGAGTAAGCCGCCGGT	60.282	20	247	798	1044
Unigene0001813	1	p2	(GA)8	16	1763	1778	GGAAACAGCGCTGAACTCTC	60.142	20	CCTTCTTCGAATCTACACACATAAAA	59.962	26	105	1723	1827	GAGGGTTGGAAGAGGGAGAG	60.186	20	CCTTCTTCGAATCTACACACATAAAA	59.962	26	240	1588	1827	GCCAGTTGGGATGAGAAGAA	60.195	20	CCTTCTTCGAATCTACACACATAAAA	59.962	26	188	1640	1827
Unigene0001822	1	p2	(AC)7	14	128	141	CTTTGCCTAAACCGTTGCAT	60.131	20	GTTTTATCAGTGGGGCATGG	60.192	20	166	65	230	CTTTGCCTAAACCGTTGCAT	60.131	20	CATGGAAAATGCGACAGAGA	59.799	20	151	65	215	CACCATAAGCACTCGGCTTT	60.27	20	GTTTTATCAGTGGGGCATGG	60.192	20	182	49	230
Unigene0001829	1	p2	(AT)8	16	735	750
Unigene0001831	1	p2	(TC)7	14	2156	2169	CTGGCAACTGCAAATTGTTG	60.293	20	AACAGACTGACCGGGAAAGA	59.697	20	162	2130	2291	AAATCCTGGCAACTGCAAAT	59.574	20	AACAGACTGACCGGGAAAGA	59.697	20	167	2125	2291	TGGATTAAGCAGTTTTCGCA	59.443	20	AACAGACTGACCGGGAAAGA	59.697	20	215	2077	2291
Unigene0001864	1	p2	(TA)7	14	274	287	ATACGAGCAACCCGTGGATA	60.352	20	CTCGCGTTTGTCGTAATTGA	59.872	20	237	225	461	ATACGAGCAACCCGTGGATA	60.352	20	CGCGTTTGTCGTAATTGATG	60.133	20	235	225	459	ATACGAGCAACCCGTGGATA	60.352	20	TGTTACAATGCCCACTGCTC	59.722	20	254	225	478
Unigene0001875	1	p3	(GGC)5	15	2253	2267	ACTTTACACCGGATTGCGTC	60	20	GCGTGTACCCATAGAGAGGC	59.723	20	225	2118	2342	GCCACAACTTTACACCGGAT	59.859	20	GCGTGTACCCATAGAGAGGC	59.723	20	231	2112	2342	TTCTGAATGTGGCGATTGAG	59.799	20	GCGTGTACCCATAGAGAGGC	59.723	20	141	2202	2342
Unigene0001876	1	p2	(TC)6	12	73	84	CCTCTGCAAAAGCTGCTCAT	60.678	20	CCGACTTGGCTTGATTTTGT	60.11	20	215	6	220	CCTCTGCAAAAGCTGCTCAT	60.678	20	ACTTGTTTCTGTCGCCATCC	60.119	20	183	6	188	CCTCTGCAAAAGCTGCTCAT	60.678	20	TGTTGCCTTTCGTTCACTTG	59.881	20	198	6	203
Unigene0001886	1	p3	(GTG)5	15	607	621	GAAAGGGTAGGTGGAAAGCC	59.94	20	AAGCCGCCATACACAATCTC	60.103	20	153	494	646	TATGTTTGCGCTTGTTGAGG	59.872	20	AAGCCGCCATACACAATCTC	60.103	20	174	473	646	TACAGGGAAGGAAATGTCGC	60.074	20	CCCCACCAACTATAGCCAAA	59.817	20	228	552	779
Unigene0001944	1	p2	(CT)6	12	237	248	CTACAGGAGGACTTGGCTGC	60.012	20	GTTGTTTCCCCGACGTTAGA	59.971	20	265	27	291	CCTACAGGAGGACTTGGCTG	59.861	20	GTTGTTTCCCCGACGTTAGA	59.971	20	266	26	291	TCAGGGTTCAAAAACCCATC	59.767	20	GTTGTTTCCCCGACGTTAGA	59.971	20	200	92	291
Unigene0001977	1	p2	(AG)7	14	122	135	CCCATGAGTGCATTCTAGTTGA	60.132	22	AAGATGCCGTGTAGTGTCCC	59.997	20	255	13	267	CCCATGAGTGCATTCTAGTTGA	60.132	22	GATGCCGTGTAGTGTCCCTT	59.997	20	253	13	265	CCCATGAGTGCATTCTAGTTGA	60.132	22	TAGCGTGATGTTACCCCCAT	60.214	20	173	13	185
Unigene0001984	1	p2	(TC)6	12	1142	1153	TGGGTCTTCAGAGAAATGCC	60.195	20	GAACGAGAAAACCAGAAGCG	59.993	20	224	1029	1252	GGGTCTTCAGAGAAATGCCA	60.195	20	GAACGAGAAAACCAGAAGCG	59.993	20	223	1030	1252	CAGAGAAATGCCAGCACAAG	59.591	20	GAACGAGAAAACCAGAAGCG	59.993	20	216	1037	1252
Unigene0002006	1	p2	(AG)11	22	1201	1222	TTTATGGGTGGTGCTTGTCTC	59.985	21	ATTCAGCAATGGGTACTGGG	59.813	20	214	1103	1316	TTTATGGGTGGTGCTTGTCTC	59.985	21	GGTACTGGGGTGATGTCGTC	60.246	20	203	1103	1305	ATGGGTGGTGCTTGTCTCTG	61.134	20	ATTCAGCAATGGGTACTGGG	59.813	20	211	1106	1316
Unigene0002011	1	p2	(AG)10	20	443	462	AAAGCCGAAAACCGTGTATG	59.996	20	GCCTACCGTCACACACTTGA	59.751	20	213	324	536	GAAAAGCCGAAAACCGTGTA	60.11	20	GCCTACCGTCACACACTTGA	59.751	20	215	322	536	AAAGCCGAAAACCGTGTATG	59.996	20	TCAAGAGACAGGTCTTGCCA	59.545	20	244	324	567
Unigene0002011	2	p2	(TA)6	12	1204	1215	TCATCATCTCCCACTCCTCC	60.008	20	CGAAAACCTCAAATTAAGTCGC	60.128	22	179	1125	1303	CCACCCAAGCAAAAGAAAAA	60.081	20	CGAAAACCTCAAATTAAGTCGC	60.128	22	269	1035	1303	TGTCCATCCCTTTCTGGTTC	59.903	20	CGAAAACCTCAAATTAAGTCGC	60.128	22	124	1180	1303
Unigene0002032	1	p3	(ATC)5	15	1986	2000	CAACCTCACCCTTCTCTCCA	60.229	20	TCTGATGACGTGGTGTTGGT	60.005	20	229	1873	2101	CCACGACCACCGTTTTATCT	59.853	20	TGAAGTGTTTCCAAAAGCCC	60.088	20	137	1942	2078	ACGACCACCGTTTTATCTGG	59.853	20	TGAAGTGTTTCCAAAAGCCC	60.088	20	135	1944	2078
Unigene0002052	1	p2	(TA)6	12	53	64	GACTTCGTCTTCTTCCTCAGTACA	59.101	24	AGGATCGAAGCTGAGACCAA	59.95	20	216	9	224	GACTTCGTCTTCTTCCTCAGTACA	59.101	24	GGGAAATGGATCTCAAACGA	59.871	20	191	9	199	AGACTTCGTCTTCTTCCTCAGTACA	59.997	25	AGGATCGAAGCTGAGACCAA	59.95	20	217	8	224
Unigene0002057	1	c	(AATT)5gaaagaagaccacaactccacaagccatcaaa(AC)8	68	6	73
Unigene0002082	1	p2	(TG)6	12	1104	1115
Unigene0002097	1	p2	(GA)7	14	358	371	ATGGCAGTCATCCGATAAGC	60.066	20	GCAGATCAGTCTCACGGTCA	59.988	20	267	276	542	ATGGCAGTCATCCGATAAGC	60.066	20	CCTGCAGATAAAGGTCGCTC	59.978	20	220	276	495	CAAATGCAATGGCAGTCATC	60.08	20	GCAGATCAGTCTCACGGTCA	59.988	20	275	268	542
Unigene0002104	1	p6	(GGCTCT)8	48	233	280
Unigene0002130	1	p3	(AAG)5	15	201	215	TGGGGCAACCCTTATTACAA	60.181	20	GTGCCCTTGATTCACCAACT	59.973	20	148	131	278	TGGGGCAACCCTTATTACAA	60.181	20	AGTGCCCTTGATTCACCAAC	59.973	20	149	131	279	CTGGGGCAACCCTTATTACA	59.817	20	GTGCCCTTGATTCACCAACT	59.973	20	149	130	278
Unigene0002163	1	p3	(ATG)6	18	1110	1127	GGTGAAAATGAACGCGAAGT	60.118	20	TTACCTGAAGCCTTTTGCGT	59.883	20	239	933	1171	CGCGAAGTCACATGGTAAGA	59.864	20	TTACCTGAAGCCTTTTGCGT	59.883	20	227	945	1171	TATGGTGAAAATGAACGCGA	60.073	20	TTTACCTGAAGCCTTTTGCG	60.368	20	243	930	1172
Unigene0002176	1	p4	(AAAT)4	16	2596	2611
Unigene0002178	1	p2	(GA)7	14	388	401
Unigene0002182	1	p4	(TTTG)4	16	78	93	CCCCCATAATTTTTGAACAGG	60.398	21	AGATGTCAAAGTGCAATGCG	59.871	20	174	13	186	CCCCCATAATTTTTGAACAGG	60.398	21	ATGTCAAAGTGCAATGCGTC	59.728	20	172	13	184	CCCCCATAATTTTTGAACAGG	60.398	21	GATGTCAAAGTGCAATGCGT	59.728	20	173	13	185
Unigene0002190	1	p3	(AGC)6	18	66	83	TCTACATTCTCAATTTTCTCTCAACA	58.572	26	CTCCACGCCAATTGTAGGTT	59.993	20	200	37	236	TCTACATTCTCAATTTTCTCTCAACA	58.572	26	CTGCAGTGTCCCAGCAATAA	59.864	20	264	37	300	CTCTACATTCTCAATTTTCTCTCAACA	59.428	27	CTCCACGCCAATTGTAGGTT	59.993	20	201	36	236
Unigene0002196	1	c	(TA)6ttat(TA)6	28	1534	1561
Unigene0002197	1	c	(TC)9acaatctttatcacctcatgtaatgtgttggtggaggaagtcccttttgtaattattatcaacatagaaaatggtaca(TC)9acaatctttatcacctcatgtaatgtgttggtggaggaagtcccttttgtaattattatcaacatagaaaatggtaca(TC)9	210	2857	3066
Unigene0002201	1	p2	(AG)9	18	1571	1588
Unigene0002207	1	p2	(TC)12	24	239	262	CGTGGGCTCTGTTTTCTCTC	59.989	20	ATCCCCAGCCCTTTAATCAC	60.152	20	263	172	434	CGTGGGCTCTGTTTTCTCTC	59.989	20	AATCCCCAGCCCTTTAATCA	60.633	20	264	172	435	CACAAGTGGAACTGAGCGTG	60.5	20	ATCCCCAGCCCTTTAATCAC	60.152	20	279	156	434
Unigene0002209	1	p3	(CCG)5	15	1298	1312	TCAAATGTCTCAGCCGAGTG	59.984	20	GTTGCGGATAAGGATTTGGA	59.901	20	193	1153	1345	CTGCCTTTGAGCTTGCTTCT	59.898	20	GTTGCGGATAAGGATTTGGA	59.901	20	249	1097	1345	TTTACCAACTTCACCGCCTC	60.11	20	GTTGCGGATAAGGATTTGGA	59.901	20	113	1233	1345
Unigene0002214	1	p3	(ATT)5	15	524	538
Unigene0002228	1	c	(TC)6cctcc(CT)6	29	2684	2712	ATGGCAAGCAGCTTCAGATT	59.985	20	AAAGGGAGCTTCAGCAACAG	59.615	20	131	2605	2735	ATGGCAAGCAGCTTCAGATT	59.985	20	GTAAGGCCACCGTTCATACG	60.386	20	252	2605	2856	ATGGCAAGCAGCTTCAGATT	59.985	20	CCACCGTTCATACGAACTCA	59.566	20	246	2605	2850
Unigene0002238	1	p3	(GAA)5	15	2893	2907	TTGGGGAAACAGATCTACCG	59.926	20	CCCCTGTGATCAACACCTTT	59.82	20	234	2755	2988	TTGGGGAAACAGATCTACCG	59.926	20	CAGTTCCAACACACCTGTCG	60.194	20	266	2755	3020	CCAGATTTTGGGGAAACAGA	59.903	20	CCCCTGTGATCAACACCTTT	59.82	20	241	2748	2988
Unigene0002245	1	p2	(TG)10	20	523	542	ACCTCCTCATTGACGTGGAC	59.969	20	CACTGCAATCAAAGCCAAAA	59.849	20	108	466	573	GTGGATGGATGCCAAGAGTT	59.934	20	CACTGCAATCAAAGCCAAAA	59.849	20	255	319	573	CCTCCTCATTGACGTGGACT	60.112	20	CACTGCAATCAAAGCCAAAA	59.849	20	107	467	573
Unigene0002254	1	p3	(GAT)7	21	1135	1155	GGCCCTGATTTCTTTGTTGA	60.051	20	CACCAGCTTCTTTAGGGTCG	59.869	20	229	1026	1254	GATTCGTCGTTTTCCATCGT	59.939	20	CACCAGCTTCTTTAGGGTCG	59.869	20	158	1097	1254	AGATTCGTCGTTTTCCATCG	60.074	20	CACCAGCTTCTTTAGGGTCG	59.869	20	159	1096	1254
Unigene0002278	1	p2	(CT)11	22	3314	3335
Unigene0002284	1	p2	(TC)6	12	184	195	TCGATCTTTTCTCGTTTCCC	59.244	20	TTCTTGGTCTGCATTGCTTG	59.988	20	226	70	295	TCGATCTTTTCTCGTTTCCC	59.244	20	CGAGAATTCCTTCCAGTTGC	59.813	20	250	70	319	TCGATCTTTTCTCGTTTCCC	59.244	20	GGGAAGATTTCCCTACCTGG	59.761	20	202	70	271
Unigene0002290	1	p3	(TCA)6	18	441	458	TGGAGGGTTTTCTTTCATGC	60.051	20	GAAATCGAGCCCCTACCTTC	60.039	20	213	366	578	TAACGGAAAATCCAAAAGCG	60.068	20	GAAATCGAGCCCCTACCTTC	60.039	20	180	399	578	CAAAAGCGGGACAGAATCAT	60.074	20	GAAATCGAGCCCCTACCTTC	60.039	20	168	411	578
Unigene0002291	1	p2	(AC)8	16	1037	1052	TCACATAGCGGAAAAATGTATGA	59.507	23	ATTGATGGACAGCACCAACA	59.967	20	277	986	1262	TCACATAGCGGAAAAATGTATGA	59.507	23	GCACCAACAACTGAAAGCAA	59.888	20	266	986	1251	TCACATAGCGGAAAAATGTATGA	59.507	23	GGACAGCACCAACAACTGAA	59.726	20	271	986	1256
Unigene0002296	1	p2	(AG)7	14	35	48	CATGAAAACAGTCACGAGAGAG	57.606	22	ATGCTGTGTATTTCAGGCCC	59.962	20	124	10	133	TTTTGTACATGAAAACAGTCACGA	59.596	24	ATGCTGTGTATTTCAGGCCC	59.962	20	131	3	133	ACATGAAAACAGTCACGAGAGAG	58.52	23	ATGCTGTGTATTTCAGGCCC	59.962	20	125	9	133
Unigene0002300	1	p2	(TG)6	12	468	479	AACATGTCGCTATTCCCACC	59.82	20	TGTTTGAACATTTGGTCATTCC	59.708	22	230	313	542	AACATGTCGCTATTCCCACC	59.82	20	TGAACATTTGGTCATTCCTTCA	60.344	22	226	313	538	ATTCCCACCAATGATTCTGC	59.756	20	TGTTTGAACATTTGGTCATTCC	59.708	22	219	324	542
Unigene0002306	1	p3	(AGC)7	21	19	39
Unigene0002307	1	p2	(TC)8	16	1129	1144	CGGCAATGACATTCTCACAC	60.12	20	CCACAGAGTCACACGCAGTT	59.94	20	138	1055	1192	CGGCAATGACATTCTCACAC	60.12	20	GACGCAAGCTGACAAGCATA	60.165	20	118	1055	1172	CGGCAATGACATTCTCACAC	60.12	20	GAAACCGAGCACCACAGAGT	60.307	20	149	1055	1203
Unigene0002314	1	p2	(AG)6	12	3243	3254
Unigene0002317	1	p5	(AAAAG)4	20	56	75	TTGAAATGTTACCAAACCTCCA	59.357	22	GAGTGGGAGAGGGTGAATGA	60.048	20	225	4	228	TTGAAATGTTACCAAACCTCCA	59.357	22	GGGGTTGGTTGATTTGACTG	60.21	20	205	4	208	TTGAAATGTTACCAAACCTCCA	59.357	22	CTTTGAGTGGGAGAGGGTGA	60.229	20	229	4	232
Unigene0002317	2	p2	(AG)6	12	1416	1427	TTACCGAAGCGGAGAGAAAA	59.953	20	AAACATGGAATCAAGCTGGC	60.081	20	225	1379	1603	TTACCGAAGCGGAGAGAAAA	59.953	20	TCATCAAAAGCCCAAAAACC	59.916	20	152	1379	1530	GCCGGTTGGCTAATACGATA	59.95	20	TCATCAAAAGCCCAAAAACC	59.916	20	232	1299	1530
Unigene0002333	1	p2	(AC)6	12	58	69	GTACGAACCACCACCGGATA	60.636	20	GAGTTGACCCAGTGGACGAT	59.969	20	150	35	184	GTACGAACCACCACCGGATA	60.636	20	CATTGGGAATGTGACGTGAG	59.96	20	119	35	153	GTACGAACCACCACCGGATA	60.636	20	ATTAATCGCCTGACCCACAC	59.82	20	201	35	235
Unigene0002340	1	p2	(AT)6	12	2018	2029	CCCTCTCCGAAAGCAATACA	60.206	20	GCTACTCGCACATAGTAACACACTC	59.466	25	223	1860	2082	TTCCCTCTCCGAAAGCAATA	59.778	20	GCTACTCGCACATAGTAACACACTC	59.466	25	225	1858	2082	ATTTTTCCCTCTCCGAAAGC	59.666	20	GCTACTCGCACATAGTAACACACTC	59.466	25	229	1854	2082
Unigene0002348	1	p2	(AG)11	22	1	22
Unigene0002366	1	p3	(CTC)5	15	133	147	ATGACCTCCTCCGACTCCTC	60.615	20	GGACTTGGTGGTGGTACTGG	60.275	20	225	58	282	CTCCTCCACCAATACCACCA	60.769	20	GGGATTAGGAGGAGGGTTTG	59.761	20	236	72	307	TCCTCCACCAATACCACCAC	60.634	20	GGGGATTAGGAGGAGGGTTT	60.497	20	236	73	308
Unigene0002372	1	p2	(GT)7	14	1984	1997	GCTGTTCTTGGGCTTGAGTC	59.997	20	AACTCGGATGCTGAATGAGG	60.218	20	193	1897	2089	GCTGTTCTTGGGCTTGAGTC	59.997	20	CACATACATTTCGCAAGCGT	59.759	20	220	1897	2116	CTTACAGGCGACCGTTTAGC	59.904	20	AACTCGGATGCTGAATGAGG	60.218	20	265	1825	2089
Unigene0002376	1	p2	(TA)6	12	1069	1080	GACACCACGCTTGTCGAGTA	59.905	20	GGAGACTCGGATGGCTTGTA	60.218	20	241	952	1192	GACACCACGCTTGTCGAGTA	59.905	20	TCGGATGGCTTGTAACGAAT	60.469	20	235	952	1186	GACACCACGCTTGTCGAGTA	59.905	20	GACTCGGATGGCTTGTAACG	60.657	20	238	952	1189
Unigene0002390	1	c	(AAT)5a(AAT)6	34	237	270	AATGGACGAACAAAGTTGCC	59.978	20	TCGTCATTCGATGACTCTGC	59.95	20	237	159	395	AATGGACGAACAAAGTTGCC	59.978	20	AAACTCCACGGAGGGATTCT	59.935	20	170	159	328	ACGAACAAAGTTGCCTCACC	60.156	20	TCGTCATTCGATGACTCTGC	59.95	20	232	164	395
Unigene0002401	1	p2	(CT)8	16	23	38
Unigene0002407	1	p2	(TC)8	16	290	305	AGTATCGGCAAAGCTACCCA	59.73	20	AAGGGTTTCTCCAAGAAGGC	59.691	20	139	223	361	TATCGGCAAAGCTACCCACT	59.73	20	AAGGGTTTCTCCAAGAAGGC	59.691	20	137	225	361	AGTATCGGCAAAGCTACCCA	59.73	20	TAGCCAAAGGGTTTCTCCAA	59.679	20	145	223	367
Unigene0002423	1	p2	(AT)8	16	792	807	GTCCTCCATCCACTTGGAAA	59.903	20	TTTGTGATCTAACAAGCTTATGTGT	57.208	25	201	635	835	ATTGGTCCTCCATCCACTTG	59.779	20	TTTGTGATCTAACAAGCTTATGTGT	57.208	25	205	631	835	CAACACAATTTTTGCAGGGA	59.561	20	TTTGTGATCTAACAAGCTTATGTGT	57.208	25	106	730	835
Unigene0002427	1	p2	(CT)8	16	248	263	GCAAACACTGCAAGTGGAAG	59.49	20	GTGACGAAGATGAGGTTGGG	60.51	20	203	147	349	GCAAACACTGCAAGTGGAAG	59.49	20	GGTGACGAAGATGAGGTTGG	60.51	20	204	147	350	GCAAACACTGCAAGTGGAAG	59.49	20	ATTTTGCTCAGAGAGGTGCG	60.538	20	166	147	312
Unigene0002427	2	p2	(AG)6	12	419	430	CCAACCTCATCTTCGTCACC	60.51	20	AAGCTCTGGTTCTGGGGTTT	60.11	20	174	331	504	CCCAACCTCATCTTCGTCAC	60.51	20	AAGCTCTGGTTCTGGGGTTT	60.11	20	175	330	504	CCAACCTCATCTTCGTCACC	60.51	20	AAAGCTCTGGTTCTGGGGTT	60.11	20	175	331	505
Unigene0002433	1	p2	(AG)7	14	969	982	CAACCGCTTGTAACTGCTGA	60.05	20	TGATCAGAAAACGCGACAAC	59.847	20	185	836	1020	CAACCGCTTGTAACTGCTGA	60.05	20	GTTGATCAGAAAACGCGACA	59.847	20	187	836	1022	TCAACCGCTTGTAACTGCTG	60.05	20	TGATCAGAAAACGCGACAAC	59.847	20	186	835	1020
Unigene0002441	1	p2	(AT)6	12	188	199	TCTTTTTCCCTGGGTTGTTC	59.003	20	CCGGAAACATTCCTTCAAGA	60.044	20	193	61	253	TCTTTTTCCCTGGGTTGTTC	59.003	20	AATCCCGGAAACATTCCTTC	60.131	20	197	61	257	TCTTTTTCCCTGGGTTGTTC	59.003	20	CAAACAGGTAGGTTGCACGA	59.758	20	278	61	338
Unigene0002462	1	c	(CT)9(AT)10	38	2058	2095	AATATGCCTGCCTCTTGTGG	60.096	20	ACGAATTAATGTCATCCGCC	59.791	20	269	1909	2177	ATATGCCTGCCTCTTGTGGT	59.579	20	ACGAATTAATGTCATCCGCC	59.791	20	268	1910	2177	CTGCCTCTTGTGGTGCTTTT	60.431	20	ACGAATTAATGTCATCCGCC	59.791	20	262	1916	2177
Unigene0002463	1	c	(TA)12(GA)11	46	1380	1425
Unigene0002474	1	p2	(TC)6	12	136	147	ATATACACGTTTCCGGCGAG	59.982	20	GTTTGTTGGCATGGGTTCTC	60.362	20	165	79	243	ATATACACGTTTCCGGCGAG	59.982	20	TGGCATGGGTTCTCAATTCT	60.461	20	159	79	237	ATATACACGTTTCCGGCGAG	59.982	20	GGCATGGGTTCTCAATTCTG	60.461	20	158	79	236
Unigene0002484	1	p6	(GTCCAC)4	24	199	222	AGCCCTCAATTCAGCTACCA	59.836	20	GTCGAAGATCCCCTGGAAGT	60.456	20	224	22	245	CAGCCCTCAATTCAGCTACC	59.836	20	GTCGAAGATCCCCTGGAAGT	60.456	20	225	21	245	CCTCGTCTACCGAAACCAAG	59.728	20	GTCGAAGATCCCCTGGAAGT	60.456	20	133	113	245
Unigene0002488	1	p4	(ATAA)4	16	14	29
Unigene0002488	2	p2	(GA)6	12	155	166	CGGAGCAGTGGAGAGAGAAA	60.668	20	CCTCAACCAGCGTAAATGGT	59.993	20	269	85	353	CGGAGCAGTGGAGAGAGAAA	60.668	20	TGCAGTGTTTGGTCAGCTTC	60.032	20	127	85	211	CGGAGCAGTGGAGAGAGAAA	60.668	20	ATGCGCGTGCTCCTACTACT	60.067	20	194	85	278
Unigene0002511	1	p4	(AAAT)4	16	75	90	GACCAGATCCCTCCCTTCAG	60.991	20	GTGGTTGTTTGCTCCCAGAT	59.973	20	207	0	206	GACCAGATCCCTCCCTTCA	59.992	19	GTGGTTGTTTGCTCCCAGAT	59.973	20	207	0	206	GACCAGATCCCTCCCTTCAG	60.991	20	CGCTTCAGTCTTGTTGGGAT	60.255	20	127	0	126
Unigene0002536	1	p3	(TTC)12	36	83	118	CGCCTTCTCTTGGACTTCTC	59.162	20	CTCCGACTGTTCGACGAAAT	60.255	20	135	23	157	CCGCCTTCTCTTGGACTTCT	60.892	20	AGCGGTCGATGGAGATAGTG	60.24	20	182	22	203	CCGCCTTCTCTTGGACTTCT	60.892	20	CTCCGACTGTTCGACGAAAT	60.255	20	136	22	157
Unigene0002542	1	c	(AT)7tttttatagatagtcgtgtaaataa(AT)7	53	1057	1109
Unigene0002551	1	p2	(TC)10	20	335	354	AGTTTGTTCGGTATTCCCCA	59.288	20	TGCCACATGTTCCTTTTTCTC	60.103	21	260	210	469	TGTTCGGTATTCCCCAATTT	59.135	20	TGCCACATGTTCCTTTTTCTC	60.103	21	256	214	469	TTTGTTCGGTATTCCCCAAT	59.135	20	TGCCACATGTTCCTTTTTCTC	60.103	21	258	212	469
Unigene0002552	1	c	(ATT)14g(TTA)6	61	613	673	ACTTGCTTCCTCTTCGGACA	59.989	20	GCCTCATAAATCCCCTCTCC	59.866	20	244	474	717	TGGAGGGGCAGTAGAATTTG	60.066	20	GCCTCATAAATCCCCTCTCC	59.866	20	199	519	717	ACTTGCTTCCTCTTCGGACA	59.989	20	TGGGAATGCCTCATAAATCC	59.722	20	251	474	724
Unigene0002552	2	p2	(TC)7	14	1077	1090
Unigene0002562	1	p2	(AT)7	14	802	815	AGCAGCTTTCTGGAGAGACG	59.891	20	ACAACCCGCCTGTAGAACTG	60.171	20	249	685	933	AGCAGCTTTCTGGAGAGACG	59.891	20	AACCCGCCTGTAGAACTGAA	59.734	20	247	685	931	AGCAGCTTTCTGGAGAGACG	59.891	20	GCTAACAACCCGCCTGTAGA	60.27	20	253	685	937
Unigene0002562	2	c	(TG)11acagt(GA)6	39	1375	1413	GGCCAAAACCCAGAGAAACT	60.476	20	TGTGTTCTAATTTTCTTCCCCC	59.35	22	138	1302	1439	AGCAAGATGGCAATAAAGGG	59.182	20	TGTGTTCTAATTTTCTTCCCCC	59.35	22	174	1266	1439	GCAATAAAGGGGATGGCTTA	59.035	20	TGTGTTCTAATTTTCTTCCCCC	59.35	22	165	1275	1439
Unigene0002567	1	p4	(ATTT)4	16	2082	2097	TTGCTGAGTTTTCATGCCAG	59.988	20	CCAGCGACCATAACAAGTTC	58.228	20	161	1961	2121	CATTGCCTGATGATGAATGC	60.041	20	CCAGCGACCATAACAAGTTC	58.228	20	264	1858	2121	TTGCTGAGTTTTCATGCCAG	59.988	20	ACCAGCGACCATAACAAGTTC	59.115	21	162	1961	2122
Unigene0002576	1	p2	(TC)10	20	702	721	CACGGCCTAGTGCTACTCAA	59.097	20	CACCCAGTCCTCGATGAAGT	60.112	20	132	653	784	CACGGCCTAGTGCTACTCAA	59.097	20	CTTGTTCTTCGCTGGTAGGG	59.869	20	159	653	811	CACGGCCTAGTGCTACTCAA	59.097	20	CCTTGTTCTTCGCTGGTAGG	59.869	20	160	653	812
Unigene0002586	1	p2	(AG)11	22	25	46
Unigene0002589	1	p3	(GAT)5	15	491	505	GTCATGCTTCAAGGTGCTGA	59.992	20	GTAAATCGGGGGACGATTCT	60.152	20	263	295	557	CATGCTTCAAGGTGCTGAAA	59.988	20	GTAAATCGGGGGACGATTCT	60.152	20	261	297	557	GTCATGCTTCAAGGTGCTGA	59.992	20	TACGGGTCTTGTAAATCGGG	59.817	20	273	295	567
Unigene0002595	1	p2	(TC)10	20	317	336	CGATCATACGGCCCAAATAC	60.175	20	TCACCTTTCAAGCAGGTGTG	59.873	20	273	139	411	ACGATCATACGGCCCAAATA	60.175	20	TCACCTTTCAAGCAGGTGTG	59.873	20	274	138	411	ATACGATCATACGGCCCAAA	60.175	20	TCACCTTTCAAGCAGGTGTG	59.873	20	276	136	411
Unigene0002597	1	p6	(AGTCGG)4	24	2712	2735	GCCTTCTCCTGTGCTTCATC	59.957	20	TCCGTTTCGAACATTTCTCC	60.051	20	206	2680	2885	GCCTTCTCCTGTGCTTCATC	59.957	20	TCGAACATTTCTCCCAAAGC	60.192	20	200	2680	2879	CCTTCTCCTGTGCTTCATCC	59.803	20	TCCGTTTCGAACATTTCTCC	60.051	20	205	2681	2885
Unigene0002605	1	p2	(CT)17	34	258	291	GCCAGAGAAAAATCATCCCA	60.014	20	TCGACCCTCGAATTGCTATC	60.177	20	216	194	409	ATTGCTGACATTCGACCTCC	60.081	20	TCGACCCTCGAATTGCTATC	60.177	20	239	171	409	GCCAGAGAAAAATCATCCCA	60.014	20	CTTCGACCCTCGAATTGCTA	60.344	20	218	194	411
Unigene0002614	1	p2	(AC)6	12	59	70	ACTCACTCACCTTGATCCCG	60.112	20	ATCGATCTTGGTGAAGGCAG	60.218	20	280	8	287	ATCCCGAAACAACCACTCAC	59.827	20	ATCGATCTTGGTGAAGGCAG	60.218	20	266	22	287	ACTCACTCACCTTGATCCCG	60.112	20	CTCGTCGATTTTGGTGAACA	59.691	20	205	8	212
Unigene0002615	1	p2	(CT)7	14	227	240	ATGCAGGGATAGAGAAGCGA	59.939	20	AGCGGGAGAGATGATTCTGA	59.91	20	274	4	277	CTTGCTTCACCCTTCCAAAA	60.22	20	TGCGACGACATTTCCATAAA	60.073	20	222	188	409	CATTCCTTGCTTCACCCTTC	59.67	20	TGCGACGACATTTCCATAAA	60.073	20	227	183	409
Unigene0002615	2	c	(TA)9(GA)8	34	344	377	GATCCCCATCCCTCTCTCTC	59.973	20	TGCGACGACATTTCCATAAA	60.073	20	195	215	409	GAGATCCCCATCCCTCTCTC	59.973	20	TGCGACGACATTTCCATAAA	60.073	20	197	213	409	TCAGAATCATCTCTCCCGCT	59.91	20	TGCGACGACATTTCCATAAA	60.073	20	152	258	409
Unigene0002619	1	p2	(AG)6	12	403	414	GAAAATCGGTCGGTCTGAAA	60.051	20	CCGCCACTACTGTTTTCTCC	59.734	20	273	169	441	GAAAATCGGTCGGTCTGAAA	60.051	20	CGCCACTACTGTTTTCTCCC	59.734	20	272	169	440	CCGAGAAAGAGATGAGGACG	59.943	20	CGCCACTACTGTTTTCTCCC	59.734	20	165	276	440
Unigene0002630	1	p2	(AC)6	12	3429	3440	TGGTTCTGTGGAGATGAACG	59.676	20	CTGCAGAGCAAATTAAGCCC	59.982	20	272	3404	3675	CCTCAAGCACCCCATTGTAT	59.813	20	AGTTTTGATTGCTTGGGAGC	59.316	20	242	3249	3490	GCAAGAGCACAACAACCAAA	59.888	20	TCATGGGAGGATGGTAACCT	59.213	20	256	3373	3628
Unigene0002637	1	c	(TAA)5tcatcatcatcatctac(AT)9	50	2	51
Unigene0002653	1	p3	(CCG)5	15	2282	2296	AAGAAATGGCTTCCCTCCAT	59.903	20	GGTCATAACGGTGGCAACTT	59.859	20	255	2156	2410	CACCAAGAGAGGGAGAGACG	59.978	20	AGAAGTGAGATGGGCAGACG	60.408	20	217	2125	2341	GGCATTGGAGTTTCGTGAAT	59.939	20	AGAAGTGAGATGGGCAGACG	60.408	20	279	2063	2341
Unigene0002655	1	p5	(TTCGG)4	20	56	75	GATGAAAACCGAAACCGAAC	59.41	20	AAGCGTTGTCATGAGTGCTG	60.056	20	201	17	217	GATGAAAACCGAAACCGAAC	59.41	20	GATGAAAACCGAAAACCGAA	59.916	20	124	17	140	GATGAAAACCGAAACCGAAC	59.41	20	GAACCGATGAAAACCGAAAA	59.916	20	129	17	145
Unigene0002659	1	p2	(CT)6	12	631	642	AATTCGTGAAGGGGGAAAAC	60.166	20	GGGCACTAAGGGTGACATTG	60.375	20	262	498	759	TGAAGGACCAGAGAGAAGGG	59.375	20	AAAAATCCTAGCCGTCCGAT	59.93	20	263	574	836	TGAAGGACCAGAGAGAAGGG	59.375	20	TTGTAGAGGCCTCAATTCCG	60.206	20	207	574	780
Unigene0002674	1	p2	(AT)7	14	80	93
Unigene0002678	1	p3	(ATT)7	21	396	416
Unigene0002688	1	p2	(CT)8	16	412	427	ATCCTCCCGGAGTTTCAGAT	59.896	20	AGACGGTACGCCCTTTTCTT	60.13	20	261	351	611	CTCCCGGAGTTTCAGATTCA	60.187	20	AGACGGTACGCCCTTTTCTT	60.13	20	258	354	611	TATCCTCCCGGAGTTTCAGA	59.623	20	AGACGGTACGCCCTTTTCTT	60.13	20	262	350	611
Unigene0002692	1	p6	(CCACCG)5	30	200	229	TCACACTCCCACCAACAAAA	59.976	20	CAGTAAATCCTCGAACCGGA	60.066	20	278	165	442	TTCACACTCCCACCAACAAA	59.976	20	CAGTAAATCCTCGAACCGGA	60.066	20	279	164	442	TTTCACACTCCCACCAACAA	59.976	20	CAGTAAATCCTCGAACCGGA	60.066	20	280	163	442
Unigene0002695	1	p3	(TGC)7	21	1397	1417	TCAAATAGTGTTGGGGGAGC	59.933	20	TTCTTCTTCACCGCAAGGAT	59.813	20	215	1325	1539	TCAAATAGTGTTGGGGGAGC	59.933	20	TTTTCTGTATCCTGAGCGGG	60.206	20	122	1325	1446	GCTGGTATTGAGCACGACAA	59.871	20	TTCTTCTTCACCGCAAGGAT	59.813	20	236	1304	1539
Unigene0002711	1	p2	(CA)16	32	2649	2680	TTGAAATTCACAGCTTTGCG	59.992	20	CTGCCAAATCAATGTGATCG	60.073	20	269	2555	2823	TTGAAATTCACAGCTTTGCG	59.992	20	CACAGATCCCCTCTCGTTGT	60.112	20	184	2555	2738	TTGAAATTCACAGCTTTGCG	59.992	20	ACAGATCCCCTCTCGTTGTG	60.112	20	183	2555	2737
Unigene0002723	1	p3	(CCG)5	15	426	440	GTTCTATTCGCATAAGCGGC	59.844	20	AACCAAATCAGGATCCTCCC	60.133	20	232	334	565	GTTCTATTCGCATAAGCGGC	59.844	20	GCCGTTAAAATCGGGTATCA	59.795	20	255	334	588	ACACCCCTCCACTTACCACA	60.275	20	AACCAAATCAGGATCCTCCC	60.133	20	201	365	565
Unigene0002727	1	p2	(CT)7	14	2	15
Unigene0002729	1	p3	(GGT)6	18	1	18
Unigene0002729	2	p6	(TGGGAA)6	36	129	164	GTGGACAAATGATTGGAGGG	60.173	20	AATATTTCCTCCGAGCCCAG	60.411	20	110	106	215	GGTGGACAAATGATTGGAGG	60.173	20	AATATTTCCTCCGAGCCCAG	60.411	20	111	105	215	GTGGACAAATGATTGGAGGG	60.173	20	TAATATTTCCTCCGAGCCCA	59.502	20	111	106	216
Unigene0002731	1	p2	(AT)8	16	90	105	TTCCCAATGACAAGTGAGCA	60.24	20	AGGTGTGTACCGAATCAGGC	59.997	20	217	35	251	TTCCCAATGACAAGTGAGCA	60.24	20	AATCAGGCATTTTGGAGCTG	60.214	20	205	35	239	TTCCCAATGACAAGTGAGCA	60.24	20	CTTGTGGGAACAATCAAGCA	59.691	20	177	35	211
Unigene0002732	1	p2	(TA)6	12	1986	1997	TGAGGGTGCTGTTTTTGTGA	60.278	20	GGTTAAGCTCGCAAACGAAC	59.889	20	220	1908	2127	TGACAGGCATGAAATGAGGA	60.201	20	TCGCAAACGAACAAAAATGA	60.229	20	273	1847	2119	TGACAGGCATGAAATGAGGA	60.201	20	GCTCGCAAACGAACAAAAAT	60.251	20	275	1847	2121
Unigene0002735	1	p2	(TC)6	12	1068	1079	GCACCTGCGGATACAAAAAT	59.967	20	ATTGCCTTGTGAGATCCCTG	60.073	20	121	983	1103	GCACCTGCGGATACAAAAAT	59.967	20	CATTGCCTTGTGAGATCCCT	60.073	20	122	983	1104	GCTATCCAACCCTTCCACAA	59.933	20	ATTGCCTTGTGAGATCCCTG	60.073	20	189	915	1103
Unigene0002736	1	p3	(TTA)5	15	102	116	CAGTGCGATTTGAAGGTCAG	59.44	20	TCTTTGCTTTTCCCCACAAC	60.088	20	164	57	220	CAGTGCGATTTGAAGGTCAG	59.44	20	CTCTTTGCTTTTCCCCACAA	60.22	20	165	57	221	TGCGATTTGAAGGTCAGTGT	59.293	20	TCTTTGCTTTTCCCCACAAC	60.088	20	161	60	220
Unigene0002740	1	p3	(TTC)7	21	340	360	TCGGCCTTCTTCTTTTTGAA	59.931	20	CCGGAGAATGGTAGAAGCAG	59.83	20	201	220	420	ACCTCAAGCGATTATCCACG	60.096	20	CCGGAGAATGGTAGAAGCAG	59.83	20	182	239	420	TGCATGCCATTTTCCATTTA	59.898	20	CCGGAGAATGGTAGAAGCAG	59.83	20	243	178	420
Unigene0002746	1	p2	(AG)10	20	195	214	ATGCAGCATTCAAATTTCCC	59.907	20	AGCAAGATTGAGCCCAGAAA	59.955	20	159	166	324	ATGCAGCATTCAAATTTCCC	59.907	20	CTCCCTCAGCAAGATTGAGC	60.096	20	166	166	331	ATGCAGCATTCAAATTTCCC	59.907	20	GACAGGCCATCAGGTTCACT	60.12	20	221	166	386
Unigene0002746	2	p3	(GCC)5	15	2335	2349	AATTTGATCTGCCGAGGATG	60.036	20	GCGTGGTGAGTGCTCAGTTA	60.056	20	231	2152	2382	AACCAAAATTTGATCTGCCG	59.938	20	GCGTGGTGAGTGCTCAGTTA	60.056	20	237	2146	2382	CTCTGAATTTGGTGGGCAGT	60.111	20	GCGTGGTGAGTGCTCAGTTA	60.056	20	135	2248	2382
Unigene0002746	3	p2	(AG)9	18	2788	2805	GGAGGCTTGAAAGAAGAGCA	59.694	20	TCACTCCTCTCCACCAACAA	59.23	20	270	2559	2828	GGAGGCTTGAAAGAAGAGCA	59.694	20	TTCACTCCTCTCCACCAACA	59.23	20	271	2559	2829	GGAGGCTTGAAAGAAGAGCA	59.694	20	CCATTCACTCCTCTCCACCA	61.071	20	274	2559	2832
Unigene0002753	1	p2	(CT)11	22	7	28
Unigene0002768	1	p2	(CT)8	16	23	38
Unigene0002778	1	p2	(AG)9	18	208	225	CGATGCCAAATGGTTAAAAA	58.535	20	GCTCGCTGGTTGATCAATTT	60.221	20	260	7	266	GCGATGCCAAATGGTTAAAA	60.812	20	AGACCCACAAGGAGGATGAG	59.101	20	280	6	285	ATAAGGCGATGCCAAATGGT	61.572	20	GCTCGCTGGTTGATCAATTT	60.221	20	266	1	266
Unigene0002785	1	c	(CT)6cgctcggcattccct(CAC)5	42	1	42
Unigene0002786	1	p2	(CT)6	12	1986	1997	CTCGATGGGGATGATGAGTT	59.886	20	ATCTCTTGTCGTCGTCTCGC	60.564	20	186	1880	2065	TGATGAGTTGGACGAGTTGC	59.837	20	ATCTCTTGTCGTCGTCTCGC	60.564	20	175	1891	2065	CTCGATGGGGATGATGAGTT	59.886	20	CTCTTGTCGTCGTCTCGCTT	60.733	20	184	1880	2063
Unigene0002796	1	c	(AT)6aattatcacttggg(TA)11	48	87	134	CCCAGAAATATGATCCACTGAA	58.903	22	TTGGCTATCTTAGAGGCGGA	59.938	20	213	33	245	CCCAGAAATATGATCCACTGAA	58.903	22	AAGGCAGAAGAGGAGGAAGC	60.096	20	189	33	221	CCCAGAAATATGATCCACTGAA	58.903	22	TCTTAGAGGCGGAGCAGAAG	59.853	20	206	33	238
Unigene0002796	2	c	(CATCCT)5(CATCAC)4	54	615	668	TTATAGCAACAGCATCCCCC	59.923	20	ATCATTCCGGCATCTGAATC	59.861	20	217	503	719	ATCCCCCATTTGAACAGACA	60.173	20	ATCATTCCGGCATCTGAATC	59.861	20	204	516	719	TCCCCCATTTGAACAGACAT	60.173	20	ATCATTCCGGCATCTGAATC	59.861	20	203	517	719
Unigene0002802	1	p2	(TC)7	14	146	159	CTCCCTCACAGCACCAGAAT	60.261	20	GGGACGGAAATCTGAAGTGA	60.05	20	242	47	288	AAACTCCCTCACAGCACCAG	60.298	20	GGGACGGAAATCTGAAGTGA	60.05	20	245	44	288	AGCTGCGATCGAAAAACAAC	60.395	20	GGGACGGAAATCTGAAGTGA	60.05	20	173	116	288
Unigene0002804	1	p2	(CT)7	14	111	124	ATCCAGCTCTACATCCGCTC	59.415	20	GCCGAAGAATTCAACTCAGC	59.962	20	201	85	285	ATCCAGCTCTACATCCGCTC	59.415	20	CCTGGCAGAAGAAGATTTCG	59.948	20	176	85	260	ATCCAGCTCTACATCCGCTC	59.415	20	AGCTGAAACCTGGCAGAAGA	60.134	20	184	85	268
Unigene0002813	1	p2	(AG)6	12	157	168	TGGTGCATTCATTCTTTGGA	60.049	20	GGGCAGTGATGATGTACCCT	59.81	20	209	25	233	TGGTGCATTCATTCTTTGGA	60.049	20	CCTCTCTGGGCAGTGATGAT	60.223	20	216	25	240	TCGTCTGCCAATCAGATTCA	60.353	20	TCCAAAGAATGAATGCACCA	60.049	20	217	100	316
Unigene0002815	1	p2	(AG)7	14	199	212	CGGTGCAAACTATCTCCCAT	59.955	20	GTTCTGGGGTTTGTAGGCAA	59.971	20	212	65	276	CGGTGCAAACTATCTCCCAT	59.955	20	TGGGGTGAAAAGTCTGGTTC	59.943	20	228	65	292	AACTATCTCCCATTCCGCCT	59.925	20	GTTCTGGGGTTTGTAGGCAA	59.971	20	205	72	276
Unigene0002825	1	p6	(GAGAGG)5	30	1816	1845	GTCGAACAGGGGTAGGTCAA	59.966	20	TAAAGATCCCGTTTTGGTCG	59.931	20	272	1602	1873	CAGGGGTAGGTCAAACTCCA	59.959	20	TAAAGATCCCGTTTTGGTCG	59.931	20	266	1608	1873	TGTCAAATTTGCTGCTTTGG	59.849	20	TAAAGATCCCGTTTTGGTCG	59.931	20	207	1667	1873
Unigene0002826	1	p2	(CT)6	12	7	18
Unigene0002833	1	p3	(GCG)8	24	184	207	TCAGGATCATTCTCCCGTTC	60.011	20	TTGGAGTTGGGTGTAGAGGG	59.959	20	161	132	292	TCAGGATCATTCTCCCGTTC	60.011	20	TGGGTGTAGAGGGATTCGAG	60.065	20	154	132	285	TCAGGATCATTCTCCCGTTC	60.011	20	TTTAACCGCTTCGACGTCTT	59.883	20	119	132	250
Unigene0002834	1	p2	(CT)7	14	23	36	TTCTCCTCCTCCTTTCCCAC	60.565	20	TCCACAGCACTCACACTTCA	58.957	20	240	0	239	TTCTCCTCCTCCTTTCCCAC	60.565	20	TTCAGTCCACAGCACTCACA	58.957	20	245	0	244	TTCTCCTCCTCCTTTCCCAC	60.565	20	TCCACAGCACTCACACTTCAC	59.931	21	240	0	239
Unigene0002845	1	p2	(TC)6	12	253	264	GGAAAATCTAGCCACCACCA	59.933	20	AGGCTGGAGCTGACTCAAAG	59.745	20	154	181	334	TCGGAAAATCTAGCCACCAC	60.074	20	AGGCTGGAGCTGACTCAAAG	59.745	20	156	179	334	TCGGAAAATCTAGCCACCAC	60.074	20	AGAGGCTGGAGCTGACTCAA	60.284	20	158	179	336
Unigene0002850	1	p2	(AT)10	20	4657	4676
Unigene0002861	1	p4	(GAAA)4	16	49	64	AGCCTGCAAGTTGCTCACTA	58.828	20	TGGCTTGCTGCTATTTTGTG	60.014	20	233	4	236	AGCCTGCAAGTTGCTCACTAC	59.699	21	TGGCTTGCTGCTATTTTGTG	60.014	20	233	4	236	GCCTGCAAGTTGCTCACTACT	59.699	21	TGGCTTGCTGCTATTTTGTG	60.014	20	232	5	236
Unigene0002861	2	p2	(AC)7	14	2178	2191	GGCCCGTATCATCGAGTTAG	59.551	20	CGAAATACAAAGCAAATTGCAC	59.666	22	251	2089	2339	GAAGAAAGCAGCTGAAAGGC	59.34	20	CGAAATACAAAGCAAATTGCAC	59.666	22	272	2068	2339	GGAAGAAAGCAGCTGAAAGG	59.195	20	CGAAATACAAAGCAAATTGCAC	59.666	22	273	2067	2339
Unigene0002862	1	p2	(CT)9	18	1647	1664	CACCTGCCCTTTTCTTGTTC	59.711	20	GAAGGGTTATGCTTTGAAGGG	59.952	21	211	1548	1758	TTACAGAAGAGCCACCTGCC	60.397	20	GAAGGGTTATGCTTTGAAGGG	59.952	21	223	1536	1758	AAAGTTGGGAGAATCGCAAG	59.312	20	GAAGGGTTATGCTTTGAAGGG	59.952	21	279	1480	1758
Unigene0002864	1	p2	(AC)7	14	263	276	TTTTTCAATGCCAACCACAA	59.946	20	TGCATGTTCCTATGCAAGTCA	60.272	21	271	175	445	TCAATGCCAACCACAATCAC	60.376	20	TGCATGTTCCTATGCAAGTCA	60.272	21	267	179	445	CAATGCCAACCACAATCACT	59.42	20	TGCATGTTCCTATGCAAGTCA	60.272	21	266	180	445
Unigene0002865	1	p4	(AGAA)4	16	41	56
Unigene0002872	1	p3	(GAT)6	18	310	327	ACAGGATGTTGAAGCTTGGG	60.111	20	GACTTCCTCCATCTTGCTGC	59.957	20	143	211	353	ACAGGATGTTGAAGCTTGGG	60.111	20	TCGACTTCCTCCATCTTGCT	59.95	20	145	211	355	TTTGTTGCTGTTTGAGACCG	59.881	20	GACTTCCTCCATCTTGCTGC	59.957	20	220	134	353
Unigene0002878	1	p2	(TC)7	14	276	289	ATCGACTCCAAACCACCTTC	58.992	20	GGGAGCAACCCACGTATATT	58.789	20	259	197	455	GAATCGACTCCAAACCACCT	58.992	20	GGGAGCAACCCACGTATATT	58.789	20	261	195	455	ATTCGAATCGACTCCAAACC	58.984	20	GGGAGCAACCCACGTATATT	58.789	20	265	191	455
Unigene0002894	1	p3	(GTG)6	18	304	321	CAGATATGGGTCGTCGGAGT	59.95	20	GATGCAGCAGCAATTCAAAA	59.96	20	263	149	411	AATCCAGATATGGGTCGTCG	59.773	20	GATGCAGCAGCAATTCAAAA	59.96	20	267	145	411	CAGATATGGGTCGTCGGAGT	59.95	20	TGCAGCAGCAATTCAAAACT	59.614	20	261	149	409
Unigene0002898	1	p2	(GA)6	12	604	615	GCATCTTCATTTTCCTCCCA	60.014	20	GCCTCAAGTTCACAGCATGA	59.992	20	266	556	821	TGCATCTTCATTTTCCTCCC	60.014	20	GCCTCAAGTTCACAGCATGA	59.992	20	267	555	821	GCATCTTCATTTTCCTCCCA	60.014	20	CCCTAGTGGGGTTCTTCACA	59.959	20	155	556	710
Unigene0002917	1	p2	(TA)8	16	1	16
Unigene0002918	1	p2	(CA)7	14	2	15
Unigene0002922	1	c	(AG)6ttctctaaattttg(GA)6	38	146	183	TGAAACCCTTGGTGAAAAGC	60.088	20	GCAATTTGGCTCTTCAGGTC	59.82	20	135	103	237	GAACCATCCTCACCTTTCCA	59.903	20	GCAATTTGGCTCTTCAGGTC	59.82	20	177	61	237	GAACCATCCTCACCTTTCCA	59.903	20	ATGCAATTTGGCTCTTCAGG	60.214	20	179	61	239
Unigene0002928	1	p2	(TC)8	16	509	524	ATCATGGATAGCTTGCAGGG	60.059	20	TCTTGCCTGTTTCTCCCAAT	59.67	20	243	319	561	GGAGTGGATGGCAGCATATT	59.923	20	TCTTGCCTGTTTCTCCCAAT	59.67	20	200	362	561	ATCATGGATAGCTTGCAGGG	60.059	20	CTCTTGCCTGTTTCTCCCAA	60.366	20	244	319	562
Unigene0002934	1	c	(AC)7atatacacatatacacatatacatacatatagatatagta(TG)6	66	1441	1506	AGGAACAGTGTGCTGTGTGTG	59.843	21	TGAGCTTCCTAAGCCTCCAG	59.711	20	259	1330	1588	GGAACAGTGTGCTGTGTGTG	58.706	20	TGAGCTTCCTAAGCCTCCAG	59.711	20	258	1331	1588	AAACATTCGACCCATCTCAAA	59.42	21	ATCCGCAGAATCCAAATGAG	60.036	20	228	1407	1634
Unigene0002948	1	c	(CA)9cg(CT)7(AT)9	52	247	298	ATCTGCATTTCCTCCCTCCT	60.037	20	GGGGAAGCGAAAAAGAAAAC	60.055	20	182	202	383	TACCATCTGCATTTCCTCCC	59.894	20	GGGGAAGCGAAAAAGAAAAC	60.055	20	186	198	383	TGAGCCCCTCTGAAACATCT	59.803	20	GGGGAAGCGAAAAAGAAAAC	60.055	20	276	108	383
Unigene0002950	1	c	(CT)11gaggcttcaagagttagatttttcttgcaagctatttctgctgttcgccattgagggttagaaagcaaagtttcttttgtgaaacttagt(GA)8gggttagaaagcaaagtttcttttgtgaaacttagt(GA)10	184	89	272	TGTTGCTTTTGCTTTTTATTTCA	59.003	23	AACATGGTGCTCTTCCCATC	59.934	20	243	55	297	TGTTTCAAGATTCAAGTCTGCAT	58.896	23	AACATGGTGCTCTTCCCATC	59.934	20	270	28	297	TTGTTGCTTTTGCTTTTTATTTCA	60.156	24	AACATGGTGCTCTTCCCATC	59.934	20	244	54	297
Unigene0002961	1	p2	(TC)7	14	231	244	CCTTCCACTTCCACTTTTGC	59.711	20	ACATGATGATGTGGGTCAGC	59.35	20	249	56	304	CCTTCCACTTCCACTTTTGC	59.711	20	TGATGATGTGGGTCAGCTTG	60.688	20	246	56	301	CCTTCCACTTCCACTTTTGC	59.711	20	TGATGTGGGTCAGCTTGTTT	59.139	20	243	56	298
Unigene0002963	1	p2	(CT)8	16	1	16
Unigene0002980	1	p3	(TCG)8	24	1941	1964	ACCGAACAACGAGTTTGACC	60.012	20	TCCAAAGACCCTATACCCCC	60.011	20	193	1899	2091	ACCGAACAACGAGTTTGACC	60.012	20	GTTCACTTCCAAAGCCCAAA	60.088	20	279	1899	2177	CCGAACAACGAGTTTGACCT	60.149	20	TCCAAAGACCCTATACCCCC	60.011	20	192	1900	2091
Unigene0003007	1	p2	(CA)7	14	202	215	AATGACAAACGGACACCACA	59.855	20	GGGTTTGGAAGTTGAGACGA	60.088	20	106	149	254	TTTCCATCTGCACATTGCTC	59.805	20	GGGTTTGGAAGTTGAGACGA	60.088	20	167	88	254	CGCTAAATGACAAACGGACA	59.729	20	GGGTTTGGAAGTTGAGACGA	60.088	20	111	144	254
Unigene0003021	1	p3	(ATT)5	15	196	210	GAGACATTGATGGCTCGGAT	60.042	20	AGTGGAAAAGGTGAGCCAAA	59.711	20	201	40	240	GAGACATTGATGGCTCGGAT	60.042	20	AAGTGGAAAAGGTGAGCCAA	59.711	20	202	40	241	ACGATTCAAGGAGGCAGAGA	59.95	20	AGTGGAAAAGGTGAGCCAAA	59.711	20	217	24	240
Unigene0003022	1	p2	(AG)12	24	4	27
Unigene0003032	1	p2	(AG)19	38	397	434
Unigene0003036	1	p2	(AG)9	18	550	567
Unigene0003066	1	p3	(ATA)5	15	499	513
Unigene0003071	1	p2	(GA)9	18	1267	1284	GGAAGGGAAATGGAGGTGTT	60.169	20	CCTTCCACCTCAACTGCTTC	59.844	20	157	1156	1312	GGAAGGGAAATGGAGGTGTT	60.169	20	TCCTTCCACCTCAACTGCTT	59.844	20	158	1156	1313	GAGAAATGACCGGAGCGATA	60.177	20	CCTTCCACCTCAACTGCTTC	59.844	20	239	1074	1312
Unigene0003074	1	p2	(TG)6	12	281	292	AACAAAGATGGGAGCCAATG	59.933	20	GAAGAATATAAGGTCAGAAAAACTGC	58.156	26	213	114	326	CAACACTCAGCTCAACCCAA	59.873	20	GAAGAATATAAGGTCAGAAAAACTGC	58.156	26	274	53	326	AACAAAGATGGGAGCCAATG	59.933	20	TCTTCAACAGAAGAATATAAGGTCAGA	58.982	27	222	114	335
Unigene0003085	1	p3	(ATT)5	15	690	704	TCCCACAGTTTTCTTACGGG	59.964	20	CATGAGAAATGGTCCGTGTG	59.96	20	279	505	783	CCCACAGTTTTCTTACGGGA	59.964	20	CATGAGAAATGGTCCGTGTG	59.96	20	278	506	783	TATTTCTTCCTGGCGTCCAC	60.074	20	CATGAGAAATGGTCCGTGTG	59.96	20	198	586	783
Unigene0003092	1	p3	(AGA)5	15	3643	3657	GAAGTGAGGAACGCTTCTGG	59.989	20	CCTAATGAAAGGACGGTGGA	59.926	20	190	3567	3756	AAGTGAGGAACGCTTCTGGA	59.989	20	CCTAATGAAAGGACGGTGGA	59.926	20	189	3568	3756	AGATGATGCCAGGAAAGGTG	60.073	20	CCTAATGAAAGGACGGTGGA	59.926	20	213	3544	3756
Unigene0003109	1	p2	(TC)8	16	682	697	GGTGGTGTTATCGCCTTGTT	59.859	20	TCATCCAACAAATTTTGCCA	59.907	20	232	491	722	GCTTCTTTTTGCTTGTTGGC	60.003	20	TCCATGCCTCAACAAACTCA	60.24	20	227	531	757	TCCTCTCGACCGTCAATTTC	60.195	20	TCATCCAACAAATTTTGCCA	59.907	20	266	457	722
Unigene0003114	1	p2	(AG)6	12	187	198
Unigene0003116	1	p2	(CT)9	18	1553	1570	TCCATAGGGTCTGATCTCCG	60.027	20	TTTTTCCTTGCAGAAGCCAT	59.823	20	261	1389	1649	CTGTTGCTGTTGCTGCTGTT	60.245	20	TTTTTCCTTGCAGAAGCCAT	59.823	20	129	1521	1649	CGACCCTTAAGCAATCCTTG	59.702	20	TTTTTCCTTGCAGAAGCCAT	59.823	20	213	1437	1649
Unigene0003127	1	p2	(TA)10	20	1617	1636	TCATCCGTTTCTGGTTAGGC	60.074	20	CCCCACTCTTTTCCTTCTCC	60.045	20	211	1475	1685	TATCGTTTGGCTGCCATTTT	60.456	20	CCCCACTCTTTTCCTTCTCC	60.045	20	170	1516	1685	ATATCGTTTGGCTGCCATTT	59.438	20	CCCCACTCTTTTCCTTCTCC	60.045	20	171	1515	1685
Unigene0003142	1	c	(CT)6ggccttggtctttctttcccatgataaattatcaacaaaaattaagaaaa(AC)11	84	1355	1438	AACCAGTTCAACAACGGATTG	59.883	21	TGCTCATACACCAACGGAAA	60.111	20	146	1331	1476	AACCAGTTCAACAACGGATTG	59.883	21	TTGCTCATACACCAACGGAA	60.111	20	147	1331	1477	AACCAGTTCAACAACGGATTG	59.883	21	GTTGCTCATACACCAACGGA	59.572	20	148	1331	1478
Unigene0003144	1	p2	(TA)8	16	48	63	TGCCTTAATGTCCTAAGTTTCCA	60.01	23	TTGTTTTGGGGCTTGTTGAT	60.344	20	129	13	141	TGCCTTAATGTCCTAAGTTTCCA	60.01	23	TGGGGCTTGTTGATGCTAAT	60.469	20	123	13	135	TGCCTTAATGTCCTAAGTTTCCA	60.01	23	CTTGTTTTGGGGCTTGTTGA	61.029	20	130	13	142
Unigene0003149	1	p2	(CT)8	16	1443	1458
Unigene0003151	1	p2	(TG)6	12	100	111	GGCACTCACAAGGGCATTAT	59.962	20	TGCTTCGTCTTTGTCCTCCT	59.989	20	130	62	191	GGCACTCACAAGGGCATTAT	59.962	20	TTGCTTCGTCTTTGTCCTCC	60.375	20	131	62	192	GGCACTCACAAGGGCATTAT	59.962	20	CCTTTCGTCTTGCTTCGTCT	59.615	20	140	62	201
Unigene0003167	1	p3	(AGC)5	15	163	177	CAGAAGGCCGTTCAAAAGAG	59.986	20	GGTTCGTCGAGATGAATCGT	60.081	20	165	113	277	CAGAAGGCCGTTCAAAAGAG	59.986	20	AAAATACGGATGGGGAGCTT	59.799	20	185	113	297	ACAGAAGGCCGTTCAAAAGA	59.853	20	GGTTCGTCGAGATGAATCGT	60.081	20	166	112	277
Unigene0003167	2	p2	(TC)11	22	951	972
Unigene0003176	1	p2	(TA)14	28	255	282	AACGAGGGCAAAATAACAAA	57.314	20	TTCATTAGCCCGATTCTTGG	60.031	20	235	227	461	AACGAGGGCAAAATAACAAA	57.314	20	CTCAGCCGTCTCTTGATTCC	59.95	20	278	227	504	AACGAGGGCAAAATAACAAA	57.314	20	ATCACATCAAATGCGCCATA	59.921	20	198	227	424
Unigene0003176	2	p2	(AG)6	12	1141	1152	CGACAATTTCAGAGGAACCC	59.526	20	CCACATATTCCTCGTGCTTTT	59.101	21	214	973	1186	AAAACCTACCGGAATCGACA	59.429	20	CCACATATTCCTCGTGCTTTT	59.101	21	229	958	1186	AAACCTACCGGAATCGACAA	59.429	20	CCACATATTCCTCGTGCTTTT	59.101	21	228	959	1186
Unigene0003179	1	p2	(AG)6	12	44	55	AACACAAATCCTCAGCACCC	59.973	20	GAATCACTGCACGCAGAAAA	59.995	20	275	17	291	CAAATCCTCAGCACCCTGTT	60.111	20	GAATCACTGCACGCAGAAAA	59.995	20	271	21	291	AACACAAATCCTCAGCACCC	59.973	20	CCTGATTATCGTTGCCTCGT	60.096	20	148	17	164
Unigene0003184	1	p4	(ATTC)5	20	64	83	CTGTGAAATCCATTTCCTTGAA	59.064	22	TGGTCATCCATTTTCCAACA	59.75	20	265	30	294	TGTGAAATCCATTTCCTTGAA	58.052	21	TGGTCATCCATTTTCCAACA	59.75	20	264	31	294	TGAAATCCATTTCCTTGAATGAC	60.177	23	TGGTCATCCATTTTCCAACA	59.75	20	262	33	294
Unigene0003222	1	p3	(GAA)5	15	281	295	TCACAACAATCGTCGGAAAA	60.088	20	AAACAGCCTACTTGACAGGCA	59.928	21	216	113	328	CTCACAACAATCGTCGGAAA	59.691	20	AAACAGCCTACTTGACAGGCA	59.928	21	217	112	328	ACACTCACAACAATCGTCGG	59.597	20	AAACAGCCTACTTGACAGGCA	59.928	21	220	109	328
Unigene0003233	1	p3	(AAT)14	42	215	256	AGCAGCAGCACTGTAAAAACA	58.789	21	ATGTGCCTACTCCTTACGCC	59.222	20	280	116	395	GCAGCAGCACTGTAAAAACA	57.723	20	ATGTGCCTACTCCTTACGCC	59.222	20	279	117	395	AAGCAGCAGCACTGTAAAAACA	60.116	22	GTTGGAGGAGTGGACCGTT	59.953	19	256	115	370
Unigene0003233	2	p2	(GA)8	16	1537	1552	AATACGGCAGCCATTGAATC	59.929	20	TTGCTTGAAACTGCCAACAC	59.888	20	157	1487	1643	AATACGGCAGCCATTGAATC	59.929	20	ACTCGCATTTGTATCTCCGC	60.243	20	139	1487	1625	TTTTCCATTCCTGGCAGTTC	60.051	20	TGTATCTCCGCCGTTCTTTT	59.708	20	278	1339	1616
Unigene0003239	1	p2	(AC)9	18	932	949	ATATATGATGCCAAGGCCCA	60.139	20	CCATAGCATGTACATCCCCC	60.036	20	149	899	1047	ATATATGATGCCAAGGCCCA	60.139	20	AGCATGTACATCCCCCTTTG	59.813	20	145	899	1043	ATATATGATGCCAAGGCCCA	60.139	20	CCCCTTTGACTGCTTCGATA	60.206	20	133	899	1031
Unigene0003241	1	p2	(TG)9	18	2040	2057
Unigene0003252	1	p2	(GA)7	14	16	29
Unigene0003252	2	p2	(TC)6	12	446	457	GAGTATGCTACGCCTCTGGC	60.007	20	TAGCCAAAACACACGGAACA	60.149	20	241	393	633	GAGTATGCTACGCCTCTGGC	60.007	20	AACACACGGAACACGCAGTA	60.222	20	234	393	626	GAGTATGCTACGCCTCTGGC	60.007	20	CGGAACACGCAGTATTCAAA	59.729	20	228	393	620
Unigene0003261	1	p2	(CT)6	12	616	627	TCGGAAAATTCCAGAAGCAG	60.323	20	CGAAAGGTTCATCCTCCTTG	59.665	20	254	545	798	TCGGAAAATTCCAGAAGCAG	60.323	20	TACCCAGCACTGGTCCTTTT	59.592	20	280	545	824	CAGAAGCAGGCCCTACGTTA	60.399	20	CGAAAGGTTCATCCTCCTTG	59.665	20	243	556	798
Unigene0003261	2	p2	(AG)10	20	1043	1062	AGCTGACAATCCGAACTTGC	60.406	20	TGATGCTCGATTATCCAACG	59.646	20	276	827	1102	AGCTGACAATCCGAACTTGC	60.406	20	GATGCTCGATTATCCAACGC	60.583	20	275	827	1101	TTGAAGAGCTCGCAAGGAAT	60.096	20	TCCGAAACACTTCCAACAATC	59.963	21	125	1012	1136
Unigene0003265	1	p2	(AT)9	18	70	87	CACCCATCTGTCTCCCTCTC	59.638	20	TGAATGCAACAACCCTTGAA	60.088	20	200	19	218	CACCCATCTGTCTCCCTCTC	59.638	20	TGCAACAACCCTTGAAAACA	60.127	20	196	19	214	ACCCATCTGTCTCCCTCTCC	60.469	20	TGAATGCAACAACCCTTGAA	60.088	20	199	20	218
Unigene0003273	1	p2	(AT)9	18	457	474
Unigene0003279	1	p3	(AGA)5	15	1207	1221	GACAGCACGACTCCTAAGGC	60.02	20	CGTCCACCACTTCACACATC	60.005	20	255	1097	1351	TTGGGGATTTGTGGTTGAAT	60.029	20	CGTCCACCACTTCACACATC	60.005	20	182	1170	1351	GACAGCACGACTCCTAAGGC	60.02	20	AAGGATACGACGTCCACCAC	59.851	20	265	1097	1361
Unigene0003289	1	p2	(CT)9	18	163	180	GCTAATTTTCTTGCCGCTTG	59.985	20	TTCAGCCATGTTACAGCAGC	60.019	20	222	51	272	CTTGGCTAATTTTCTTGCCG	59.847	20	TTCAGCCATGTTACAGCAGC	60.019	20	226	47	272	GCTAATTTTCTTGCCGCTTG	59.985	20	CAGCAGCGATCACAGTAGGA	60.16	20	209	51	259
Unigene0003303	1	p2	(AT)8	16	25	40	GACCCCAGCATTTCAAACC	60.31	19	GCTCTGTAAAGTTCACCCGC	59.882	20	243	0	242	GACCCCAGCATTTCAAACC	60.31	19	GCTTCCTCTGTTGCTTGCTC	60.285	20	277	0	276	GACCCCAGCATTTCAAACC	60.31	19	GTTGGAATGCAGATGCAAAA	59.67	20	141	0	140
Unigene0003305	1	p3	(GCG)5	15	270	284	ATCCCCATATGCACATCCAC	60.435	20	ACCACCACCACCACAGGTAT	60.009	20	253	239	491	GCTGGTGCCAATCTTGTCTT	60.263	20	CAATCAATCAACCACCACCA	60.216	20	194	203	396	ATCCCCATATGCACATCCAC	60.435	20	CAATCAATCAACCACCACCA	60.216	20	158	239	396
Unigene0003305	2	p4	(TGAT)4	16	497	512	ATACCTGTGGTGGTGGTGGT	60.009	20	AGTGAACTTGCAGCGAGGAT	60.02	20	277	472	748	ATACCTGTGGTGGTGGTGGT	60.009	20	GTCTACAACAGGCAGCGTCA	60.056	20	199	472	670	CATTGATTCATTGCTGGTGC	60.08	20	GTCTACAACAGGCAGCGTCA	60.056	20	271	400	670
Unigene0003309	1	p2	(AG)8	16	3900	3915
Unigene0003315	1	p2	(AT)9	18	14	31
Unigene0003330	1	p6	(GATGGT)4	24	401	424	ATATAAGGCACGCCGACAAC	59.988	20	AGAAAACCATCTGGCGATTG	60.074	20	245	214	458	ATATAAGGCACGCCGACAAC	59.988	20	ATCTGGCGATTGCTCTGTTT	59.843	20	237	214	450	ACACGGCGCTGAATATAAGG	60.117	20	AGAAAACCATCTGGCGATTG	60.074	20	257	202	458
Unigene0003339	1	p2	(TA)6	12	493	504	GCAAAAATCTTGGGTGACCT	59.031	20	TTTTTCCCTCCATTAGCTTACA	57.959	22	135	399	533	GCAAAAATCTTGGGTGACCT	59.031	20	TTTTTCCCTCCATTAGCTTACAT	58.292	23	135	399	533	GCAAAAATCTTGGGTGACCT	59.031	20	TTTTCCCTCCATTAGCTTACAT	57.006	22	134	399	532
Unigene0003354	1	p4	(AAAT)4	16	1206	1221	GGCGTGGTGTTTACTGGAAT	59.859	20	CCATTTCGATGCAACATTCA	60.466	20	273	1120	1392	GGCGTGGTGTTTACTGGAAT	59.859	20	AATTAGCAGGACTTTCCCCC	59.42	20	252	1120	1371	AAATTGTTGGCGTGGTGTTT	60.27	20	AATTAGCAGGACTTTCCCCC	59.42	20	260	1112	1371
Unigene0003354	2	p3	(ATA)21	63	2221	2283
Unigene0003361	1	p2	(GA)8	16	1687	1702	GAAAATCAGCTTGCTTTCCG	59.96	20	TTGTTCCTTTGTGTGGAATGA	59.01	21	260	1543	1802	GAAAATCAGCTTGCTTTCCG	59.96	20	TTTTGTTCCTTTGTGTGGAATG	59.876	22	262	1543	1804	GAAAATCAGCTTGCTTTCCG	59.96	20	TCTTTTGTTCCTTTGTGTGGAA	59.626	22	264	1543	1806
Unigene0003374	1	p2	(CT)8	16	32	47	TAGAAGCGCCATTTCCATCT	59.807	20	GATCCGATGAAATTGATGGC	60.246	20	259	0	258	TAGAAGCGCCATTTCCATCT	59.807	20	AATCTTGGAGGGGAGAGAGG	59.63	20	207	0	206	TAGAAGCGCCATTTCCATCT	59.807	20	AATTGATGGCTGCGATGTTT	60.478	20	249	0	248
Unigene0003386	1	p3	(AAG)6	18	1961	1978	TGGGAAAATCGATAAGCAGG	60.031	20	CATCATCGAACCCAGAACCT	59.927	20	194	1853	2046	GATCAGCCTACTGAGGAGCG	60.119	20	CATCATCGAACCCAGAACCT	59.927	20	160	1887	2046	CGATCAGCCTACTGAGGAGC	60.119	20	CATCATCGAACCCAGAACCT	59.927	20	161	1886	2046
Unigene0003386	2	p2	(TA)7	14	2577	2590	TTTTTGGAGCGAACTTGCTT	59.996	20	TCCTTGTTGCCAACCCTATC	59.933	20	191	2515	2705	TTTTTGGAGCGAACTTGCTT	59.996	20	TAACCACCAATCCCTCCTTG	59.784	20	205	2515	2719	AAGGGTGAAAGTGGTGATGG	59.82	20	TCCTTGTTGCCAACCCTATC	59.933	20	241	2465	2705
Unigene0003398	1	p3	(GAA)5	15	1972	1986	ATTCCTCAAGAGCAAGCGAA	60.096	20	TCATCACAATGACAACCGCT	60.12	20	254	1934	2187	AATTCCTCAAGAGCAAGCGA	60.096	20	TCATCACAATGACAACCGCT	60.12	20	255	1933	2187	ATTCCTCAAGAGCAAGCGAA	60.096	20	TCTGGATGTGTGGGGTATCA	59.762	20	125	1934	2058
Unigene0003402	1	p2	(AG)6	12	867	878	AGGGTTGGCTACGAGAATGA	59.694	20	CCTATCTCTCTCATTTTCCCTCTG	59.756	24	263	644	906	CTCTCCACGAGAGCACCAAT	60.408	20	CCTATCTCTCTCATTTTCCCTCTG	59.756	24	141	766	906	ATTCTCTCCACGAGAGCACC	59.41	20	CCTATCTCTCTCATTTTCCCTCTG	59.756	24	144	763	906
Unigene0003403	1	p2	(CT)6	12	20	31
Unigene0003417	1	p2	(CT)7	14	436	449	CTTTGTTCTCCTCACCAGGC	59.844	20	CACAGCAACACTCCGAAAGA	60.025	20	251	379	629	GTTCTCCTCACCAGGCAGTC	59.841	20	CACAGCAACACTCCGAAAGA	60.025	20	247	383	629	CGGTCTTTGTTCTCCTCACC	59.697	20	CACAGCAACACTCCGAAAGA	60.025	20	255	375	629
Unigene0003420	1	p2	(AG)7	14	243	256	TCTCCAACTCCATTTTCGATTT	59.945	22	AACAGAGGAGCAAACCTGGA	59.844	20	278	46	323	TCTCCAACTCCATTTTCGATTT	59.945	22	AGGAGCAAACCTGGATTCAA	59.67	20	273	46	318	TCTCTCCAACTCCATTTTCGAT	60.074	22	AGGAGCAAACCTGGATTCAA	59.67	20	275	44	318
Unigene0003421	1	p2	(CT)8	16	749	764	GCTTCTCTGATGCCTCCAAC	59.957	20	CAGTGGGCACAAGTGAGAGA	60.022	20	198	625	822	GCTTCTCTGATGCCTCCAAC	59.957	20	CCTAGAAATAGGGGCCAAGG	59.918	20	241	625	865	GTTGCAGCCATGTGTCATTC	60.128	20	CAGTGGGCACAAGTGAGAGA	60.022	20	248	575	822
Unigene0003424	1	p2	(CT)6	12	122	133	AAATATAGCAGAGCACGCGG	60.384	20	GGCATATCATTGATCCCGTC	60.126	20	274	57	330	AAATATAGCAGAGCACGCGG	60.384	20	CTTCTTCAAGCACTCCAGGC	60.134	20	204	57	260	AAATATAGCAGAGCACGCGG	60.384	20	TGATACAGCAGCCCATTTCA	60.22	20	117	57	173
Unigene0003426	1	p3	(CAG)5	15	140	154	ACATCGAAAGAAAACCCACG	59.971	20	AAAGTAGGTTGCAGAGGGGG	60.488	20	108	105	212	TCGAAAGAAAACCCACGAAC	60.088	20	AAAGTAGGTTGCAGAGGGGG	60.488	20	105	108	212	ACATCGAAAGAAAACCCACG	59.971	20	TGGGTGACGAAGAAGAGTCA	59.388	20	199	105	303
Unigene0003428	1	p3	(GGT)7	21	2039	2059	ACTGGAGCTGATCCACGACT	59.866	20	CTACCTGCACCACCACATTG	60.025	20	269	1903	2171	CTGATCCACGACTTGGAGGT	60.112	20	CAACAGCTCTACCTGCACCA	60.049	20	270	1910	2179	ACTGGAGCTGATCCACGACT	59.866	20	CAACAGCTCTACCTGCACCA	60.049	20	277	1903	2179
Unigene0003429	1	p2	(AC)6	12	749	760	TTTGCTGGGTGTTCATGCTA	60.257	20	GCTGCTGCCAAGTTGACATA	60.019	20	247	537	783	ATTTGCTGGGTGTTCATGCT	60.526	20	GCTGCTGCCAAGTTGACATA	60.019	20	248	536	783	TGGGTGTTCATGCTATGCAG	60.687	20	GCTGCTGCCAAGTTGACATA	60.019	20	242	542	783
Unigene0003433	1	p3	(ATG)6	18	658	675	ATGAATGTTCCTTCCGTTGC	59.939	20	CCACCCAAAATCGAAGAGAA	60.044	20	272	549	820	CTTCTTCAGGGCCCTATTCC	60.032	20	CCTTGCAAATATGGACCACC	60.192	20	226	490	715	ATGAATGTTCCTTCCGTTGC	59.939	20	CCTTGCAAATATGGACCACC	60.192	20	167	549	715
Unigene0003434	1	p2	(TC)11	22	1	22
Unigene0003439	1	p3	(CCA)10	30	378	407	TCCTCCTCTACAAGGCGAAA	59.948	20	TTCTGCTCGAAGATCGTGAA	59.673	20	191	298	488	CGTGGTGCATGTGCTACTCT	59.929	20	TTCTGCTCGAAGATCGTGAA	59.673	20	274	215	488	CTCGTGGTGCATGTGCTACT	59.929	20	TTCTGCTCGAAGATCGTGAA	59.673	20	276	213	488
Unigene0003466	1	p2	(AC)8	16	889	904	AGGCGCCATATCATTTGAGT	59.556	20	GGACTCCACCACCACTTTGT	59.859	20	271	723	993	AGGCGCCATATCATTTGAGT	59.556	20	ACCACCACTTTGTGCTCTCC	60.159	20	264	723	986	AGGCGCCATATCATTTGAGT	59.556	20	CCACCACTTTGTGCTCTCCT	60.298	20	263	723	985
Unigene0003467	1	p2	(GA)6	12	1114	1125
Unigene0003473	1	p2	(GA)15	30	1	30
Unigene0003476	1	p2	(TG)8	16	2386	2401	GGAGAATCATAGGGGTGGGT	60.015	20	CATTCCCCCTCTCCGTCC	62.8	18	137	2286	2422	GGAGAATCATAGGGGTGGGT	60.015	20	CCATTCCCCCTCTCCGTC	62.8	18	138	2286	2423	TGGCATTTGTGGGAGTTGTA	59.964	20	CATTCCCCCTCTCCGTCC	62.8	18	247	2176	2422
Unigene0003485	1	p3	(TGA)5	15	1496	1510	TAGCGATGCAGTTGAAGGTG	60.011	20	AAAACAGACAATCCGCCATC	59.939	20	229	1345	1573	TAGCGATGCAGTTGAAGGTG	60.011	20	AACAGACAATCCGCCATCTC	60.081	20	227	1345	1571	TAGCGATGCAGTTGAAGGTG	60.011	20	ATCCGCCATCTCTATTGGTG	59.917	20	219	1345	1563
Unigene0003521	1	p2	(AG)6	12	1426	1437	TGCATGCAACATTTGTGATTT	59.991	21	GAAAAGGGGGAGGTGAAAGA	60.414	20	259	1212	1470	TGCATGCAACATTTGTGATTT	59.991	21	TAATGAAAAGGGGGAGGTGA	59.359	20	263	1212	1474	TGCATGCAACATTTGTGATTT	59.991	21	AATGAAAAGGGGGAGGTGAA	60.663	20	262	1212	1473
Unigene0003523	1	p5	(TATAA)4	20	164	183	ACAAGTTGCCACAAGCAAAA	59.366	20	CGACGACGTACAAGACGATG	60.324	20	278	53	330	AACAAGTTGCCACAAGCAAA	59.366	20	CGACGACGTACAAGACGATG	60.324	20	279	52	330	AAACAAGTTGCCACAAGCAA	59.366	20	CGACGACGTACAAGACGATG	60.324	20	280	51	330
Unigene0003527	1	p3	(TTA)16	48	1610	1657
Unigene0003560	1	p2	(TG)7	14	2221	2234	TCGATGCTTCAATTTCACGA	60.343	20	TCTTGCACTCCTTTGCTCCT	60.134	20	106	2177	2282	GCGACTAATGTGGCTATCCC	59.556	20	TCTTGCACTCCTTTGCTCCT	60.134	20	224	2059	2282	CTCGATGCTTCAATTTCACG	59.42	20	TCTTGCACTCCTTTGCTCCT	60.134	20	107	2176	2282
Unigene0003581	1	p3	(CTG)5	15	1708	1722	AGCTGCATTGAGGTTCTGCT	60.164	20	CACATAGATTCGAGGGAGGG	59.502	20	268	1540	1807	AGCTGCATTGAGGTTCTGCT	60.164	20	ATAGATTCGAGGGAGGGAGG	59.49	20	265	1540	1804	AAGCTGCATTGAGGTTCTGC	60.547	20	CACATAGATTCGAGGGAGGG	59.502	20	269	1539	1807
Unigene0003581	2	p3	(CTG)5	15	1866	1880	CTTACAGCCTCCTCCTGCTG	60.149	20	CACATAGATTCGAGGGAGGG	59.502	20	273	1693	1965	GCTGCTGCTGCTTATGAATG	59.741	20	CACATAGATTCGAGGGAGGG	59.502	20	254	1712	1965	TGCTGCTGCTGCTTATGAAT	59.741	20	CACATAGATTCGAGGGAGGG	59.502	20	255	1711	1965
Unigene0003592	1	p2	(TC)9	18	46	63	TCTCCTTGCTGGCTTGAACT	60.134	20	AGTCATTGTGGGCTCTGGAC	60.12	20	163	2	164	CTCTCCTTGCTGGCTTGAAC	60.134	20	AGTCATTGTGGGCTCTGGAC	60.12	20	164	1	164	TCTCCTTGCTGGCTTGAACT	60.134	20	AAGCAGTCATTGTGGGCTCT	59.874	20	167	2	168
Unigene0003597	1	p3	(GCG)5	15	180	194	AAAGTTCATGATGGCCGCTA	60.606	20	GGGAGCAATAGCATCTCCAA	60.177	20	234	109	342	AAAGTTCATGATGGCCGCTA	60.606	20	AGGGAGCAATAGCATCTCCA	59.797	20	235	109	343	GCTAGGAGGGAGAGGGTGAA	60.725	20	GGGAGCAATAGCATCTCCAA	60.177	20	218	125	342
Unigene0003602	1	p2	(CT)8	16	70	85	CTGTTTCTGGAGGCTTCTCAA	59.601	21	CGGCGTAAAAATTGTCGTTT	60	20	243	35	277	CTGTTTCTGGAGGCTTCTCAA	59.601	21	AAACGGCGTAAAAATTGTCG	60	20	246	35	280	CTGTTTCTGGAGGCTTCTCAA	59.601	21	CAACCCTAAAACGGCGTAAA	59.993	20	254	35	288
Unigene0003606	1	p2	(TC)6	12	1605	1616	TGAAAGGACATACGGGAAGG	59.926	20	ATCCTTCTTGTGGCTTGTGG	60.111	20	268	1431	1698	TGAAAGGACATACGGGAAGG	59.926	20	TGTGGCATGCAGACAGGTAT	60.144	20	253	1431	1683	TGGACATTAATGGCAATGGA	59.745	20	CCATCCGAATGGCTTCTAAA	60.031	20	270	1532	1801
Unigene0003611	1	p2	(GA)6	12	3	14
Unigene0003611	2	p3	(GAG)6	18	1356	1373	GAAAATACGTCGTTTGCGGT	60.003	20	AAGCCAGCAAGAGAGGTGTC	59.604	20	276	1166	1441	GAAAATACGTCGTTTGCGGT	60.003	20	CCAAGTACGGTGTTTCCTGG	60.401	20	232	1166	1397	GAAAATACGTCGTTTGCGGT	60.003	20	GCCAGCAAGAGAGGTGTCAT	60.418	20	274	1166	1439
Unigene0003623	1	p3	(TGA)8	24	1845	1868	TTTGGGGTTGATCTGACACA	59.935	20	TCTGTGCCTCTAAGCCTCGT	60.156	20	162	1773	1934	TTTGGGGTTGATCTGACACA	59.935	20	CTGTGCCTCTAAGCCTCGTC	60.156	20	161	1773	1933	AGCATTTTGGGGTTGATCTG	59.933	20	TCTGTGCCTCTAAGCCTCGT	60.156	20	167	1768	1934
Unigene0003637	1	p3	(GAG)5	15	1691	1705	GATGGGGGAGGAGAAAGAAC	59.874	20	AGCCTCCGTTTCTTGTCTGA	59.989	20	269	1497	1765	GATGGGGGAGGAGAAAGAAC	59.874	20	TGCAGCTAAGTAGCCTCCGT	60.176	20	280	1497	1776	TGAATCTATGATGGGGGAGG	59.703	20	AGCCTCCGTTTCTTGTCTGA	59.989	20	278	1488	1765
Unigene0003638	1	p2	(CT)8	16	2564	2579	TCACTGACAGACACGCACAA	60.07	20	CCATCTCCCTCACTACAAAACA	59.097	22	102	2518	2619	TTCACTGACAGACACGCACA	60.07	20	CCATCTCCCTCACTACAAAACA	59.097	22	103	2517	2619	ATGACCGTTTTCCATCTTGG	59.79	20	CCATCTCCCTCACTACAAAACA	59.097	22	172	2448	2619
Unigene0003648	1	p2	(TC)6	12	421	432	TCTCTGCACTGAACAACCCA	60.44	20	ACATTGTTTCGGGCACTAGG	59.993	20	274	375	648	TCTCTGCACTGAACAACCCA	60.44	20	GGGCACTAGGGTTAAGTCCC	59.827	20	264	375	638	TCTGCACTGAACAACCCATT	59.139	20	ACATTGTTTCGGGCACTAGG	59.993	20	272	377	648
Unigene0003666	1	p4	(AGAA)4	16	174	189	ACGCCAAAGAAACACAAACC	60.015	20	GGATCGAGAAAGGAGTGACG	59.803	20	213	122	334	CGCCAAAGAAACACAAACCT	60.147	20	GGATCGAGAAAGGAGTGACG	59.803	20	212	123	334	ACGCCAAAGAAACACAAACC	60.015	20	GGATGAAAAAGGGATCGAGA	59.055	20	224	122	345
Unigene0003671	1	p2	(CT)8	16	119	134	ACAAGGTAAGGATACGCCCC	60.208	20	CATCAAGGAAAGGAGGGACA	60.042	20	180	25	204	ACGCCCCCTTAATTCAAAAG	60.305	20	CATCAAGGAAAGGAGGGACA	60.042	20	167	38	204	ACAAGGTAAGGATACGCCCC	60.208	20	ACATGAAAGCTTAGCCGGAA	59.845	20	277	25	301
Unigene0003672	1	p3	(TGG)5	15	1449	1463	AGATGACGCTAGGCGTTTGT	59.904	20	AGTTTCGGACAACGATGGAG	60.111	20	272	1217	1488	CCTTGCATGGAAGAAAGGAG	59.807	20	AGTTTCGGACAACGATGGAG	60.111	20	136	1353	1488	CCTTGCATGGAAGAAAGGAG	59.807	20	ACCTTCAGTTTCGGACAACG	60.149	20	142	1353	1494
Unigene0003693	1	p2	(AG)10	20	277	296	CATCATCAAGCCTACAGCCA	59.823	20	AATACACCCAGCAATGAGGC	59.962	20	177	224	400	CATCATCAAGCCTACAGCCA	59.823	20	GAAGGGAATACACCCAGCAA	59.933	20	183	224	406	CATCATCAAGCCTACAGCCA	59.823	20	TTGAAGGGAATACACCCAGC	59.933	20	185	224	408
Unigene0003698	1	p2	(CT)9	18	1159	1176
Unigene0003726	1	p2	(TG)6	12	177	188	CGGTGGCATACATTCCTCAT	60.744	20	ATTATCGACACCATCCTCCG	59.773	20	234	150	383	CGGTGGCATACATTCCTCAT	60.744	20	TTATCGACACCATCCTCCGT	60.34	20	233	150	382	CGGTGGCATACATTCCTCAT	60.744	20	GGGAAGAATTCGAACGAGAA	59.244	20	206	150	355
Unigene0003737	1	p2	(CA)9	18	13	30
Unigene0003739	1	p2	(AG)9	18	2064	2081	TATCAGGCCGAGATCCAAGT	59.653	20	TCTGCCCCTCTCTCTCTCTTT	59.708	21	276	1972	2247	GTATCAGGCCGAGATCCAAG	59.653	20	TCTGCCCCTCTCTCTCTCTTT	59.708	21	277	1971	2247	TATCAGGCCGAGATCCAAGT	59.653	20	TTCTGCCCCTCTCTCTCTCTT	59.708	21	277	1972	2248
Unigene0003739	2	p2	(AG)6	12	2230	2241	TCAACAGGCCATTTCAGATTC	60.066	21	CCTTTCTGAGTCCCTCTTCAG	58.119	21	259	2042	2300	TCAACAGGCCATTTCAGATTC	60.066	21	TGAGTCCCTCTTCAGTTCTTGA	59.062	22	253	2042	2294	CAGGCCATTTCAGATTCAGAG	59.822	21	CCTTTCTGAGTCCCTCTTCAG	58.119	21	255	2046	2300
Unigene0003749	1	p4	(AAAT)4	16	499	514	TATGATGCACCATCCGTTGT	59.805	20	AAGGTGTACGTTCCCCTCAA	59.449	20	240	390	629	CAAATATGATGCACCATCCG	59.769	20	AAGGTGTACGTTCCCCTCAA	59.449	20	244	386	629	CCATCCGTTGTGGTCTTAGG	60.366	20	AAGGTGTACGTTCCCCTCAA	59.449	20	231	399	629
Unigene0003775	1	p2	(CT)6	12	100	111	CTGGCATCGTCAACTGAATG	60.263	20	CAGTGTGGTGGCAGTCAAAC	60.203	20	105	40	144	TTCTGGCATCGTCAACTGAA	60.39	20	CAGTGTGGTGGCAGTCAAAC	60.203	20	107	38	144	CTTTCTGGCATCGTCAACTG	59.44	20	CAGTGTGGTGGCAGTCAAAC	60.203	20	109	36	144
Unigene0003782	1	p2	(TC)6	12	20	31
Unigene0003785	1	p2	(TA)6	12	93	104	AGCAAGTACTCTGTTGCCCC	59.357	20	CCTGATTGAAGACAAATGGC	58.145	20	101	56	156	GCAAGTACTCTGTTGCCCCT	59.357	20	CCTGATTGAAGACAAATGGC	58.145	20	100	57	156	AGCAAGTACTCTGTTGCCCC	59.357	20	ACCTGATTGAAGACAAATGGC	59.045	21	102	56	157
Unigene0003803	1	p2	(TA)6	12	115	126	CACCCATCATACCTTTACGGA	59.693	21	AGCAATCACAAACACTCCCC	59.973	20	115	39	153	CACCCATCATACCTTTACGGA	59.693	21	CAATCACAAACACTCCCCAA	59.389	20	113	39	151	CCATCATACCTTTACGGACG	57.972	20	AGCAATCACAAACACTCCCC	59.973	20	112	42	153
Unigene0003809	1	p3	(ACC)5	15	146	160	CATCGTCAAACAATTTCCCA	59.371	20	TTTTTCGCAAACTCCAATCC	60.053	20	168	64	231	CATCGTCAAACAATTTCCCA	59.371	20	CCATTCCGCTTCCTCTAACA	60.206	20	205	64	268	CATCGTCAAACAATTTCCCA	59.371	20	ATCCTAATCAGCATGCAGCC	60.207	20	148	64	211
Unigene0003810	1	p2	(AG)8	16	2001	2016	TTGAAGCGACTGTGTGAAGG	60.025	20	ATGGAACAGTTTGACGCACA	60.16	20	164	1897	2060	TTGAAGCGACTGTGTGAAGG	60.025	20	ACGCACAAACAACAAAAGCA	60.338	20	151	1897	2047	TTGAAGCGACTGTGTGAAGG	60.025	20	CGCACAAACAACAAAAGCAC	60.338	20	150	1897	2046
Unigene0003811	1	p2	(TC)8	16	1556	1571	GAGAGAATGAAAAGCCCCAA	59.244	20	TCAGGCTTTTTCTGGCAAGT	59.993	20	209	1530	1738	AAAGTAGGTGCTCCGCTGAA	60.015	20	TCTTCAGAACGCTTTCGTTG	59.195	20	279	1318	1596	AAAGTAGGTGCTCCGCTGAA	60.015	20	TTCAGAACGCTTTCGTTGGT	60.807	20	277	1318	1594
Unigene0003821	1	c	(AT)6(GT)9	30	1	30
Unigene0003823	1	p3	(AAG)5	15	2744	2758	GGAGATCTGCATTTGGCAAT	60.043	20	CACTCATTGCCCTCCAACAT	60.924	20	136	2717	2852	GGAGATCTGCATTTGGCAAT	60.043	20	TGCCCTCCAACATAAACAAA	59.013	20	129	2717	2845	GGAGATCTGCATTTGGCAAT	60.043	20	TTGCCCTCCAACATAAACAA	59.013	20	130	2717	2846
Unigene0003826	1	p2	(TA)6	12	140	151	AACGACTTCCCCTCAGACAA	59.697	20	TAAGAATTGATGCACTGCCG	59.833	20	161	16	176	AAAGGCTCAGCAACGACTTC	59.621	20	TAAGAATTGATGCACTGCCG	59.833	20	172	5	176	AACGACTTCCCCTCAGACAAT	59.987	21	TAAGAATTGATGCACTGCCG	59.833	20	161	16	176
Unigene0003833	1	p2	(TC)6	12	21	32
Unigene0003843	1	p4	(TGTT)4	16	65	80	TCACCAACCATTCACACACA	59.376	20	CAAGACAGGGATTGCAAACAT	59.985	21	154	15	168	TCACCAACCATTCACACACA	59.376	20	GGATTGCAAACATGTTGAGG	58.976	20	146	15	160	TCACCAACCATTCACACACA	59.376	20	GGATTGCAAACATGTTGAGGT	59.851	21	146	15	160
Unigene0003844	1	p3	(TGA)5	15	1167	1181	GTCCGCTCTTTGGGATATGA	60.036	20	CCTCATTCCTCGTCATCCTC	59.612	20	192	1016	1207	GTCCGCTCTTTGGGATATGA	60.036	20	TCCTCATTCCTCGTCATCCT	59.612	20	193	1016	1208	TTTTAGGCCCAAGGATTGTG	59.931	20	CCTCATTCCTCGTCATCCTC	59.612	20	213	995	1207
Unigene0003860	1	p5	(GGATT)4	20	37	56	GTGGTGGACACTGGACAGG	59.984	19	ACTGTCGGTAGCACGACCTT	59.792	20	154	14	167	AGTGGTGGACACTGGACAGG	61.055	20	ACTGTCGGTAGCACGACCTT	59.792	20	155	13	167	AAAGTGGTGGACACTGGACA	58.992	20	ATTCACTGTCGGTAGCACGA	59.318	20	161	11	171
Unigene0003864	1	p2	(AG)6	12	2691	2702	TTGCCGGAAAAGTGATTACC	59.938	20	CAACGTTTCATCCCTCCAGT	59.966	20	201	2579	2779	TTGCCGGAAAAGTGATTACC	59.938	20	CTCACCAACGTTTCATCCCT	59.966	20	206	2579	2784	GGTTGCCGGAAAAGTGATTA	59.938	20	CAACGTTTCATCCCTCCAGT	59.966	20	203	2577	2779
Unigene0003864	2	p2	(GA)8	16	3374	3389	CGGTGGAATGTTCAGACCTT	59.966	20	TTAAACACTTCAATCCCCCG	59.795	20	119	3298	3416	TGACGTGCAGGAGAGAGAGA	59.846	20	TTAAACACTTCAATCCCCCG	59.795	20	157	3260	3416	CAGGGTTTCATTTTCATGGC	60.309	20	TTAAACACTTCAATCCCCCG	59.795	20	223	3194	3416
Unigene0003868	1	p2	(CA)7	14	514	527	TCCCAGACCTTCCAGAACAG	60.229	20	CAAGTGGAAGGGCAGAGGTA	60.246	20	209	452	660	TCCCAGACCTTCCAGAACAG	60.229	20	CAGAGGTATTGTGGTTGCGA	59.716	20	197	452	648	TCCCAGACCTTCCAGAACAG	60.229	20	ACACAAGTGGAAGGGCAGAG	60.298	20	212	452	663
Unigene0003877	1	c	(CT)8atctatct(CA)7	38	1889	1926	CGTGTAATTGGCTTTTGCCT	60.131	20	AGCTCAAACGCACCAACC	59.837	18	264	1684	1947	CGTGTAATTGGCTTTTGCCT	60.131	20	AAGCTCAAACGCACCAACC	61.232	19	265	1684	1948	AGGAAGAGGGAAGGCAGGTA	60.204	20	AGCTCAAACGCACCAACC	59.837	18	186	1762	1947
Unigene0003878	1	p2	(GA)6	12	181	192	CCGCGATTCGATAAGACATT	60.06	20	CACCATGGTTATGCTTGTGC	59.995	20	186	127	312	CCGCGATTCGATAAGACATT	60.06	20	CGACACCATGGTTATGCTTG	59.988	20	189	127	315	CCGCGATTCGATAAGACATT	60.06	20	AACGGCTCTTCCCTCTCTTC	59.957	20	118	127	244
Unigene0003878	2	p6	(GCCACC)4	24	661	684	TCCTCCTCAGCCATTTCATC	60.158	20	CAGGGCCTCCTCTTCTTTTT	59.821	20	248	540	787	TCCTCCTCAGCCATTTCATC	60.158	20	AGGGCCTCCTCTTCTTTTTG	59.821	20	247	540	786	CATTTCATCAGCCCCATTTC	60.274	20	CAGGGCCTCCTCTTCTTTTT	59.821	20	237	551	787
Unigene0003900	1	p6	(GGGCTG)4	24	825	848
Unigene0003904	1	p4	(TACA)4	16	2035	2050	ACACAAATTCCCCCAGTCAA	60.21	20	ACATTTAAGCGGGGCATACA	60.343	20	138	1936	2073	ACACAAATTCCCCCAGTCAA	60.21	20	CACATTTAAGCGGGGCATAC	60.343	20	139	1936	2074	ACACAAATTCCCCCAGTCAA	60.21	20	ACACATTTAAGCGGGGCATA	60.343	20	140	1936	2075
Unigene0003926	1	p2	(GA)6	12	1031	1042	TTGGGGAGAGATCTCCATTG	60.003	20	AAGCAGCCCCATTTGTTAAA	59.586	20	269	832	1100	TTGGGGAGAGATCTCCATTG	60.003	20	CAATAAAGCAGCCCCATTTG	60.448	20	274	832	1105	GAGATCTCCATTGGCCTTCA	60.158	20	AAGCAGCCCCATTTGTTAAA	59.586	20	262	839	1100
Unigene0003932	1	c	(GGC)6gccgctgaattcttccgga(TGG)5	52	165	216	ATTTCTTGGAAAAGAGGCCC	59.532	20	GGATTGCAAAAGGAAGACCA	60.051	20	178	111	288	ATTTCTTGGAAAAGAGGCCC	59.532	20	CATCGTTACCCCTCGAAGAA	60.066	20	278	111	388	ATTTCTTGGAAAAGAGGCCC	59.532	20	TACTTGGGGGATTGCAAAAG	59.931	20	186	111	296
Unigene0003940	1	p2	(GA)7	14	1950	1963
Unigene0003944	1	p2	(TG)7	14	120	133	ATGGGAAAATCCTGTCGTTG	59.79	20	TCACGAGCTTGTCTGCTGTT	59.776	20	245	30	274	ATGGGAAAATCCTGTCGTTG	59.79	20	TTCACGAGCTTGTCTGCTGT	59.776	20	246	30	275	GGCTAGGCTCAAACCAAACA	60.249	20	AGTCAGAAAGATCATGGGCG	60.218	20	229	90	318
Unigene0003945	1	p2	(AG)7	14	230	243	TATTCCTGCGTTTCTCCAGC	60.352	20	ATGGCCTTTCCCATTATTCC	59.984	20	105	185	289	TATTCCTGCGTTTCTCCAGC	60.352	20	GAGAGAGTGCGGTTCCAAAC	59.851	20	162	185	346	TATTCCTGCGTTTCTCCAGC	60.352	20	CGGTTCCAAACAATGACCTT	59.83	20	153	185	337
Unigene0003980	1	p3	(CTT)5	15	159	173	TTACTGTAAAGCCAGGCCGT	59.769	20	ATCATCGACCATCAACCACA	59.769	20	105	122	226	TACTGTAAAGCCAGGCCGTC	60.27	20	ATCATCGACCATCAACCACA	59.769	20	104	123	226	TTACTGTAAAGCCAGGCCGT	59.769	20	CCACAGAAAATCATCGACCA	59.496	20	114	122	235
Unigene0003997	1	p3	(TTG)6	18	301	318	TTCGTGGCTTGCTTTGATAA	59.443	20	CGAAAAGGCATAGCAACAAGA	60.382	21	224	196	419	TTTCGTGGCTTGCTTTGATA	59.443	20	CGAAAAGGCATAGCAACAAGA	60.382	21	225	195	419	TTCGTGGCTTGCTTTGATAA	59.443	20	CGAAAAGGCATAGCAACAAG	58.582	20	224	196	419
Unigene0004010	1	p2	(AG)6	12	1608	1619
Unigene0004013	1	p2	(TA)7	14	1518	1531	ATCCCAGTGGTTAATGCTGC	59.962	20	AAATTGCCAACACCATTTCC	59.668	20	272	1331	1602	GACCTGGTGATGCTGAGGTT	60.12	20	AAATTGCCAACACCATTTCC	59.668	20	247	1356	1602	AGTTGAAGTGGAAGGCGAAA	59.853	20	AAATTGCCAACACCATTTCC	59.668	20	196	1407	1602
Unigene0004017	1	p4	(AATA)4	16	493	508	CCACATAAGAAGTGGCCGTT	59.993	20	CTCAGCCCAAATCAAGACCT	59.284	20	274	282	555	CCACATAAGAAGTGGCCGTT	59.993	20	ACTCAGCCCAAATCAAGACC	59.141	20	275	282	556	CCCACAAAAGGTGTGGAGAT	59.82	20	ACTCAGCCCAAATCAAGACC	59.141	20	179	378	556
Unigene0004022	1	p3	(TCA)5	15	67	81	CTCAGACGGTGGCAGAAAGT	60.444	20	TGGGAAGTAAACGGAGGAAA	59.541	20	117	44	160	CTCAGACGGTGGCAGAAAGT	60.444	20	GGTTTTCTCGAAAAGCGTGT	59.359	20	181	44	224	CTTCTCAGACGGTGGCAGA	60.121	19	TGGGAAGTAAACGGAGGAAA	59.541	20	120	41	160
Unigene0004024	1	p2	(GA)7	14	135	148	ACGCCGCTAGGGAGATAAAC	60.601	20	AGTTGCGGATGTAGGAGTCG	60.277	20	220	107	326	ACGCCGCTAGGGAGATAAAC	60.601	20	CGGAGCTCGGGTCTAGTGTA	60.41	20	202	107	308	ACGCCGCTAGGGAGATAAAC	60.601	20	AGTCGGAGCTCGGGTCTAGT	60.414	20	205	107	311
Unigene0004029	1	p2	(TC)7	14	38	51	TTCTCTTCCTCTCTTCCGCA	60.21	20	GCCGGAGTTAATGAGGTTGA	60.074	20	227	9	235	TCTCTTCCTCTCTTCCGCAC	59.679	20	GCCGGAGTTAATGAGGTTGA	60.074	20	226	10	235	TTCTCTTCCTCTCTTCCGCA	60.21	20	GCCGTAGAATTTGGCAAGAA	60.209	20	194	9	202
Unigene0004038	1	c	(TA)6tgta(TG)6	28	1031	1058	GAGGCCAATCTCTGTGAGGA	60.349	20	CACTAGAAATTAAAGGGAGCATGA	58.883	24	199	958	1156	AGGAGGCCAATCTCTGTGAG	59.405	20	CACTAGAAATTAAAGGGAGCATGA	58.883	24	201	956	1156	GAGGCCAATCTCTGTGAGGA	60.349	20	TCACTAGAAATTAAAGGGAGCATGA	60.466	25	200	958	1157
Unigene0004046	1	p6	(ACCTTC)4	24	21	44
Unigene0004046	2	c	(AT)8catatatgtatagagtgggtcactatactgcatatatacgatctgcatctcatgtggcagttaa(AT)10	100	507	606	GACAGAAACACAAGGAAGGCA	60.284	21	CCGCACACCTACAGTAGCAC	59.39	20	244	413	656	GACAGAAACACAAGGAAGGCA	60.284	21	ACCGCACACCTACAGTAGCA	59.39	20	245	413	657	CAGAAACACAAGGAAGGCAGA	60.416	21	CCGCACACCTACAGTAGCAC	59.39	20	242	415	656
Unigene0004051	1	c	(TC)9(TA)9	36	70	105	ACTCTTCTTTACCCGCCCTC	59.713	20	TCCCAACTAAAGGCATCAGC	60.214	20	268	47	314	AAACTCTTCTTTACCCGCCC	59.593	20	TCCCAACTAAAGGCATCAGC	60.214	20	270	45	314	ACTCTTCTTTACCCGCCCTC	59.713	20	TGAGTGATCCCAACCCAGTT	60.363	20	247	47	293
Unigene0004052	1	p2	(AT)6	12	153	164	TGTTGACCCCACCTTGATTT	60.21	20	ATCTGCGCTGTGGATCTTCT	59.981	20	199	12	210	AAATGTTGACCCCACCTTGA	60.21	20	ATCTGCGCTGTGGATCTTCT	59.981	20	202	9	210	TTGACCCCACCTTGATTTTC	59.767	20	ATCTGCGCTGTGGATCTTCT	59.981	20	197	14	210
Unigene0004060	1	p3	(CCA)5	15	176	190	GCTCCACCTCCTAATCCTCC	60.037	20	GTTTAAACGAAAGTTCGGCG	59.758	20	267	112	378	CACCTCCTAATCCTCCACCA	59.92	20	GTTTAAACGAAAGTTCGGCG	59.758	20	263	116	378	ATCCTCCACCATGACCAATC	59.593	20	GTTTAAACGAAAGTTCGGCG	59.758	20	254	125	378
Unigene0004069	1	p4	(TTTA)4	16	405	420
Unigene0004071	1	p2	(AG)7	14	1344	1357
Unigene0004122	1	p2	(TC)6	12	482	493	TGGCATCGACAGTGTTCATT	60.12	20	GACGCAATAATTGAGGCCAT	59.929	20	180	430	609	TGGCATCGACAGTGTTCATT	60.12	20	CGCAATAATTGAGGCCATTT	59.928	20	178	430	607	GAAAGCGCAAGGATTATTCG	59.816	20	GACGCAATAATTGAGGCCAT	59.929	20	203	407	609
Unigene0004151	1	p2	(TA)6	12	68	79	CCTTTATACGTTGTCACTTTTTCTCA	59.993	26	AGTCGGTTGCTGTCTCTGGT	59.907	20	232	26	257	CCTTTATACGTTGTCACTTTTTCTCA	59.993	26	TCCATGACGGTTGAAAATGA	59.9	20	204	26	229	CCTTTATACGTTGTCACTTTTTCTCA	59.993	26	CTGGTTCTGGTGAGTCGGTT	60.151	20	244	26	269
Unigene0004155	1	p2	(TG)8	16	40	55	GGCGGGTACTTTTGCTTTTT	60.47	20	TCAATTCCTTTTTGCAACTTCA	59.736	22	276	1	276	GGCGGGTACTTTTGCTTTTT	60.47	20	CATCAATTCCTTTTTGCAACTTC	59.997	23	278	1	278	GGCGGGTACTTTTGCTTTTT	60.47	20	TCAATTCCTTTTTGCAACTTCAT	59.997	23	276	1	276
Unigene0004165	1	p3	(GCG)5	15	522	536	TTCGCTACATCATACGCCTG	59.856	20	GAATGCAGTGGAGGTGGAAT	59.934	20	243	452	694	TTCGCTACATCATACGCCTG	59.856	20	AATGCAGTGGAGGTGGAATC	59.934	20	242	452	693	TTCGCTACATCATACGCCTG	59.856	20	TCCATGGTTGCACTTATCCA	59.924	20	224	452	675
Unigene0004171	1	p2	(TC)10	20	73	92	TTAGCCTTCACCGTTTCAGC	60.386	20	AACGAATGCATTTCCTTTGC	60.081	20	244	36	279	TTCACCGTTTCAGCATCAGA	60.39	20	AACGAATGCATTTCCTTTGC	60.081	20	238	42	279	TTAGCCTTCACCGTTTCAGC	60.386	20	ATAGTAACACCGCCACCAGG	59.875	20	167	36	202
Unigene0004171	2	p2	(CT)7	14	2222	2235	TCCTCAATCCAAATGCAACTC	60.066	21	TTGGCGTCCTCAGAAGAATAA	59.831	21	153	2139	2291	TCCTCAATCCAAATGCAACTC	60.066	21	ATTGGCGTCCTCAGAAGAAT	58.743	20	154	2139	2292	TCCTCAATCCAAATGCAACTC	60.066	21	GGCGTCCTCAGAAGAATAAGC	60.354	21	151	2139	2289
Unigene0004183	1	p3	(TTA)5	15	155	169	GATCAGGTCCTGTTGCCATT	59.934	20	GAACGTGAAACAAACACATCAAA	59.934	23	166	75	240	GTTTTGGTGGTGGTGTAGGG	60.126	20	GAACGTGAAACAAACACATCAAA	59.934	23	219	22	240	TTGGTGGTGGTGTAGGGTTT	60.126	20	GAACGTGAAACAAACACATCAAA	59.934	23	216	25	240
Unigene0004192	1	p3	(AAT)10	30	54	83	TCCTTTTACACAATAGAAGGAGAAAA	58.887	26	AATTAAAACCGCCCCTTGTT	59.716	20	267	0	266	TCCTTTTACACAATAGAAGGAGAAAA	58.887	26	ATTAAAACCGCCCCTTGTTT	59.716	20	266	0	265	TCCTTTTACACAATAGAAGGAGAAA	57.716	25	AATTAAAACCGCCCCTTGTT	59.716	20	267	0	266
Unigene0004216	1	c	(AATA)4tata(TAT)5	35	517	551
Unigene0004221	1	p2	(AT)7	14	79	92	CCGTACACAACTTCATCAAATCA	59.912	23	TGGTGTGCCTAAGGAAGAGG	60.246	20	141	3	143	CCGTACACAACTTCATCAAATCA	59.912	23	GGTGTGCCTAAGGAAGAGGA	59.284	20	140	3	142	CCGTACACAACTTCATCAAATCA	59.912	23	CCAATTTTGTTATGGTGTGCC	60.103	21	153	3	155
Unigene0004245	1	p2	(TC)9	18	284	301	ATCTTTGCCCTCCACTTCCT	60.074	20	TGAAATAAAATTGCTGCTGGG	60.082	21	101	225	325	CATTCTGGAGGGAAAATCCA	59.864	20	TGAAATAAAATTGCTGCTGGG	60.082	21	210	116	325	CGCCGTCATACTCCTCATCT	60.24	20	TGAAATAAAATTGCTGCTGGG	60.082	21	161	165	325
Unigene0004260	1	p3	(AGG)5	15	605	619	GAGGCCTTCCCATTTGTGTA	59.933	20	ATAAACCTCAACCGGCTCCT	59.962	20	276	486	761	GAATTTGTCGCACAGCTCAA	59.995	20	CCATCATCTATGCCAGGGTC	60.303	20	256	390	645	GAATTTGTCGCACAGCTCAA	59.995	20	TCCATCATCTATGCCAGGGT	60.303	20	257	390	646
Unigene0004275	1	p3	(CTT)5	15	21	35
Unigene0004280	1	p3	(CCA)5	15	68	82	GCCAATCATTCAATCAAGCC	60.423	20	GAAACCTGAGCACCCATTGT	59.973	20	268	44	311	GCCAATCATTCAATCAAGCC	60.423	20	TTGTTCGTTGTGTGCCTCTC	59.88	20	191	44	234	GCCAATCATTCAATCAAGCC	60.423	20	TCTTGTTCGTTGTGTGCCTC	59.88	20	193	44	236
Unigene0004290	1	p3	(CAT)6	18	272	289	TGATTTTGGACCAACCACCT	60.21	20	ATCTTGCTCAACCACCCATC	59.934	20	199	247	445	GGGATGGGCTTGGTACTCTT	60.328	20	ATCTTGCTCAACCACCCATC	59.934	20	235	211	445	TGATTTTGGACCAACCACCT	60.21	20	CCTTAGCCTCCTCCACATCA	60.21	20	222	247	468
Unigene0004306	1	c	(TC)6tagctcgctcgctcc(CT)8(CA)15	73	130	202	CTGGCTTTGATTTGCAGAGA	59.148	20	ATTCTCTCCGGAATGGAGGT	59.896	20	205	60	264	TGGCTTTGATTTGCAGAGAG	59.148	20	ATTCTCTCCGGAATGGAGGT	59.896	20	204	61	264	TGGCTTTGATTTGCAGAGAG	59.148	20	TCTCCGGAATGGAGGTTATG	59.887	20	200	61	260
Unigene0004307	1	c	(GA)9gggagagg(GA)6	38	10	47
Unigene0004329	1	p2	(AT)7	14	93	106	TGATTCTCAAATTCAATCAGCAA	59.712	23	GCTGTTCTGGCAGTGTGTGT	59.948	20	259	19	277	TTCTCAAATTCAATCAGCAACA	58.413	22	GCTGTTCTGGCAGTGTGTGT	59.948	20	256	22	277	TGATTCTCAAATTCAATCAGCA	58.361	22	GCTGTTCTGGCAGTGTGTGT	59.948	20	259	19	277
Unigene0004333	1	p4	(AAAG)4	16	68	83	GGGGAAGACAAAAAGAAGAAGA	58.868	22	CATAGGTTGCTGCTGCTTCA	60.157	20	212	0	211	GGGGAAGACAAAAAGAAGAAGA	58.868	22	TTTTCATAGGTTGCTGCTGCT	60.032	21	216	0	215	GGGGAAGACAAAAAGAAGAAGAA	60.095	23	GGTTTTCATAGGTTGCTGCTG	59.761	21	218	0	217
Unigene0004333	2	p6	(GGAGCA)5	30	897	926	TTCTATGTTCAGGGGTTGGC	59.933	20	GGCAACTGGGATAACGAAGA	60.074	20	247	822	1068	TTCTATGTTCAGGGGTTGGC	59.933	20	ACTTCGACAAGGCAAGGAAA	59.853	20	207	822	1028	TTCTATGTTCAGGGGTTGGC	59.933	20	TCGACAAGGCAAGGAAAACT	59.853	20	204	822	1025
Unigene0004345	1	p2	(AT)11	22	417	438
Unigene0004365	1	p2	(AG)6	12	110	121	GACCAGGGCTGCTTACAGAC	59.874	20	CTTTGGCTGTTCTGTGACGA	60.025	20	213	1	213	AGACCAGGGCTGCTTACAGA	60.012	20	ACCTGGTCGAATTCAATGCT	59.556	20	257	0	256	GAAGCGCCTTGGAAGTTTTA	59.474	20	TTTGGCTGTTCTGTGACGAG	60.025	20	184	29	212
Unigene0004365	2	p2	(AT)6	12	1845	1856	AAAAGTGGTGAGTGCTTGGC	60.299	20	CTCAACACCACAAGTCCATGA	59.581	21	241	1691	1931	TTATACATGGATTTCGCCCC	59.621	20	CTCAACACCACAAGTCCATGA	59.581	21	128	1804	1931	AAAAGTGGTGAGTGCTTGGC	60.299	20	TCAACACCACAAGTCCATGA	58.449	20	240	1691	1930
Unigene0004376	1	p2	(AG)10	20	252	271	GGAAGAGGGTGGAAGTAGGG	59.928	20	ACACCTCCATTCTTTGCCAG	60.111	20	253	71	323	CTGGTAATGCCGCTCAAAAT	60.096	20	ACACCTCCATTCTTTGCCAG	60.111	20	153	171	323	GGAAGAGGGTGGAAGTAGGG	59.928	20	TTGACCCAAACACCTCCATT	60.21	20	262	71	332
Unigene0004383	1	p6	(TTGCCG)4	24	271	294	TCCTCTGAATCCCTCTTCCA	59.731	20	CCATTTTTGCCCATCTCATC	60.274	20	223	114	336	CGTTCGACCCTTTGAATAGC	59.708	20	CCATTTTTGCCCATCTCATC	60.274	20	258	79	336	TCCTCTGAATCCCTCTTCCA	59.731	20	GCTTCTTCACCATTTTTGCC	59.691	20	232	114	345
Unigene0004410	1	p2	(CT)10	20	510	529	GGGCTCACACCATAAATTCG	60.331	20	CATTTGGACCTTCCCTCTCA	60.042	20	215	444	658	TTTGTAGGGGCTCACACCAT	60.375	20	CATTTGGACCTTCCCTCTCA	60.042	20	222	437	658	GGGCTCACACCATAAATTCG	60.331	20	CCGCTTTGAAAATGTCACCT	60.11	20	263	444	706
Unigene0004410	2	p3	(TCC)6	18	966	983	GACATGCAGCATCTAAGGCA	59.979	20	TCGATCAATTGACAACCGAA	60.049	20	133	887	1019	TGACATGCAGCATCTAAGGC	59.979	20	TCGATCAATTGACAACCGAA	60.049	20	134	886	1019	GACATGCAGCATCTAAGGCA	59.979	20	AGCCTTTCTGGCCCTAATGT	60.096	20	261	887	1147
Unigene0004445	1	p2	(CT)10	20	2	21
Unigene0004445	2	p2	(TA)7	14	271	284	CCGTTTCTCTCTTGCGTTTC	59.993	20	ATTAAGGGGCAGAAAGGAGG	59.549	20	119	219	337	CTACCCGTTTCTCTCTTGCG	60.008	20	ATTAAGGGGCAGAAAGGAGG	59.549	20	123	215	337	TACCCGTTTCTCTCTTGCGT	59.875	20	ATTAAGGGGCAGAAAGGAGG	59.549	20	122	216	337
Unigene0004448	1	p3	(AAT)5	15	20	34
Unigene0004460	1	p3	(CAT)8	24	1922	1945	GGGCATCATCGTGTTCTTTT	59.939	20	ACTCATTCTTGCTGTGCGTG	60.056	20	188	1864	2051	GGGCATCATCGTGTTCTTTT	59.939	20	CCTCGAAGAAATGCTGGAAC	59.813	20	167	1864	2030	GGGCATCATCGTGTTCTTTT	59.939	20	ACCTCGAAGAAATGCTGGAA	59.813	20	168	1864	2031
Unigene0004468	1	p2	(CT)8	16	222	237	GAGCAACGAGCACTTTTTGG	60.944	20	AGTGGAGGAGGAAGGGTTGT	59.968	20	208	187	394	GCACTTTTTGGGGCTAAAGAC	60.122	21	AGTGGAGGAGGAAGGGTTGT	59.968	20	199	196	394	ACCTCGGAAATCTTCCTCCT	59.139	20	TTTATCATTCGGGTGCTGGT	60.331	20	151	165	315
Unigene0004490	1	p2	(GA)8	16	282	297	GGCAGCTTTTCATGGATGTT	60.081	20	GATCATGTCACATTGCAGGC	60.088	20	262	86	347	AGGCAGCTTTTCATGGATGT	59.7	20	GATCATGTCACATTGCAGGC	60.088	20	263	85	347	AGTGCAGAAAGGCCAATGAT	59.7	20	GATCATGTCACATTGCAGGC	60.088	20	234	114	347
Unigene0004493	1	p4	(AGAA)4	16	4	19
Unigene0004497	1	p2	(AT)8	16	203	218	TCCACACACAATGGCAAGTAA	60.019	21	ATGTTGCGTGTTGGTGTGAT	59.887	20	135	141	275	TGCAAGCCTGTTAGATGGC	59.964	19	ATGTTGCGTGTTGGTGTGAT	59.887	20	162	114	275	TGCCTACCTTTGTCTTCCTGA	59.861	21	ATGTTGCGTGTTGGTGTGAT	59.887	20	201	75	275
Unigene0004519	1	p3	(GAA)7	21	339	359	TCCATCATTGGCACAACATT	59.781	20	CGTTTCCTTATGTTGAGTTTAATAGC	58.849	26	250	156	405	TCCATCATTGGCACAACATT	59.781	20	TCGTTTCCTTATGTTGAGTTTAATAGC	60.285	27	251	156	406	CAGCCAACCAACTATTTCCC	59.429	20	CGTTTCCTTATGTTGAGTTTAATAGC	58.849	26	220	186	405
Unigene0004527	1	c	(CA)7(TA)8catatataagtgaatcttttaccagacacacacacag(AT)9	85	311	395
Unigene0004536	1	p4	(TATT)4	16	526	541	ATGTGCGATCTTGACCATCA	60.08	20	TCTTGTGGATGATTCCTGCC	61.016	20	227	402	628	CCGACACCATACCCATATCC	59.894	20	TCTTGTGGATGATTCCTGCC	61.016	20	270	359	628	ATGTGCGATCTTGACCATCA	60.08	20	TTCGATCTTGTGGATGATTCC	59.886	21	232	402	633
Unigene0004556	1	p3	(CGC)6	18	165	182	AGGCATGCCAGTTGTTATCC	59.962	20	CAAAATCAGCCCCTTTACCA	59.931	20	264	44	307	AGGCATGCCAGTTGTTATCC	59.962	20	ATTTCCCTTTATTTTGGCCG	60.142	20	220	44	263	ATTAACTCGCTGGCCAACAC	60.14	20	CAAAATCAGCCCCTTTACCA	59.931	20	231	77	307
Unigene0004558	1	p3	(GAA)5	15	167	181	ATCATCACAACATGGCCCTC	60.758	20	CATATGCAACGAACAATCGG	59.953	20	255	25	279	ATCATCACAACATGGCCCTC	60.758	20	ACGAACAATCGGACCGTTAC	59.859	20	247	25	271	ATCATCACAACATGGCCCTC	60.758	20	TACGCTTCAATTCCCCTGAG	60.206	20	230	25	254
Unigene0004558	2	p2	(CT)6	12	419	430	CTCAGGGGAATTGAAGCGTA	60.206	20	TGGTCTCACAAAAGTTCTACAAACA	60.115	25	238	235	472	GGAATTGAAGCGTAACGGTC	59.574	20	TGGTCTCACAAAAGTTCTACAAACA	60.115	25	232	241	472	CAGGGGAATTGAAGCGTAAC	59.569	20	TGGTCTCACAAAAGTTCTACAAACA	60.115	25	236	237	472
Unigene0004560	1	p3	(TAT)5	15	116	130	TCTCTCCGCCAGAGACATTT	59.95	20	AAACCGGAAAACATGCAGAG	60.11	20	279	13	291	TTCTCTCCGCCAGAGACATT	59.95	20	AAACCGGAAAACATGCAGAG	60.11	20	280	12	291	TCTCTCCGCCAGAGACATTT	59.95	20	CGGCAAAGAAAAGAAGGATG	59.817	20	236	13	248
Unigene0004566	1	p2	(CT)7	14	23	36	AAGGAAATAAGCCCCACCC	60.138	19	TCGTTCACTGGTGGTTGAAA	60.128	20	177	0	176	AAGGAAATAAGCCCCACCC	60.138	19	TTCACTGGTGGTTGAAATCG	59.541	20	174	0	173	AAGGAAATAAGCCCCACCC	60.138	19	TGGTGGTTGAAATCGATGAG	59.496	20	169	0	168
Unigene0004567	1	p2	(GA)7	14	2382	2395
Unigene0004573	1	c	(TG)13(AG)9	44	1651	1694	GAACGGCTAGGATCATTCCA	60.036	20	TGTACTTTTCATGGACCACACA	58.949	22	260	1465	1724	TCTTGGGAGGTGGTCGATAC	59.927	20	TGTACTTTTCATGGACCACACA	58.949	22	153	1572	1724	TGAACTTGGAAAAGGAACGG	60.081	20	TGTACTTTTCATGGACCACACA	58.949	22	274	1451	1724
Unigene0004575	1	p2	(AT)6	12	73	84	GCTAGCAGTTTGAAGACGCC	60.162	20	CAAACCACCAAAGGCAAAAT	59.839	20	238	0	237	GCTAGCAGTTTGAAGACGCC	60.162	20	ACCACCAAAGGCAAAATCAA	60.344	20	235	0	234	GCTAGCAGTTTGAAGACGCC	60.162	20	AACCACCAAAGGCAAAATCA	60.344	20	236	0	235
Unigene0004586	1	c	(GA)9gtaaagaggacgaggaaatgatgaacatattactttgatttcacattgaaaaagctgcgaaatttcgcgggaaa(TAT)5	107	133	239	TGCTGCATTGGTTCTTTATAGG	59.275	22	TTGCCTTTTTCTTCACACACA	59.352	21	252	81	332	TGCTGCATTGGTTCTTTATAGG	59.275	22	TGCCTTTTTCTTCACACACAG	58.96	21	251	81	331	TGCTGCATTGGTTCTTTATAGG	59.275	22	TGCCTTTTTCTTCACACACA	57.867	20	251	81	331
Unigene0004610	1	p2	(TA)6	12	931	942	GGGCATAAAGAGATGACCCA	59.894	20	ATTCCTTCTCAGCCCTCACA	59.803	20	133	835	967	GGGCATAAAGAGATGACCCA	59.894	20	TCCTTCTCAGCCCTCACATT	59.803	20	131	835	965	GGGCATAAAGAGATGACCCA	59.894	20	TTCCTTCTCAGCCCTCACAT	59.803	20	132	835	966
Unigene0004614	1	p3	(AAG)5	15	737	751	TGGGAGAAAGAACAAATGGC	60.051	20	TCGATTCTCGTCTTTTCGCT	60.096	20	177	661	837	TGGGAGAAAGAACAAATGGC	60.051	20	TCTCGTCTTTTCGCTCTGGT	60.134	20	172	661	832	TGGGAGAAAGAACAAATGGC	60.051	20	AAGTTTTCCGGTTGCTCTGA	59.853	20	280	661	940
Unigene0004617	1	p2	(GT)8	16	109	124	CGACTCAGTGCGTGTAAGTGA	60.104	21	GCAAAGTTGCCCTTTGAGTC	59.859	20	140	15	154	TCGACTCAGTGCGTGTAAGTG	60.104	21	GCAAAGTTGCCCTTTGAGTC	59.859	20	141	14	154	CGACTCAGTGCGTGTAAGTGA	60.104	21	TAATTAAGCCATGCACGCAA	60.232	20	156	15	170
Unigene0004620	1	p5	(TTTTC)4	20	1159	1178
Unigene0004635	1	p3	(GTT)5	15	1129	1143	CCCATCAATCACCAGAACCT	59.779	20	AGGCCATTCATTATGGGTGA	60.155	20	276	975	1250	CCCATCAATCACCAGAACCT	59.779	20	GGCCATTCATTATGGGTGAA	60.532	20	275	975	1249	CACTCTGCATCTTCCCATCA	59.787	20	CAATGGCTTCTCACAAGTGC	59.445	20	245	962	1206
Unigene0004638	1	p2	(GA)7	14	81	94	ACAAGGAGCGATTGGTGATA	58.173	20	GCAAGATTATCGGGAGGTGA	60.036	20	161	9	169	ATACAAGGAGCGATTGGTGA	58.173	20	GCAAGATTATCGGGAGGTGA	60.036	20	163	7	169	TACAAGGAGCGATTGGTGAT	58.173	20	GCAAGATTATCGGGAGGTGA	60.036	20	162	8	169
Unigene0004640	1	p2	(AC)26	52	879	930
Unigene0004650	1	p4	(TTTC)4	16	2081	2096	TGCTCAGCAGTGAAATCGTC	60.144	20	TTGCCATAAAAATTAACAAACCAA	59.685	24	267	1880	2146	GTCGATGCTCAGCAGTGAAA	60.144	20	TTGCCATAAAAATTAACAAACCAA	59.685	24	272	1875	2146	CGCGTATTGGATCGTCTTCT	60.235	20	TTGCCATAAAAATTAACAAACCAA	59.685	24	198	1949	2146
Unigene0004656	1	p5	(TTCGG)4	20	54	73	AGCAAAACCGAACCGAAAC	60.103	19	GTTCGGTCGAACCGATTTTA	59.938	20	164	9	172	CGAACCGAAACCGAAAAAC	60.466	19	GTTCGGTCGAACCGATTTTA	59.938	20	156	17	172	AGCAAAACCGAACCGAAAC	60.103	19	AAATGAGAAACCGAACCGAA	59.546	20	142	9	150
Unigene0004656	2	p2	(AT)7	14	180	193	TTCGGTTCGGTTTCTCATTT	59.546	20	CCGAAAACCGAAAATGGTTA	59.805	20	261	131	391	TTCGGTTCGGTTTCTCATTT	59.546	20	AACCGAAAACCGAAAATGGT	60.573	20	263	131	393	TTCGGTTCGGTTTCTCATTT	59.546	20	ACCGAAAACCGAAAATGGTT	60.573	20	262	131	392
Unigene0004657	1	p2	(CT)6	12	1072	1083	TTGATGCCTGTGAAGACCTG	59.831	20	TGCCCTTCTCAATTTTCACC	60.051	20	238	996	1233	TTGATGCCTGTGAAGACCTG	59.831	20	CAGTTGAAGCCTATTGGGGA	60.066	20	195	996	1190	TTGATGCCTGTGAAGACCTG	59.831	20	TCAGTTGAAGCCTATTGGGG	60.066	20	196	996	1191
Unigene0004659	1	p2	(GA)9	18	1066	1083
Unigene0004664	1	p2	(GA)7	14	1008	1021	GAGCGCTCTGTTTGATTGTG	59.596	20	CTCTCCGTGGATTTCTTTGC	59.813	20	206	878	1083	GAGTAGAATTTGAGCGGCGA	60.49	20	CTCTCCGTGGATTTCTTTGC	59.813	20	256	828	1083	TCGAGTAGAATTTGAGCGGC	60.49	20	CTCTCCGTGGATTTCTTTGC	59.813	20	258	826	1083
Unigene0004676	1	p2	(TG)11	22	995	1016	CCCAATTTTTACCTCAACCG	59.311	20	AGCAAGCCCAACTCTCACAT	59.874	20	239	952	1190	CCCAATTTTTACCTCAACCG	59.311	20	TAGCAAGCCCAACTCTCACA	59.591	20	240	952	1191	CCCAATTTTTACCTCAACCG	59.311	20	GCTAGGATTAGCAAGCCCAA	59.456	20	248	952	1199
Unigene0004692	1	p2	(TA)6	12	462	473	GAGGTTCAAGCCAAATCAGC	59.82	20	CTGCTTTGATGGAGCATTGA	59.948	20	209	321	529	GGTTCAATTTCCAGCCACAT	59.797	20	AACATTGAGACCCTGCTGCT	59.874	20	226	279	504	GAGGTTCAAGCCAAATCAGC	59.82	20	TGCTTTGATGGAGCATTGAC	59.805	20	208	321	528
Unigene0004716	1	p3	(GCG)5	15	1	15
Unigene0004753	1	p2	(GA)9	18	1667	1684	CCCATTAATTCCAGTGCAGG	60.323	20	AACCCCCGAAAATCAAATTC	59.999	20	171	1607	1777	CCATTAATTCCAGTGCAGGG	60.323	20	AACCCCCGAAAATCAAATTC	59.999	20	170	1608	1777	CCCATTAATTCCAGTGCAGG	60.323	20	CCCCCGAAAATCAAATTCTT	60.123	20	169	1607	1775
Unigene0004756	1	p3	(TTA)6	18	526	543	ATGGTAGATCTGCCCACAGC	60.104	20	CAATACCAAATTGTGGGCCT	59.685	20	247	421	667	ATGGTAGATCTGCCCACAGC	60.104	20	GCCCACCAATACCAAATTGT	59.551	20	253	421	673	ATGGTAGATCTGCCCACAGC	60.104	20	GATAGACGAAGCCCACCAAT	59.009	20	263	421	683
Unigene0004762	1	p2	(CT)6	12	570	581	AAGTTGATGACGTGTGCGAC	59.758	20	GGAGACAAAACGAGGAGCTG	59.989	20	204	469	672	AAGTTGATGACGTGTGCGAC	59.758	20	AACGAGGAGCTGATGCACTT	60.02	20	196	469	664	AAGTTGATGACGTGTGCGAC	59.758	20	AAACGAGGAGCTGATGCACT	60.02	20	197	469	665
Unigene0004764	1	p3	(TTC)5	15	790	804	AACCATCCTAAGCAACGCAC	60.14	20	ACCAGGCGTCATTTTTGAGT	59.598	20	278	687	964	GAAACCATCCTAAGCAACGC	59.713	20	ACCAGGCGTCATTTTTGAGT	59.598	20	280	685	964	CATCCTAAGCAACGCACAAA	59.872	20	AGACCAGGCGTCATTTTTGA	60.636	20	277	690	966
Unigene0004764	2	p2	(GT)6	12	1633	1644
Unigene0004768	1	p2	(AG)7	14	114	127	AAAGGTTAAGAGAAACGGGAAA	58.376	22	AAAATCACGTTAAGGCCGTG	59.996	20	238	29	266	AAAGGTTAAGAGAAACGGGAAA	58.376	22	ATGGGAGCTCATGAACGAAC	60.081	20	159	29	187	AAAGGTTAAGAGAAACGGGAAA	58.376	22	AACCTCGTTGCCAATCTGAC	60.119	20	142	29	170
Unigene0004774	1	p4	(GGAG)4	16	64	79	AATTCCATCACAACTGCAAGC	60.133	21	ATTGTTGCGGACCTAATTGC	59.967	20	273	7	279	ATTCCATCACAACTGCAAGC	58.726	20	ATTGTTGCGGACCTAATTGC	59.967	20	272	8	279	TGACAATTCCATCACAACTGC	59.562	21	ATTGTTGCGGACCTAATTGC	59.967	20	277	3	279
Unigene0004776	1	c	(TA)7(GA)9	32	193	224	CGATGGGTGAAGTCTACCGT	59.989	20	ATCTTTGAACCGGTGACGAG	60.111	20	248	47	294	GATTCCCAGCCGTACGTAGA	60.096	20	TCCCCGACAGAGACAAATTC	60.05	20	269	78	346	TTATCTGGTGATTCCCAGCC	59.894	20	TCCCCGACAGAGACAAATTC	60.05	20	278	69	346
Unigene0004779	1	p2	(TA)7	14	922	935	CTACTGCCACCGTCTCCTTC	59.867	20	ACTGGGCTTAATTTCCCCAT	59.666	20	280	756	1035	ATGTTGCTTGCTGGGAAGAC	60.263	20	ACTGGGCTTAATTTCCCCAT	59.666	20	178	858	1035	TCTCCTTCGACCACCATCTT	59.655	20	ACTGGGCTTAATTTCCCCAT	59.666	20	268	768	1035
Unigene0004781	1	p6	(AGCAGA)5	30	589	618	ATCCAGATGCGGATTTCAAG	60.036	20	TCGGTTTCAGGTGGTCTTTT	59.569	20	278	414	691	ATCCAGATGCGGATTTCAAG	60.036	20	TTCGGTTTCAGGTGGTCTTT	59.569	20	279	414	692	GTCAACTCTATTGGGGGCAA	59.933	20	TCGGTTTCAGGTGGTCTTTT	59.569	20	254	438	691
Unigene0004801	1	p2	(TA)8	16	201	216	CTCACATCCAAACCCCTCTC	59.505	20	AGATCTTGGTTGGAGCCCTT	60.074	20	186	167	352	CTCACATCCAAACCCCTCTC	59.505	20	TGGAGCCCTTCAAAAGAAGA	59.926	20	176	167	342	CTCACATCCAAACCCCTCTC	59.505	20	TTGAGATCTTGGTTGGAGCC	60.195	20	189	167	355
Unigene0004823	1	p2	(TA)6	12	927	938	GGGTTTTGCATGGAAAGAGA	60.051	20	TTCCAATTAATTTGTGTAGTGTGG	58.057	24	220	746	965	TGCTGCTGTCTCTGCTTCAT	59.887	20	TTCCAATTAATTTGTGTAGTGTGG	58.057	24	271	695	965	AAGTTTGCCTGCTGCTGTCT	60.201	20	TTCCAATTAATTTGTGTAGTGTGG	58.057	24	280	686	965
Unigene0004832	1	p2	(GA)9	18	1132	1149	TTTCCAGCCTTTGACTGCTT	59.993	20	CTCTAATAGCTCGCCGCAAC	60.138	20	148	1059	1206	TGAAGGTTTTCAGCTGCCTT	59.993	20	CTCTAATAGCTCGCCGCAAC	60.138	20	236	971	1206	TTGCAAAGCCTGATTCTCCT	59.955	20	CTCTAATAGCTCGCCGCAAC	60.138	20	258	949	1206
Unigene0004839	1	p3	(AAG)5	15	754	768	AGCGTGACAGCCGATTACTT	59.904	20	CTCATTCTCCAACTCGGCTC	59.95	20	198	714	911	AGCGTGACAGCCGATTACTT	59.904	20	TCATTCTCCAACTCGGCTCT	59.95	20	197	714	910	AGCGTGACAGCCGATTACTT	59.904	20	TCTCATTCTCCAACTCGGCT	59.95	20	199	714	912
Unigene0004846	1	p4	(TTAT)4	16	240	255	AATACCCTGCAAGTCCCTGA	59.55	20	AAGATGCTCAAGAGGGAAAGA	58.134	21	254	49	302	ATACCCTGCAAGTCCCTGAA	59.55	20	AAGATGCTCAAGAGGGAAAGA	58.134	21	253	50	302	TACCCTGCAAGTCCCTGAAA	60.626	20	AAGATGCTCAAGAGGGAAAGA	58.134	21	252	51	302
Unigene0004857	1	p2	(TA)8	16	10	25
Unigene0004874	1	p5	(TTTAT)4	20	2518	2537	GAACCTTTACTGGGGCTTCC	59.94	20	TCTTGCCCACAAATCAACAA	60.088	20	146	2484	2629	CGGATGATTTTCTTGCCAAT	59.901	20	CATGCCCTTGAGGAATTGTT	59.933	20	260	2301	2560	GAACCTTTACTGGGGCTTCC	59.94	20	CTTCTCTCTGCTTTCCACCG	60.126	20	176	2484	2659
Unigene0004874	2	p2	(AG)9	18	2686	2703	TCAAACAATTCCTCAAGGGC	60.051	20	CCTGGTCTTTCTCTTGTCCG	59.837	20	193	2538	2730	GAACCTTTACTGGGGCTTCC	59.94	20	CCTGGTCTTTCTCTTGTCCG	59.837	20	247	2484	2730	CAAGGGCATGGCTTTAATTG	60.448	20	CCTGGTCTTTCTCTTGTCCG	59.837	20	180	2551	2730
Unigene0004877	1	p2	(AG)21	42	226	267
Unigene0004878	1	p2	(AT)9	18	350	367	CTTGATTGTTTTTGGGGTGG	60.198	20	TTTGAAGAATCCGAGCATCA	59.35	20	259	152	410	CCTTGATTGTTTTTGGGGTG	60.198	20	TTTGAAGAATCCGAGCATCA	59.35	20	260	151	410	CGTCCTTGATTGTTTTTGGG	60.336	20	TTTGAAGAATCCGAGCATCA	59.35	20	263	148	410
Unigene0004899	1	p6	(AAAAAT)4	24	53	76	GCAGAACCCAAGATCTCACG	60.801	20	CATTTTTGGCCGTTATGGAA	60.671	20	180	8	187	GCAGAACCCAAGATCTCACG	60.801	20	TTTTGGCCGTTATGGAACAG	60.856	20	177	8	184	GCAGAACCCAAGATCTCACG	60.801	20	CCGTTATGGAACAGCAGGAA	61.021	20	171	8	178
Unigene0004905	1	p2	(GA)6	12	342	353
Unigene0004908	1	p4	(ATAA)4	16	12	27
Unigene0004913	1	p2	(AT)6	12	127	138	GCGGAGGTTTGTGATTTTGT	59.978	20	ATGTTGCGGGTTCTCGTATC	59.962	20	250	68	317	GCGGAGGTTTGTGATTTTGT	59.978	20	ATTTATGTTGCGGGTTCTCG	59.96	20	254	68	321	GCGGAGGTTTGTGATTTTGT	59.978	20	AAAAGAAATTGATCGTGCGG	60.074	20	206	68	273
Unigene0004924	1	p2	(AT)8	16	333	348	ATGCACGGGATAATCCTGAC	59.78	20	ATTCCCATGCTTGTTCTTGG	59.933	20	253	189	441	ATGCACGGGATAATCCTGAC	59.78	20	CTGCTTTTCCTGCTCCAAAG	60.125	20	279	189	467	GACACTTGTGCATCATGGCT	59.714	20	ATTCCCATGCTTGTTCTTGG	59.933	20	236	206	441
Unigene0004925	1	p2	(AG)20	40	1625	1664	ATGGAATTGGGAGACCATCA	60.135	20	TTTGGTTACTTTCGTGTTTTGA	57.43	22	137	1555	1691	GGAATTGGGAGACCATCAGA	59.862	20	TTTGGTTACTTTCGTGTTTTGA	57.43	22	135	1557	1691	CCATTCGATCATCTCCGATT	59.854	20	TTTGGTTACTTTCGTGTTTTGA	57.43	22	247	1445	1691
Unigene0004934	1	p2	(TC)8	16	15	30
Unigene0004963	1	p5	(TATTT)4	20	405	424	GCTCCACCCACATTTGATCT	59.934	20	GTAGTACATGCCGCCACACA	60.606	20	278	180	457	GCGATCGACATTTTAAATCCA	59.921	21	AAGTGGTAGTACATGCCGCC	60.022	20	222	241	462	TGCGATCGACATTTTAAATCC	59.921	21	AAGTGGTAGTACATGCCGCC	60.022	20	223	240	462
Unigene0004975	1	p2	(GA)8	16	497	512	AATCTACGTCGACAATCCGC	60.103	20	GATGATTCAGCTCACTCGCA	60.104	20	189	371	559	AATCTACGTCGACAATCCGC	60.103	20	TGATGATTCAGCTCACTCGC	60.104	20	190	371	560	ACCGGAAACATCCATTTCAA	60.17	20	GATGATTCAGCTCACTCGCA	60.104	20	167	393	559
Unigene0004995	1	p3	(GGC)7	21	574	594	GTGGAAGGGAAAGAGAAGGG	60.045	20	GCAAGGGCCATACAACTAGC	59.736	20	200	445	644	GGTGGAAGGGAAAGAGAAGG	60.045	20	GCAAGGGCCATACAACTAGC	59.736	20	201	444	644	TAAGAGGCCTGACGTGTGTG	59.897	20	GCAAGGGCCATACAACTAGC	59.736	20	234	411	644
Unigene0005004	1	p3	(CAG)7	21	442	462	GCCCTGGTGCAACAATTTAC	60.374	20	AGCGTTATTTCTGCCGAATG	60.23	20	201	324	524	CAAGAAACCGAACAGAAGGC	59.853	20	TTCTGCCGAATGAGAACAAA	59.395	20	275	242	516	CAAGAAACCGAACAGAAGGC	59.853	20	TTTCTGCCGAATGAGAACAA	59.395	20	276	242	517
Unigene0005007	1	p3	(ACC)6	18	219	236	TGCAGCATCCAAGATGAAAC	59.805	20	GGTCGTCCATACTTTTCGGA	59.933	20	238	110	347	GAAACCAATCCTCAAACCCA	59.767	20	GGTCGTCCATACTTTTCGGA	59.933	20	223	125	347	TGAAACCAATCCTCAAACCC	59.767	20	GGTCGTCCATACTTTTCGGA	59.933	20	224	124	347
Unigene0005016	1	p2	(TA)14	28	114	141	AGAATCAATCCCTCCAAGCA	59.629	20	TTATCCCCACCTCGGTGTTA	60.184	20	269	0	268	AGAATCAATCCCTCCAAGCA	59.629	20	CCCACCTCGGTGTTAATCAT	59.67	20	264	0	263	TCAATCCCTCCAAGCATACA	59.075	20	TTATCCCCACCTCGGTGTTA	60.184	20	265	4	268
Unigene0005021	1	p2	(TA)7	14	2773	2786	GACAGCTTCGTTGCACTCAG	59.776	20	CCTTACCTAAAGCAATTTCACAA	57.614	23	267	2572	2838	GACAGCTTCGTTGCACTCAG	59.776	20	CAACCTTACCTAAAGCAATTTCA	57.614	23	270	2572	2841	GACAGCTTCGTTGCACTCAG	59.776	20	AACCTTACCTAAAGCAATTTCACAA	59.543	25	269	2572	2840
Unigene0005042	1	p3	(GAA)5	15	1502	1516	AACCAGAATGTTTGGCGAAG	60.11	20	TTCTGGGGATGAAAGGTCTG	60.042	20	261	1331	1591	GTCTCCCGTGGACAACTGAT	59.969	20	AAAATACGGCATGGGTTGAG	59.823	20	260	1310	1569	CTGTAGCTCAAGGTCTCCCG	60.005	20	ACGAGCTCCTTTCTCAGTCG	59.745	20	244	1298	1541
Unigene0005063	1	p3	(AGG)5	15	486	500	TCCATCCACTCTCCTCTGCT	59.945	20	AAAAGATAACCACCACCCCC	59.919	20	137	403	539	TTCCATGCTGCATCAGAAAC	59.805	20	AAAAGATAACCACCACCCCC	59.919	20	219	321	539	GTCCATCCACTCTCCTCTGC	59.799	20	AAAAGATAACCACCACCCCC	59.919	20	138	402	539
Unigene0005087	1	p2	(TA)6	12	710	721	GGGGGTTACGTACAGGTGAA	59.711	20	GTGGGGTTTGTGGAAATCAA	60.594	20	268	572	839	AGGGGGTTACGTACAGGTGA	59.328	20	GTGGGGTTTGTGGAAATCAA	60.594	20	269	571	839	GGGGGTTACGTACAGGTGAA	59.711	20	GGGGTTTGTGGAAATCAACT	58.741	20	266	572	837
Unigene0005105	1	p2	(CT)8	16	156	171	GCACACAAATTCGCAGATTG	60.265	20	GGTTGAAGATGATGACCGCT	60.081	20	273	14	286	GTGCACACAAATTCGCAGAT	59.728	20	GGTTGAAGATGATGACCGCT	60.081	20	275	12	286	GCACACAAATTCGCAGATTG	60.265	20	TATTTCGACCGAATATCGCC	59.892	20	205	14	218
Unigene0005117	1	p2	(AC)11	22	73	94	TTATCCATTCACCTTCCCCC	60.881	20	TGATTCTCTTGCTCGGAGGT	59.95	20	273	48	320	TTATCCATTCACCTTCCCCC	60.881	20	GTGATTCTCTTGCTCGGAGG	59.95	20	274	48	321	TTATCCATTCACCTTCCCCC	60.881	20	TCAACTTGAATACGGTGCCA	60.111	20	211	48	258
Unigene0005124	1	p2	(GA)7	14	1036	1049	GCAAGATCGGATGACTCCAT	60.042	20	TTTTCTTCTGGCCTTAGACCC	59.712	21	206	868	1073	AACCGAAATTGAGAGACGGA	59.67	20	TTTTCTTCTGGCCTTAGACCC	59.712	21	102	972	1073	GCAAGATCGGATGACTCCAT	60.042	20	TTTCTTCTGGCCTTAGACCC	58.385	20	205	868	1072
Unigene0005127	1	p2	(GA)9	18	1	18
Unigene0005135	1	p3	(AAT)6	18	87	104	CATCGCAGTTCCCTACCAAC	60.517	20	AACCTGGTCAAGACAGGCAG	60.298	20	267	45	311	CATCGCAGTTCCCTACCAAC	60.517	20	GTTAAAACCACTTGGGCTGG	59.471	20	241	45	285	CATCGCAGTTCCCTACCAAC	60.517	20	TGGTCAAGACAGGCAGAAAA	59.415	20	263	45	307
Unigene0005139	1	p2	(CT)7	14	18	31
Unigene0005143	1	p6	(GGCGGT)5	30	527	556
Unigene0005148	1	p3	(GAG)5	15	788	802	CGGCTGAGGAATCTGAGAAG	60.088	20	AGAAAGAGTGTTGCCTCCCA	59.844	20	157	698	854	CTGAGGAATCTGAGAAGGCG	60.088	20	AGAAAGAGTGTTGCCTCCCA	59.844	20	154	701	854	CTCCTCCAACCAGGTCGTTA	60.103	20	AGAAAGAGTGTTGCCTCCCA	59.844	20	269	586	854
Unigene0005148	2	p2	(TG)7	14	973	986	AGGAGGAGGAGCAGAGAAGG	60.088	20	TATTCTGGAATACACGCCCC	59.784	20	258	791	1048	TGGGAGGCAACACTCTTTCT	59.844	20	TATTCTGGAATACACGCCCC	59.784	20	214	835	1048	AGGAGGAGGAGCAGAGAAGG	60.088	20	ATACACGCCCCCATACCTTT	60.451	20	249	791	1039
Unigene0005151	1	p4	(CTCC)4	16	69	84	GAGAATTCCGCAGTTCAAGG	59.813	20	TGGATTTTTGGACATGGGTT	60.029	20	216	42	257	AGAATTCCGCAGTTCAAGGA	59.813	20	TGGATTTTTGGACATGGGTT	60.029	20	215	43	257	GAGAATTCCGCAGTTCAAGG	59.813	20	TTTGTTACCCGATGTGGGAT	60.051	20	258	42	299
Unigene0005169	1	c	(AT)10agtgc(AG)6	37	1701	1737	GATGTGCTGCCTACTGCAAA	60.019	20	CAAATTCCTCCTTCCCCTTC	59.875	20	100	1672	1771	GGCTCTTGTTATGGGCTCAG	59.836	20	ATTCCTCCTTCCCCTTCGTA	59.897	20	279	1490	1768	ATATGGCCATGAGCAACCAT	60.185	20	ATTCCTCCTTCCCCTTCGTA	59.897	20	182	1587	1768
Unigene0005170	1	p3	(CAA)6	18	414	431	ACATGAACCAACAGCAGCAG	59.905	20	CTTGCAAAGGGGATGATGTT	59.933	20	126	336	461	ACAGCAACAGATGCAACAGC	60.064	20	AAGTTGTGGGCTCATTGGAG	60.111	20	214	379	592	ACATGAACCAACAGCAGCAG	59.905	20	AAGTTGTGGGCTCATTGGAG	60.111	20	257	336	592
Unigene0005171	1	p2	(GA)6	12	44	55	TCTCCAAACTGTTCTTCTTTGTCA	60.307	24	GGTAACTGCCCATTGCTTGT	60	20	201	7	207	CTCCAAACTGTTCTTCTTTGTCA	58.547	23	GGTAACTGCCCATTGCTTGT	60	20	200	8	207	TCCAAACTGTTCTTCTTTGTCA	57.515	22	GGTAACTGCCCATTGCTTGT	60	20	199	9	207
Unigene0005176	1	p2	(GA)10	20	2	21
Unigene0005176	2	c	(GAA)5gatg(ATA)5	34	392	425	CCACCACTCTTAGGGACGAA	60.103	20	AATTCCTGCGAGGGATTCTT	60.039	20	229	362	590	CCACCACTCTTAGGGACGAA	60.103	20	TTCTTGCTGCATTGGACATC	59.805	20	214	362	575	CCACCACTCTTAGGGACGAA	60.103	20	GATTCTTGCTGCATTGGACA	59.805	20	216	362	577
Unigene0005178	1	c	(CT)6ccattccactctgactatcgatccagagagagattcaatcatcagctcttcgatcaacggaaagcggcagaaactctagcgagagagggagagggt(GA)7	122	9	130
Unigene0005179	1	p2	(GA)8	16	1	16
Unigene0005185	1	p3	(AAG)5	15	30	44	TTCAAACTACCCCCTCTCTCTC	58.851	22	CGCGCTTCATCATCATACTG	60.388	20	187	2	188	TTCAAACTACCCCCTCTCTCTC	58.851	22	CGTTGAACAGTTTCCCCTTC	59.569	20	163	2	164	TTCAAACTACCCCCTCTCTCTC	58.851	22	TCGTTGAACAGTTTCCCCTT	59.569	20	164	2	165
Unigene0005185	2	p2	(TA)7	14	878	891	TGGTTTGGGTATTTTGGGAA	60.024	20	AATGGTATCATACATAGCACCAAG	57.221	24	259	670	928	TTGGTTTGGGTATTTTGGGA	60.024	20	AATGGTATCATACATAGCACCAAG	57.221	24	260	669	928	TGGTTTGGGTATTTTGGGAA	60.024	20	AATGGTATCATACATAGCACCAAGT	58.027	25	259	670	928
Unigene0005187	1	p2	(CA)11	22	604	625
Unigene0005198	1	p3	(AGG)5	15	572	586	CTAAGATCGTGGTGTTGCCC	60.517	20	GTCCTCTTACCAATGGCAGC	59.7	20	244	401	644	CTAAGATCGTGGTGTTGCCC	60.517	20	CTTACCAATGGCAGCAATGA	59.688	20	239	401	639	CTAAGATCGTGGTGTTGCCC	60.517	20	TTACCAATGGCAGCAATGAG	59.688	20	238	401	638
Unigene0005208	1	p2	(TG)6	12	2296	2307	GAGTTTATATGCGCGAAGGC	59.844	20	GCAAACCAAATTCACATAGCC	59.47	21	228	2117	2344	TATGGTTCATCGGATGGTGA	59.732	20	GCAAACCAAATTCACATAGCC	59.47	21	270	2075	2344	ATGCGTGAATAGCCCTGAGT	59.723	20	GCAAACCAAATTCACATAGCC	59.47	21	199	2146	2344
Unigene0005236	1	p3	(GAA)17	51	867	917
Unigene0005259	1	p3	(TGC)6	18	1809	1826	AATACCAAGTCCGCTTGACG	60.132	20	GCTGAAATTTTGCAACAGCA	59.999	20	217	1656	1872	AATACCAAGTCCGCTTGACG	60.132	20	TGCTGAAATTTTGCAACAGC	59.999	20	218	1656	1873	AATACCAAGTCCGCTTGACG	60.132	20	CTAACATGGCCTGGAGGTGT	59.989	20	267	1656	1922
Unigene0005265	1	p2	(AT)9	18	2	19
Unigene0005265	2	p4	(TGCA)4	16	153	168	ATTCACACCTCCACAGCACA	60.162	20	CCCAGAACTAAGCAAAGCCA	60.378	20	119	116	234	CATTCACACCTCCACAGCAC	60.162	20	CCCAGAACTAAGCAAAGCCA	60.378	20	120	115	234	CACACCTCCACAGCACAGAT	59.738	20	CCCAGAACTAAGCAAAGCCA	60.378	20	116	119	234
Unigene0005270	1	p5	(CTTTT)4	20	5254	5273	CTACGCGGGCTTTATGGTAA	60.109	20	TCCCCCAAATATTATCTCCAG	57.884	21	104	5209	5312	TCGTCGGCAGTTCTTTCTCT	60.134	20	TCCCCCAAATATTATCTCCAG	57.884	21	138	5175	5312	TGGAAGTGCAGCAAGCTTTA	59.752	20	TCCCCCAAATATTATCTCCAG	57.884	21	236	5077	5312
Unigene0005289	1	p6	(AAAGAC)5	30	2874	2903	CGAGAGGAAGATAAGGCCAA	59.406	20	CGGTGTTTCCTCTCCTTGTC	59.697	20	245	2798	3042	TATCAACGTGGGAGGAAAGC	60.074	20	TCTCCTTCTCTCTTTCCCGA	59.087	20	270	2658	2927	CGAGAGGAAGATAAGGCCAA	59.406	20	AACTCACGTCATCGGTTGTG	59.597	20	280	2798	3077
Unigene0005295	1	p2	(TA)8	16	219	234	TGTTTGATGCCAAACATGCTA	60.126	21	TTGCAAGGATTTGCAAAGGT	60.617	20	255	37	291	TGCCAAACATGCTAGGCTAT	58.414	20	TTGCAAGGATTTGCAAAGGT	60.617	20	248	44	291	TGTTTGATGCCAAACATGC	59.062	19	TTGCAAGGATTTGCAAAGGT	60.617	20	255	37	291
Unigene0005296	1	p2	(AG)6	12	50	61	CGCAGAAAAAGTGAAGAGGAG	59.248	21	GCAAACCATTGACGGAAGAT	59.939	20	266	0	265	CGCAGAAAAAGTGAAGAGGA	58.228	20	GCAAACCATTGACGGAAGAT	59.939	20	266	0	265	CGCAGAAAAAGTGAAGAGGAG	59.248	21	TCACCGGATTTCCATCATTT	60.133	20	178	0	177
Unigene0005297	1	p5	(GTTGT)4	20	6177	6196	TTCTCGTATTCTTGGTGGGC	60.074	20	ATTTGACCTTGCACGGAAAC	59.978	20	244	6020	6263	TCCTTGTGTCGATTGCTTTG	59.84	20	ATTTGACCTTGCACGGAAAC	59.978	20	155	6109	6263	ATGGTTCCCTTTCGTGTCAG	59.966	20	GCAACTGCAGAATCCAAACA	59.847	20	280	5948	6227
Unigene0005298	1	p2	(CT)7	14	41	54	GAAATAAGCCCCTGTAGGCTG	60.102	21	ATGATGTTGCTACGGGGAAG	59.955	20	272	16	287	GAAATAAGCCCCTGTAGGCTG	60.102	21	TGACAAATAAGGAGGTCCCG	59.926	20	116	16	131	GAAATAAGCCCCTGTAGGCTG	60.102	21	AATGATGTTGCTACGGGGAA	60.331	20	273	16	288
Unigene0005298	2	p3	(GGC)5	15	652	666	GTCAATAGAAAAGGCGACCG	59.708	20	GGTGATGCACGTAGTGATGC	60.152	20	227	590	816	GTCAATAGAAAAGGCGACCG	59.708	20	CGAATTTGCGTCAACTCCTT	60.249	20	126	590	715	GTCAATAGAAAAGGCGACCG	59.708	20	ATGCACGTAGTGATGCTTGG	59.746	20	223	590	812
Unigene0005300	1	p2	(TC)11	22	134	155	TACTCTAAACGCGACCCACC	60.132	20	ACAGTCTGGAATCACAGGGG	59.962	20	108	107	214	TACTCTAAACGCGACCCACC	60.132	20	TGCCATTTTCCATCACAAAA	59.907	20	137	107	243	TACTCTAAACGCGACCCACC	60.132	20	TCTGGAATCACAGGGGAAAC	59.903	20	104	107	210
Unigene0005301	1	p3	(GCT)5	15	124	138	TCCCATCAACACAACGACAT	59.812	20	ATTGGTCGGGATTTACACGA	60.192	20	198	2	199	TCCCATCAACACAACGACAT	59.812	20	GAGATTGGAACATTGGTCGG	60.317	20	209	2	210	TCCCATCAACACAACGACAT	59.812	20	GGAACATTGGTCGGGATTTA	59.622	20	203	2	204
Unigene0005309	1	c	(AG)7g(GA)6	27	49	75	TTCTCTTTCCTCCATTCTTCAAA	59.359	23	ATGCTGTCGCCTCTTGATCT	59.981	20	148	22	169	TTCTCTTTCCTCCATTCTTCAAA	59.359	23	AGACGATCAAACGTCGGAAG	60.255	20	277	22	298	TCTCTTTCCTCCATTCTTCAAA	58.046	22	ATGCTGTCGCCTCTTGATCT	59.981	20	147	23	169
Unigene0005311	1	p3	(AAG)6	18	6207	6224	AAGCCCAGATCCAGGAATTT	59.903	20	GAGATTCGAGCCTCCTCCTC	60.443	20	277	6142	6418	AAGCCCAGATCCAGGAATTT	59.903	20	CGCCATTAGTTGTGCAAGAG	59.488	20	257	6142	6398	AAGCCCAGATCCAGGAATTT	59.903	20	CTCCTCCTCCGCCATTAGTT	60.59	20	266	6142	6407
Unigene0005311	2	p2	(CT)7	14	6577	6590
Unigene0005316	1	p2	(GA)6	12	4	15
Unigene0005319	1	p2	(CT)10	20	807	826	AAATTGAACCCCTATTGCCC	60.02	20	CTCCAAACAAGGCCACTTTC	59.711	20	248	765	1012	AAATTGAACCCCTATTGCCC	60.02	20	TCCAAACAAGGCCACTTTCT	59.711	20	247	765	1011	AAATTGAACCCCTATTGCCC	60.02	20	TCTCCAAACAAGGCCACTTT	59.711	20	249	765	1013
Unigene0005324	1	p2	(AG)8	16	919	934
Unigene0005342	1	p4	(AAAT)4	16	512	527	TCGGCGGTAGAGAGACTCAT	59.973	20	AGCCGAATGACTTGTTGCTC	60.406	20	262	347	608	TGATCGGCGGTAGAGAGACT	59.973	20	AGCCGAATGACTTGTTGCTC	60.406	20	265	344	608	ATCGGCGGTAGAGAGACTCA	59.973	20	AGCCGAATGACTTGTTGCTC	60.406	20	263	346	608
Unigene0005356	1	p2	(GA)6	12	794	805
Unigene0005427	1	p2	(TC)9	18	206	223	GCAGCAAGGTAATTCCTCCA	60.214	20	ATTGGGATTTCGACCAAACA	60.17	20	103	168	270	GCAGCAAGGTAATTCCTCCA	60.214	20	GAAACGCTGAAATCAAAGGC	59.829	20	219	168	386	GCAGCAAGGTAATTCCTCCA	60.214	20	GGGATTTCGACCAAACAAAA	59.778	20	100	168	267
Unigene0005438	1	p2	(AG)10	20	25	44
Unigene0005442	1	p2	(TA)7	14	40	53	AAAGGAAGCATTTTCTAATTTTCTGA	60.032	26	AATGTTTTGGCTTCAATGGG	59.801	20	187	2	188	AAGGAAGCATTTTCTAATTTTCTGA	58.956	25	AATGTTTTGGCTTCAATGGG	59.801	20	186	3	188	CAAAAGGAAGCATTTTCTAATTTTC	58.874	25	AATGTTTTGGCTTCAATGGG	59.801	20	189	0	188
Unigene0005458	1	p4	(AAAT)5	20	938	957
Unigene0005469	1	p2	(TC)6	12	107	118	GCGACAAGCTTTCTGCACTA	59.371	20	AAAGCGACGTCGAACTTTTG	60.42	20	161	83	243	GCGACAAGCTTTCTGCACTA	59.371	20	GAAAGCGACGTCGAACTTTT	59.499	20	162	83	244	GCGACAAGCTTTCTGCACTA	59.371	20	TGACAGCTGCTTTGCATGTT	60.606	20	275	83	357
Unigene0005486	1	p2	(TC)6	12	2219	2230	AAAATAAGAACCGCCCCATT	59.68	20	TCGTTGATGTGCTGAAGAGC	60.144	20	253	2131	2383	GCCATTTGCCTTACGTTGTT	60.003	20	GAAGGGGACACTGTGAGGAC	59.534	20	254	2026	2279	AAAATAAGAACCGCCCCATT	59.68	20	TGCGGAATGCTGATTTGTTA	60.215	20	280	2131	2410
Unigene0005491	1	p2	(AT)6	12	36	47	CCCAACCAAATAAAAAGGTAGC	58.964	22	CTTGCGTAGCCCATCTTCTC	59.978	20	142	10	151	CCCAACCAAATAAAAAGGTAGC	58.964	22	CCATCTTCTCCGGTGTCACT	60.112	20	132	10	141	CCCAACCAAATAAAAAGGTAGC	58.964	22	ATGCGATACCAGCTTCCAGT	59.723	20	174	10	183
Unigene0005493	1	p2	(AG)6	12	468	479	TTGAAGTGAGCTGGTTGGTG	59.873	20	TAATTGCATTGGGCTTGTCA	60.073	20	205	396	600	TTGAAGTGAGCTGGTTGGTG	59.873	20	GCATTGGGCTTGTCATTTCT	60.081	20	200	396	595	TTGAAGTGAGCTGGTTGGTG	59.873	20	ATTGGGCTTGTCATTTCTGC	60.081	20	198	396	593
Unigene0005498	1	p2	(GA)8	16	115	130	TCCGGAACACAACTGTCAAA	60.128	20	TGGGCTGCAATATTCATCAG	59.646	20	217	3	219	TTCCGGAACACAACTGTCAA	60.128	20	TGGGCTGCAATATTCATCAG	59.646	20	218	2	219	TTTCCGGAACACAACTGTCA	60.128	20	TGGGCTGCAATATTCATCAG	59.646	20	219	1	219
Unigene0005500	1	p2	(TA)6	12	6	17
Unigene0005503	1	p4	(GAGG)4	16	424	439	ACTTTGACAACATCGGAGGC	60.119	20	GATACTGACTTGGGCCTGGA	60.073	20	178	299	476	GACTTCCCCGATTTGGTTTT	60.166	20	GATACTGACTTGGGCCTGGA	60.073	20	214	263	476	ACTTCCCCGATTTGGTTTTC	60.166	20	GATACTGACTTGGGCCTGGA	60.073	20	213	264	476
Unigene0005505	1	p3	(TTC)5	15	475	489	CGGCAAGTTTCTCTGTTTCC	59.853	20	CTGGCCCTTTATTTTCACCA	59.931	20	216	340	555	GGAAAGCGTTGGTCTACTGG	59.734	20	CTGGCCCTTTATTTTCACCA	59.931	20	249	307	555	CGGCAAGTTTCTCTGTTTCC	59.853	20	TGGCCCTTTATTTTCACCAA	60.294	20	215	340	554
Unigene0005511	1	p4	(CTTT)4	16	26	41
Unigene0005514	1	p3	(AGA)5	15	1406	1420	AACCCAGATGAAGCAAAAGC	59.316	20	TCATTGTCTTGAATTGGGCA	60.049	20	233	1274	1506	AGCGATGAACAAGAGAACCC	59.288	20	TCATTGTCTTGAATTGGGCA	60.049	20	248	1259	1506	CCTTTGCCACGGTGAAAATA	60.856	20	TCATTGTCTTGAATTGGGCA	60.049	20	201	1306	1506
Unigene0005514	2	p3	(ATC)5	15	1553	1567	TGCCCAATTCAAGACAATGA	60.049	20	CCTGTTCGCCATTTCTGTTT	60.11	20	222	1487	1708	TGCCCAATTCAAGACAATGA	60.049	20	TTCTTCTCCTCCATGTTCGG	60.187	20	183	1487	1669	TGCCCAATTCAAGACAATGA	60.049	20	TTCTTCACTTCCCCTGTTCG	60.224	20	234	1487	1720
Unigene0005518	1	p3	(CCA)6	18	1622	1639	ATCATCTCTGCCCGTGAATC	60.042	20	AGGTGGATTCATGACCTTGC	59.934	20	259	1596	1854	ACCCAAAGGCATCATCTCTG	60.073	20	AGGTGGATTCATGACCTTGC	59.934	20	269	1586	1854	CACCCAAAGGCATCATCTCT	60.073	20	AGGTGGATTCATGACCTTGC	59.934	20	270	1585	1854
Unigene0005519	1	p2	(TA)8	16	157	172	GGCAGTTCGTTTATTTCCCA	59.938	20	ATTCCTCCTCCAAACCATCC	60.133	20	272	22	293	TGGCAGTTCGTTTATTTCCC	59.938	20	ATTCCTCCTCCAAACCATCC	60.133	20	273	21	293	GGCAGTTCGTTTATTTCCCA	59.938	20	CCATTCATTCCTCCTCCAAA	59.864	20	278	22	299
Unigene0005535	1	p3	(AAT)6	18	378	395	ATGACAAACAGCCCAAAAGC	60.118	20	CTGATGCAGTGTTTTGCAGG	60.449	20	269	224	492	GACAAACAGCCCAAAAGCTC	59.859	20	CTGATGCAGTGTTTTGCAGG	60.449	20	267	226	492	ATGACAAACAGCCCAAAAGC	60.118	20	GATGCAGTGTTTTGCAGGAG	59.445	20	267	224	490
Unigene0005554	1	p2	(AT)6	12	150	161	CTTCTCGCAATCTGGATCTTG	59.963	21	TCATACCGCCCATCTCTCTC	60.181	20	136	74	209	TTCTCGCAATCTGGATCTTG	58.95	20	TCATACCGCCCATCTCTCTC	60.181	20	135	75	209	TTTTCTGGAACTCTTCTCGCA	60.118	21	TCATACCGCCCATCTCTCTC	60.181	20	148	62	209
Unigene0005558	1	p2	(CT)7	14	819	832	TAACCCGGTGGCTTTTGTAG	59.99	20	TCAGGTTCAAGAAACCTGCTC	59.463	21	121	762	882	GTATGGCGGGGTCTCTGTAA	59.955	20	TCAGGTTCAAGAAACCTGCTC	59.463	21	138	745	882	GTAACCCGGTGGCTTTTGTA	59.861	20	TCAGGTTCAAGAAACCTGCTC	59.463	21	122	761	882
Unigene0005561	1	p2	(TG)6	12	485	496	CTTGGCATTGTCCCAACTTT	59.971	20	AGCTTCAAAGCAAGCCCATA	59.982	20	280	241	520	TCCCAACTTTGGGTCATCTC	59.903	20	TAGCTTCAAAGCAAGCCCAT	59.982	20	271	251	521	TCCCAACTTTGGGTCATCTC	59.903	20	AGCTTCAAAGCAAGCCCATA	59.982	20	270	251	520
Unigene0005618	1	p4	(TATG)5	20	15	34
Unigene0005621	1	p2	(AG)10	20	343	362	GGGTTTTCGACCCTTTTGTT	60.2	20	TGGGAGGGGGAAATTTTAAC	59.992	20	132	287	418	GGGTTTTCGACCCTTTTGTT	60.2	20	TTAAGCCATGAAGGTGGGAG	60.066	20	146	287	432	GGGTTTTCGACCCTTTTGTT	60.2	20	GACATGGATGCCTCGAACTT	60.081	20	178	287	464
Unigene0005623	1	p3	(GAC)5	15	176	190	CAATTTCTTGCAGCCAAACA	59.849	20	ATCCACCATAGCTTCCACCA	60.34	20	244	39	282	CAATTTCTTGCAGCCAAACA	59.849	20	CATCCACCATAGCTTCCACC	60.34	20	245	39	283	CAATTTCTTGCAGCCAAACA	59.849	20	CCATCCACCATAGCTTCCAC	60.34	20	246	39	284
Unigene0005637	1	p2	(TC)6	12	5075	5086	GTTACAATGTGCGAAAGGGG	60.365	20	CGTTCGGAAAATTTACCTCG	59.581	20	223	4991	5213	CGAAAGGGGACGTCTACAAC	59.592	20	CGTTCGGAAAATTTACCTCG	59.581	20	212	5002	5213	TGTTACAATGTGCGAAAGGG	59.585	20	CGTTCGGAAAATTTACCTCG	59.581	20	224	4990	5213
Unigene0005640	1	p2	(TA)6	12	54	65	ATTGAATATTGCTGGAAAAGAGA	57.127	23	TGCTGCCAAATATTCACCAA	60.073	20	255	0	254	TTGAATATTGCTGGAAAAGAGAT	57.127	23	TGCTGCCAAATATTCACCAA	60.073	20	254	1	254	ATTGAATATTGCTGGAAAAGAGA	57.127	23	CGGTAAGGACAAGGAGATCG	59.688	20	212	0	211
Unigene0005641	1	p2	(CT)6	12	163	174	TGATCTCCCAGGAGAGGAAC	59.18	20	GCACACCCTGTTGGATTTTT	59.836	20	196	33	228	TGATCTCCCAGGAGAGGAAC	59.18	20	ACAGCATTTGGTGGATGGTT	60.24	20	166	33	198	TCACAGCCACAGAAAACCTCT	59.899	21	TTGTTGGTTCGTGATGGCTA	60.111	20	234	114	347
Unigene0005652	1	p2	(TC)6	12	1805	1816	TGCTACCACGAAATGAACCA	60.111	20	ATTTGATTGTCATGCCTGGG	60.723	20	248	1757	2004	TGCTACCACGAAATGAACCA	60.111	20	TGGGTTCACGTCTCTCAAAA	59.262	20	232	1757	1988	TGCTACCACGAAATGAACCA	60.111	20	CCAGCAGATGATGTTTCACC	59.09	20	145	1757	1901
Unigene0005660	1	p2	(GA)6	12	157	168	TGCCTGCTTTCTCCTTCAAT	59.955	20	TTGCTTGCCAGACAGATGAC	59.992	20	280	89	368	TGCCTGCTTTCTCCTTCAAT	59.955	20	TCGGGATTTGGTGAGGTAAG	59.926	20	239	89	327	TGCCTGCTTTCTCCTTCAAT	59.955	20	CCAAAAAGGTCAAAAGGCAA	60.081	20	144	89	232
Unigene0005663	1	p3	(CTT)5	15	507	521	GCTTAATCCTCACAACCCCA	59.933	20	TGCAGTAAAGCACCTGCATC	60.019	20	137	433	569	GCTTAATCCTCACAACCCCA	59.933	20	TACTGATATGGCCCTCCAGC	60.059	20	113	433	545	GCTTAATCCTCACAACCCCA	59.933	20	TTCATCGATTACGAAACCCC	59.762	20	217	433	649
Unigene0005672	1	p2	(TA)7	14	47	60
Unigene0005673	1	p2	(CT)6	12	2387	2398	GTGAGTTGTTGACGACCCGT	61.03	20	TTTCGGCTCACGAAGGATAC	60.214	20	221	2353	2573	TCTGATCCAGCTGGTGCTC	60.088	19	TTTCGGCTCACGAAGGATAC	60.214	20	253	2321	2573	GTGAGTTGTTGACGACCCGT	61.03	20	CGGCTCACGAAGGATACAGT	60.277	20	218	2353	2570
Unigene0005682	1	p2	(TA)9	18	1338	1355
Unigene0005685	1	p2	(GA)6	12	851	862	CCTTGTGCATTTCAAACCCT	59.971	20	CGCATTTCATTCCCATTTCT	59.901	20	223	774	996	CCTTGTGCATTTCAAACCCT	59.971	20	CTCGCATTTCATTCCCATTT	59.901	20	225	774	998	TCCCCTCTGAAATCCCTTTT	59.875	20	CGCATTTCATTCCCATTTCT	59.901	20	191	806	996
Unigene0005686	1	p2	(TA)6	12	1	12
Unigene0005712	1	p2	(GA)11	22	79	100	CACTGTCAACAGACGGGAAA	59.72	20	GGAGGCTTTGAATCTAGGGG	60.032	20	182	33	214	CACTGTCAACAGACGGGAAA	59.72	20	GGCGTATGAAGGGAGATTGA	60.036	20	137	33	169	TCACTGTCAACAGACGGGAA	60.285	20	GGAGGCTTTGAATCTAGGGG	60.032	20	183	32	214
Unigene0005727	1	p3	(GAT)5	15	1584	1598	GGAACAGCAGAAGCGATACC	59.843	20	GTTGGGAGCTTGATGTTTCC	59.532	20	171	1523	1693	GGAACAGCAGAAGCGATACC	59.843	20	GGGAGCTTGATGTTTCCACT	59.141	20	168	1523	1690	AGCTTGGGTTCCTCTTGATG	59.284	20	GTTGGGAGCTTGATGTTTCC	59.532	20	149	1545	1693
Unigene0005736	1	p6	(CACAAA)4	24	83	106	CACAAGACAACTTATTCGTAGGCA	60.567	24	GAAGGGAAAATGTGAAGCCA	60.051	20	275	44	318	CACAAGACAACTTATTCGTAGGCA	60.567	24	TGAAGGGAAAATGTGAAGCC	60.051	20	276	44	319	CAAGACAACTTATTCGTAGGCA	57.168	22	GAAGGGAAAATGTGAAGCCA	60.051	20	273	46	318
Unigene0005746	1	p2	(AT)6	12	60	71	TGAAAGAGAGAGAAGGAGGCA	59.294	21	ATGAGGCCTGAGACACCAAG	60.261	20	270	14	283	TGAAAGAGAGAGAAGGAGGCA	59.294	21	CTCTCCTGTGCCAATTACCC	59.55	20	215	14	228	TGAAAGAGAGAGAAGGAGGCA	59.294	21	TCTCCTGTGCCAATTACCCT	59.55	20	214	14	227
Unigene0005764	1	p2	(TA)10	20	25	44
Unigene0005781	1	p2	(GA)6	12	446	457
Unigene0005792	1	p2	(AG)8	16	639	654
Unigene0005796	1	p3	(TCT)18	54	1	54
Unigene0005807	1	p2	(AG)10	20	41	60	TTCCCATTTCCCTACATCCA	60.126	20	ATCCATTTATCTGTTGCGGC	59.929	20	213	7	219	TTCCCATTTCCCTACATCCA	60.126	20	CCATTTATCTGTTGCGGCTT	60.096	20	211	7	217	TTCCCATTTCCCTACATCCA	60.126	20	ATCTGTTGCGGCTTCTGAAT	59.843	20	205	7	211
Unigene0005816	1	p2	(TA)6	12	283	294	TTTCAACTATTGTGCTGCTGG	58.978	21	AAGACGGGACATCTTCAAGC	59.288	20	265	67	331	GCCTTTGGGAATGATCCGTA	62.079	20	AAGACGGGACATCTTCAAGC	59.288	20	183	149	331	TCAACTATTGTGCTGCTGGATT	59.775	22	AAGACGGGACATCTTCAAGC	59.288	20	263	69	331
Unigene0005819	1	p2	(AG)6	12	2237	2248	CGAACAGTGACAGCCTGAAA	60.025	20	AAGCCTGCTAAATCGACTGC	59.62	20	243	2174	2416	CGAACAGTGACAGCCTGAAA	60.025	20	GCCTGCTAAATCGACTGCTT	59.62	20	241	2174	2414	TGTAGCGAACAGTGACAGCC	60.056	20	GCCTGCTAAATCGACTGCTT	59.62	20	246	2169	2414
Unigene0005819	2	c	(GAAA)5gcagtcgatttagcaggcttcaagaaatgaatctcattttaccctcccacaaaaaccagaa(AG)6	93	2378	2470
Unigene0005827	1	p3	(GGT)5	15	88	102	ATGCTTCTCCTTTGATCGCA	60.884	20	TAGCACAACCCATCAAACCA	59.964	20	173	43	215	ATGCTTCTCCTTTGATCGCA	60.884	20	GCACAACCCATCAAACCAAT	60.624	20	171	43	213	CATGCTTCTCCTTTGATCGC	60.884	20	GCACAACCCATCAAACCAAT	60.624	20	172	42	213
Unigene0005838	1	p2	(TA)6	12	20	31
Unigene0005842	1	p2	(TG)6	12	209	220	AATCACATGCAACCCCAAAT	60.059	20	CTTGTCATCTAGCCGTGCAA	60.011	20	265	17	281	AATCACATGCAACCCCAAAT	60.059	20	TCCCACCTTGTCATCTAGCC	60.073	20	271	17	287	ACGGAGGAGCGTCTATTTGA	59.836	20	CTTGTCATCTAGCCGTGCAA	60.011	20	171	111	281
Unigene0005847	1	p2	(AT)8	16	198	213	TTCTTCCTCCCATTGTCACC	59.903	20	GCATCTCCCCAAATTCAAAA	59.878	20	227	121	347	TTCTTCCTCCCATTGTCACC	59.903	20	TCTCCCCAAATTCAAAATCG	59.872	20	224	121	344	TTCTTCCTCCCATTGTCACC	59.903	20	AATAGCGACATCGGCATCTC	60.207	20	240	121	360
Unigene0005868	1	p2	(GA)10	20	36	55	GCAGTAAGATGAGGATGTATTGGA	59.528	24	CTACCACAAAGTGCCCCCTA	59.986	20	109	6	114	GCAGTAAGATGAGGATGTATTGGA	59.528	24	TACCACAAAGTGCCCCCTAC	59.853	20	108	6	113	CAGAAAGCAGTAAGATGAGGATG	58.162	23	CTACCACAAAGTGCCCCCTA	59.986	20	115	0	114
Unigene0005873	1	p3	(GGC)5	15	635	649	AAGTAGGAGGCCGCAGAAAT	60.228	20	CCCTCACCCACTCAAACCTA	59.959	20	150	566	715	GACGAAGCTGGCATAGGGTA	60.235	20	CCCTCACCCACTCAAACCTA	59.959	20	280	436	715	GTACTGGAGGCCGTTGAAGA	60.255	20	CCCTCACCCACTCAAACCTA	59.959	20	178	538	715
Unigene0005875	1	p2	(TG)6	12	769	780
Unigene0005878	1	p2	(TA)8	16	123	138	AAAGAGCAAAGAGCATGTCCA	60.008	21	AATGAAGCGAGACAGAAGGC	59.579	20	173	41	213	AAAGAGCAAAGAGCATGTCCA	60.008	21	AGGCGGTCATGGTCAAGTAA	60.517	20	157	41	197	AAAGAGCAAAGAGCATGTCCA	60.008	21	AAGGCGGTCATGGTCAAGTA	60.517	20	158	41	198
Unigene0005878	2	p3	(TCT)6	18	294	311	GCCTTCTGTCTCGCTTCATT	59.579	20	GGAGCCTGTGATTTGGAAAA	60.051	20	233	194	426	GCCTTCTGTCTCGCTTCATT	59.579	20	TGTGATTTGGAAAACGGTGA	59.941	20	227	194	420	GCCTTCTGTCTCGCTTCATT	59.579	20	AGCCTGTGATTTGGAAAACG	60.11	20	231	194	424
Unigene0005889	1	p2	(GT)6	12	63	74	TTGGTCTCTGTATGAGTTTAGTGCTT	59.797	26	CCTCCTCTGTGTGCAGTCAA	60.022	20	114	5	118	TTTGGTCTCTGTATGAGTTTAGTGCT	59.797	26	CCTCCTCTGTGTGCAGTCAA	60.022	20	115	4	118	GTGCTTAGTTCAGCTTTTCATTT	57.018	23	TCGTTGCCCTTTTTAACAGC	60.244	20	173	25	197
Unigene0005895	1	p3	(GAG)6	18	334	351	CGGCGTCAAGACATTTATCA	59.688	20	CTTTGCCCTTGATCCTTCAG	59.807	20	224	285	508	CGGCGTCAAGACATTTATCA	59.688	20	GATTGGTGTTGGTTTCCAGG	60.21	20	160	285	444	CGGCGTCAAGACATTTATCA	59.688	20	CTTGCGGTCATCTATTGGCT	60.235	20	186	285	470
Unigene0005899	1	p3	(AAG)6	18	38	55
Unigene0005910	1	p2	(AG)6	12	75	86	TCCCATCCCACATAGGAAAA	60.126	20	TAGCACGAAAACATTGCTCG	60.014	20	195	51	245	TCCCATCCCACATAGGAAAA	60.126	20	TTGAACGAACGAGTAGCACG	60.05	20	208	51	258	TCCCATCCCACATAGGAAAA	60.126	20	AGAGGATGAGAGGGGTGGTT	59.929	20	226	51	276
Unigene0005948	1	p2	(GA)7	14	1703	1716	AATTGCATTCCTGTTTTCCG	59.938	20	GCATGAGCTCTCTGCCTCTT	59.857	20	207	1542	1748	TAATCGTGACGGTGGAGTCA	60.112	20	GCATGAGCTCTCTGCCTCTT	59.857	20	176	1573	1748	ACTCCTTCGACGAATTGCAT	59.7	20	GCATGAGCTCTCTGCCTCTT	59.857	20	219	1530	1748
Unigene0005958	1	p3	(CTT)5	15	952	966	CGAAAGCGTCAAACAACAGA	60.027	20	CTCCTCCCAAGATTCATCCA	60.003	20	197	925	1121	CGAAAGCGTCAAACAACAGA	60.027	20	GTGAAAGCGATCCACCAAGT	60.119	20	115	925	1039	TTGCATCCCTTCTTCGACTT	59.813	20	CTCCTCCCAAGATTCATCCA	60.003	20	275	847	1121
Unigene0005959	1	p2	(TA)8	16	859	874	TGCAGAGATGGTAGAGCTGC	59.297	20	CAGGCCTTGACAGGATGTCT	60.261	20	266	771	1036	TGCAGAGATGGTAGAGCTGC	59.297	20	GAAGATTGAGCAGGCCTTGA	60.483	20	276	771	1046	TGCAGAGATGGTAGAGCTGC	59.297	20	GATGTCTCGAAGATCCCCAC	59.466	20	253	771	1023
Unigene0005960	1	p2	(CT)7	14	2799	2812	TTCGCGGCTACTTTTAGGAA	59.979	20	GCTTGTTTCCTTCTCTTGGG	58.909	20	225	2631	2855	TTCGCGGCTACTTTTAGGAA	59.979	20	GCTTGTTTCCTTCTCTTGGG	58.909	20	253	2631	2883	TCGCGGCTACTTTTAGGAAA	59.979	20	GCTTGTTTCCTTCTCTTGGG	58.909	20	224	2632	2855
Unigene0005964	1	p2	(GA)9	18	2359	2376
Unigene0005969	1	p4	(ATTT)4	16	24	39	TTTCGACAGAAACAACAAACG	58.856	21	TGTTCTCCTACTTCCCGGTG	60.103	20	251	0	250	TTTCGACAGAAACAACAAACG	58.856	21	GTGGGTATATTCTGCCGGTG	60.214	20	164	0	163	TTTCGACAGAAACAACAAACG	58.856	21	CGTTGTTTGAGCTGGAGGAT	60.255	20	221	0	220
Unigene0005969	2	p3	(TTC)5	15	443	457	CACCGGGAAGTAGGAGAACA	60.103	20	CCAAAGCCGTCCAAAATAAA	59.937	20	279	231	509	CCAAGCTGTCATAGCTGCTG	59.764	20	CCAAAGCCGTCCAAAATAAA	59.937	20	211	299	509	TCATAGCTGCTGGTCCTTGA	59.547	20	CCAAAGCCGTCCAAAATAAA	59.937	20	203	307	509
Unigene0005969	3	p4	(TTTC)5	20	902	921	TTGGGGAGAGATCTCCATTG	60.003	20	TGCCTTTCTCTCCTCTCTGC	59.827	20	231	772	1002	GGCCCTCTTCTCAACCCTAC	60.074	20	TGCCTTTCTCTCCTCTCTGC	59.827	20	153	850	1002	TTGGGGAGAGATCTCCATTG	60.003	20	AAACAAGTGTGTGGTGGCTG	59.641	20	196	772	967
Unigene0005972	1	p3	(ATT)7	21	266	286
Unigene0005985	1	p2	(CT)7	14	1	14
Unigene0005988	1	p2	(TA)7	14	15	28
Unigene0005988	2	p2	(TA)10	20	218	237	CACAGATGGATCGAAACCCT	59.927	20	GATCTGGCAACGAAACCATT	59.939	20	274	74	347	CACAGATGGATCGAAACCCT	59.927	20	GGCAACGAAACCATTTCCTA	59.938	20	269	74	342	ACACAGATGGATCGAAACCC	59.786	20	GATCTGGCAACGAAACCATT	59.939	20	275	73	347
Unigene0005991	1	p2	(AG)7	14	361	374
Unigene0005993	1	p2	(AG)9	18	1	18
Unigene0005995	1	p2	(AG)8	16	2399	2414	CTCGCCTGTTTGTTTATGGC	60.637	20	AGAACCCGCGAGATCAGTAA	59.836	20	153	2337	2489	CTCGCCTGTTTGTTTATGGC	60.637	20	GAACCCGCGAGATCAGTAAA	60.214	20	152	2337	2488	TGCAGATATCGGAAAGTCCA	59.226	20	AGAACCCGCGAGATCAGTAA	59.836	20	209	2281	2489
Unigene0006003	1	p2	(GA)10	20	30	49	GTGTATATGGTTTTGGTATATTGAGG	57.156	26	AAAGAGGAAAAGAGAGGCCG	59.955	20	222	1	222	GTGTATATGGTTTTGGTATATTGAGG	57.156	26	TAAGGCAAGAAAAGGGAGCA	59.953	20	103	1	103	AGTGTATATGGTTTTGGTATATTGAGG	58.011	27	AAAGAGGAAAAGAGAGGCCG	59.955	20	223	0	222
Unigene0006018	1	c	(TA)9(TG)7	32	4	35
Unigene0006024	1	p2	(AG)10	20	1453	1472	CTAGGACTGCCAAAACTCCG	59.869	20	GGGTGGTTGTCACGTCTTCT	60.009	20	243	1344	1586	ATTCGCGCTCAAATCAAAGT	59.851	20	GGGTGGTTGTCACGTCTTCT	60.009	20	209	1378	1586	ATTCGCGCTCAAATCAAAGT	59.851	20	CACGGTGAATGTACTGACGG	60.025	20	253	1378	1630
Unigene0006026	1	p3	(CCG)5	15	89	103	ATCCTCGCGAGTTGACTCAT	59.834	20	TCTCAAGCGTTTCAAGAGCA	59.864	20	270	65	334	ATCCTCGCGAGTTGACTCAT	59.834	20	CCTGCTCGAGAGAGGAGAAA	59.82	20	132	65	196	ATCCTCGCGAGTTGACTCAT	59.834	20	TCTCGTTGTTTAGGGCTTGG	60.241	20	189	65	253
Unigene0006034	1	p2	(CT)6	12	26	37	ATCATTCCCATCTCCTCAGC	59.046	20	CAGAACTGCTTTTCCCTTGC	59.993	20	200	0	199	ATCATTCCCATCTCCTCAGC	59.046	20	ATTTTCAGGCGAGGCACTAA	59.845	20	220	0	219	ATCATTCCCATCTCCTCAGC	59.046	20	TGCTTTTCCCTTGCATTAGG	60.202	20	194	0	193
Unigene0006054	1	p2	(AG)8	16	167	182	TTTCGCCTCTGCAAACTCTT	60.132	20	TATCACGCTGAAGGATGCTG	59.972	20	152	139	290	TTTTCGCCTCTGCAAACTCT	60.132	20	TATCACGCTGAAGGATGCTG	59.972	20	153	138	290	GCCTACCTTCTTTTTCGCCT	59.856	20	TATCACGCTGAAGGATGCTG	59.972	20	164	127	290
Unigene0006067	1	p2	(GA)10	20	98	117	CACACACAAAGAAAAATGGGAA	59.876	22	GGCGAATCAGAGCCATAGAC	59.803	20	218	39	256	TCACAATTTTGAACGCTTCAGT	59.791	22	GGCGAATCAGAGCCATAGAC	59.803	20	257	0	256	CACACACAAAGAAAAATGGGA	58.514	21	GGCGAATCAGAGCCATAGAC	59.803	20	218	39	256
Unigene0006099	1	p2	(AG)9	18	222	239	ACGTACATTCCGACTTTGCC	60	20	AGGGGTCCATAATTCTCGCT	59.925	20	238	25	262	AAAACTTGAAATTCCGGCCT	59.945	20	AGGGGTCCATAATTCTCGCT	59.925	20	172	91	262	TACATTCCGACTTTGCCCTC	60.074	20	AGGGGTCCATAATTCTCGCT	59.925	20	235	28	262
Unigene0006104	1	p2	(TC)8	16	1459	1474
Unigene0006110	1	p2	(AT)7	14	259	272
Unigene0006122	1	c	(CA)7ctatat(TA)9	38	844	881
Unigene0006131	1	p2	(CT)10	20	712	731	GGTGGTGGGTTTGATGGTAG	60.088	20	AATCCCAACACGAAAAACCA	60.206	20	171	589	759	GGTGGTGGGTTTGATGGTAG	60.088	20	CAATCCCAACACGAAAAACC	60.206	20	172	589	760	CCGCTGTTTGGATAAGGAAG	59.702	20	ATCCCCATTTCTTCAATCCC	59.959	20	130	644	773
Unigene0006136	1	p3	(CTG)5	15	8	22
Unigene0006138	1	p3	(GAT)6	18	2008	2025	TGCCACCAGGAACATTATCA	59.924	20	GCCGATCTGGAAGGAATACA	60.036	20	274	1888	2161	ATGGGATCCTTCAGGGAAAG	60.264	20	GCCGATCTGGAAGGAATACA	60.036	20	255	1907	2161	TATCATGGGATCCTTCAGGG	59.703	20	GCCGATCTGGAAGGAATACA	60.036	20	259	1903	2161
Unigene0006141	1	p3	(GAA)5	15	92	106	ATCCATGCAACTGCAAATGA	60.08	20	TTTGGCCGTTTTACAACACA	60.007	20	126	40	165	ATCCATGCAACTGCAAATGA	60.08	20	GAAGCAGAGATGGCAACACA	59.992	20	254	40	293	TAATGGCTGCAAGTGTGGAG	59.864	20	TTTGGCCGTTTTACAACACA	60.007	20	161	5	165
Unigene0006163	1	p3	(AGC)6	18	3	20
Unigene0006178	1	p2	(AG)6	12	25	36
Unigene0006181	1	p2	(AT)10	20	36	55	AAACATTAAATGCACACCAAGTC	58.114	23	ATGGGAGCAAGTGATTGAGG	60.073	20	116	6	121	AAACATTAAATGCACACCAAGTCT	59.039	24	ATGGGAGCAAGTGATTGAGG	60.073	20	116	6	121	AAACATTAAATGCACACCAAGTC	58.114	23	GGGAGCAAGTGATTGAGGAA	60.195	20	114	6	119
Unigene0006182	1	p4	(TAAA)4	16	248	263	GATGGGAGGAAAAGCACAAA	60.051	20	TTTCATTGATCTGTCGTCAACT	57.328	22	216	78	293	GATGGGAGGAAAAGCACAAA	60.051	20	AATTTCATTGATCTGTCGTCAA	57.213	22	218	78	295	AAGATGGGAGGAAAAGCACA	59.67	20	TTGGATTCATATGCAATTTTGTT	58.428	23	245	76	320
Unigene0006187	1	p2	(AG)6	12	1993	2004	ACTGGTTTCTCAGGATCCCA	59.505	20	GCGGTGCACTCTTTAACAAA	58.967	20	268	1782	2049	TGTCAGAGTCTGCCCTACCA	59.415	20	TGTGGTCAAGACAGTCACGC	60.951	20	233	1850	2082	TGTCAGAGTCTGCCCTACCA	59.415	20	GCGGTGCACTCTTTAACAAA	58.967	20	200	1850	2049
Unigene0006205	1	p3	(AAG)5	15	573	587	TTCCCCCTTCTTCTTTTTCC	59.505	20	TCAACAAAGAGAGCAATGCG	60.134	20	280	377	656	CCTCCACATTCATTTGCCTC	60.461	20	CAAGCAAAGGAGGAGGGTTT	60.601	20	257	354	610	TCCTCCACATTCATTTGCCT	60.461	20	CAAGCAAAGGAGGAGGGTTT	60.601	20	258	353	610
Unigene0006208	1	p3	(AAT)12	36	1	36
Unigene0006215	1	p2	(AC)6	12	153	164	TGAAAAAGGTGGGAGTACGG	59.964	20	GGCCACAAATCCCAAGTCTA	59.933	20	223	66	288	TGAAAAAGGTGGGAGTACGG	59.964	20	CATGGGAGCAAAGCTGTGTA	59.864	20	270	66	335	GTGGGAGTACGGAAAAACCA	59.83	20	GGCCACAAATCCCAAGTCTA	59.933	20	215	74	288
Unigene0006215	2	p2	(CT)18	36	744	779	TCTCTGAGAACAGCACGCAT	59.733	20	GCTCTGGAGGGTTCAGATTG	59.803	20	241	643	883	ATCTCTGAGAACAGCACGCA	59.733	20	GCTCTGGAGGGTTCAGATTG	59.803	20	242	642	883	TCTGAGAACAGCACGCATTT	59.596	20	GCTCTGGAGGGTTCAGATTG	59.803	20	239	645	883
Unigene0006226	1	p3	(GGC)5	15	70	84	AGCGCGCTCTCTCTCTACAC	60.066	20	AGACAGATTGAGCAGCAGCA	59.887	20	198	5	202	AGCGCGCTCTCTCTCTACAC	60.066	20	GACAGATTGAGCAGCAGCAG	59.887	20	197	5	201	ACAGCGCGCTCTCTCTCTAC	60.066	20	AGACAGATTGAGCAGCAGCA	59.887	20	200	3	202
Unigene0006227	1	p3	(TGG)6	18	646	663
Unigene0006240	1	p2	(GT)6	12	58	69	CAGCTGCCAGTATAACAGTAATGG	60.095	24	CACAGACTCTTCCGGCAAAT	60.255	20	126	30	155	CAGCTGCCAGTATAACAGTAATGG	60.095	24	ATCACACAGACTCTTCCGGC	60.269	20	130	30	159	CAGCTGCCAGTATAACAGTAATGG	60.095	24	GGAAACGTGCTTGAACAATG	59.174	20	173	30	202
Unigene0006248	1	p2	(TA)6	12	2008	2019	CGTGATTTCTTGGATGGCTT	60.074	20	CAAAGAATCCAACATTTTGTTCC	59.745	23	176	1878	2053	AAGCGTGATTTCTTGGATGG	60.074	20	CAAAGAATCCAACATTTTGTTCC	59.745	23	179	1875	2053	ATTTCTTGGATGGCTTGTGC	60.081	20	CAAAGAATCCAACATTTTGTTCC	59.745	23	172	1882	2053
Unigene0006265	1	p3	(GTA)5	15	435	449	CTGTTTCCGTCCTTGCTCTC	59.989	20	GTCGGTTTGTAAGGCGTGTT	60.037	20	261	234	494	CTGTTTCCGTCCTTGCTCTC	59.989	20	TGTTACCTCTTTTGCGCCTT	59.883	20	245	234	478	TTTTCACCCTCGCTCTGTCT	59.989	20	TGTTACCTCTTTTGCGCCTT	59.883	20	266	213	478
Unigene0006267	1	p5	(AAAAT)4	20	31	50
Unigene0006299	1	p2	(CT)6	12	2700	2711	TACTTCCTTGCTGGTTCGCT	60.015	20	CAAAATCCGAAAGAAAGGCA	60.181	20	124	2673	2796	CTACTTCCTTGCTGGTTCGC	60.015	20	CAAAATCCGAAAGAAAGGCA	60.181	20	125	2672	2796	GTCTCTCCCCAAACCACAAA	59.943	20	CAAAATCCGAAAGAAAGGCA	60.181	20	156	2641	2796
Unigene0006311	1	p2	(CT)7	14	12	25
Unigene0006318	1	p3	(ATC)5	15	976	990	TCCTGGCCTACGTATGGTTC	59.955	20	ATGGCGATGTAAACGGAGAG	60.096	20	226	820	1045	TGTGCAGCTGCTTCTGATTC	60.296	20	ATGGCGATGTAAACGGAGAG	60.096	20	250	796	1045	TCCTGGCCTACGTATGGTTC	59.955	20	CGAGATTGATGGCGATGTAA	59.646	20	234	820	1053
Unigene0006324	1	p3	(GCG)5	15	457	471
Unigene0006329	1	p2	(CT)6	12	255	266
Unigene0006335	1	p3	(CAT)5	15	5325	5339	CAGCCAAGGAAATTAAGCCA	60.202	20	CTTTGGACCTAGGGGTGGAT	60.183	20	213	5267	5479	AGGAAATTAAGCCAGTGCCA	59.708	20	CTTTGGACCTAGGGGTGGAT	60.183	20	207	5273	5479	CAGCCAAGGAAATTAAGCCA	60.202	20	ACCAGTCTGCGGAACAAGAG	60.444	20	264	5267	5530
Unigene0006343	1	p2	(AG)17	34	236	269
Unigene0006351	1	p2	(GA)6	12	3468	3479	ATGTCAACCCGCCTTCTATG	59.955	20	AATAAACACACAGCCTGCCC	60	20	208	3326	3533	CATGTCAACCCGCCTTCTAT	59.955	20	AATAAACACACAGCCTGCCC	60	20	209	3325	3533	GATGGTTTTGCAAAGGGAGA	60.051	20	AATAAACACACAGCCTGCCC	60	20	147	3387	3533
Unigene0006372	1	p2	(TC)6	12	117	128	ATGATGCTGGTTTTTCCGAC	59.939	20	ACACAAACCCATCCATCCAT	59.91	20	233	36	268	TATCGTACATGAAGCGGGTG	59.566	20	ACACAAACCCATCCATCCAT	59.91	20	253	16	268	ATGATGCTGGTTTTTCCGAC	59.939	20	AAACACAAACCCATCCATCC	59.508	20	235	36	270
Unigene0006394	1	p3	(GCA)8	24	3103	3126	ACTCGGGGTCAATGAAGTTG	59.966	20	CTGGCCCCTAATACCCATCT	60.166	20	280	3043	3322	AGTTGCCGCCACTTTTAATG	60.131	20	CTGGCCCCTAATACCCATCT	60.166	20	265	3058	3322	GTCACCAGGTAACGAGCCAT	59.997	20	CCGAGAAAGAGAGGAAAGCA	59.688	20	266	3017	3282
Unigene0006398	1	p3	(ATT)6	18	90	107	GACTGGCACGGGATTAGTGT	59.997	20	GCTTCCAACACATTCGGTTT	59.978	20	129	22	150	GACTGGCACGGGATTAGTGT	59.997	20	TCCAACACATTCGGTTTTCA	59.941	20	126	22	147	AGACTGGCACGGGATTAGTG	60.134	20	GCTTCCAACACATTCGGTTT	59.978	20	130	21	150
Unigene0006409	1	p3	(GAA)5	15	16	30
Unigene0006409	2	p3	(TTA)5	15	422	436	TTGTGATGGCCTCGTCAATA	60.073	20	GTGGAGACCAATCGTGCAT	59.494	19	195	269	463	TTGTGATGGCCTCGTCAATA	60.073	20	CTTGGTGGAGACCAATCGTG	61.513	20	199	269	467	AGATTTGTGATGGCCTCGTC	60.081	20	GTGGAGACCAATCGTGCAT	59.494	19	199	265	463
Unigene0006416	1	p2	(TA)9	18	1025	1042	CATCATGGAACCTTCGCTTT	60.074	20	GTTTTCCTGCGGTTTCATGT	59.978	20	271	993	1263	GTCATCATGGAACCTTCGCT	60.081	20	GTTTTCCTGCGGTTTCATGT	59.978	20	273	991	1263	AGTCATCATGGAACCTTCGC	60.081	20	GTTTTCCTGCGGTTTCATGT	59.978	20	274	990	1263
Unigene0006430	1	p2	(TC)6	12	234	245	AGACCACCTCCCTCACACAC	60.006	20	CTGAATGATATGAGAAGGGCG	59.677	21	113	205	317	AGACCACCTCCCTCACACAC	60.006	20	TGAATGATATGAGAAGGGCG	58.671	20	112	205	316	AGACCACCTCCCTCACACAC	60.006	20	TGAATGATATGAGAAGGGCGT	59.542	21	112	205	316
Unigene0006435	1	c	(CT)6ccctctcc(CT)9(CA)11	60	3	62
Unigene0006440	1	p2	(AG)7	14	484	497	GTACTATTGGCGGGCAGAGA	60.235	20	CAAAGAAGGGCAAACTCTCG	59.986	20	124	451	574	GTACTATTGGCGGGCAGAGA	60.235	20	GAAACATCGGCTCTTGAAGC	59.962	20	243	451	693	GTACTATTGGCGGGCAGAGA	60.235	20	AAGCCACCAATGTGGAGAAG	60.111	20	227	451	677
Unigene0006445	1	p2	(AT)9	18	455	472	CACCCTCCTCAGTAACCTCG	59.715	20	GCGTTCTCCGAGACTATCCA	60.362	20	271	347	617	CACCCTCCTCAGTAACCTCG	59.715	20	TGCGTTCTCCGAGACTATCC	60.362	20	272	347	618	CACCCTCCTCAGTAACCTCG	59.715	20	TACAACGCCGTATGGTTGAG	59.609	20	247	347	593
Unigene0006455	1	p2	(CT)8	16	8	23
Unigene0006455	2	p2	(TA)6	12	1503	1514	TGGGGACTGTAGCAGTCAAA	59.288	20	TTCAGCAAGATTTCCCCATC	60.014	20	190	1377	1566	TGGGGACTGTAGCAGTCAAA	59.288	20	AGCAAGATTTCCCCATCCTC	60.41	20	187	1377	1563	TGGGGACTGTAGCAGTCAAA	59.288	20	GCAAGATTTCCCCATCCTCT	60.41	20	186	1377	1562
Unigene0006463	1	p3	(GGT)8	24	1070	1093	GAGCGAACCTTGATAGCTGC	60.125	20	ATCAATTCAAAGCCCCTGTG	59.933	20	167	1001	1167	AGTGGATTAGTTGGGGGAGG	60.183	20	ATCAATTCAAAGCCCCTGTG	59.933	20	203	965	1167	GATTAGTTGGGGGAGGGAAG	59.761	20	ATCAATTCAAAGCCCCTGTG	59.933	20	199	969	1167
Unigene0006467	1	p2	(AG)6	12	73	84	TTTTGGGGTTTTGAGTTTTGA	59.456	21	TGATTGCTGCTGCTGACTCT	59.887	20	145	49	193	TTTTGGGGTTTTGAGTTTTGA	59.456	21	CTGATTGCTGCTGCTGACTC	59.887	20	146	49	194	TTTTGGGGTTTTGAGTTTTGA	59.456	21	ACTGATGCTGATTGCTGCTG	60.168	20	153	49	201
Unigene0006467	2	c	(AG)10(AC)6	32	243	274	AGAGTCAGCAGCAGCAATCA	59.887	20	GCCCGCCTCTCTTTTTCTAT	59.82	20	223	174	396	GAGTCAGCAGCAGCAATCAG	59.887	20	GCCCGCCTCTCTTTTTCTAT	59.82	20	222	175	396	CAGCAGCAATCAGCATCAGT	60.168	20	GCCCGCCTCTCTTTTTCTAT	59.82	20	215	182	396
Unigene0006470	1	p4	(AAAT)5	20	103	122	CCTCAAGAGTCAAGACCCAAG	58.926	21	TCAGGGCAGCGATTTATCTT	59.807	20	248	13	260	AACCTCAAGAGTCAAGACCCAA	60.146	22	TCAGGGCAGCGATTTATCTT	59.807	20	250	11	260	CCTCAAGAGTCAAGACCCAA	57.842	20	TCAGGGCAGCGATTTATCTT	59.807	20	248	13	260
Unigene0006476	1	p3	(GGT)5	15	1	15
Unigene0006483	1	p3	(AGA)5	15	123	137	ATGTTGCGGAAGCTTTGAAT	59.713	20	TTGCTTCTTAGCCGTTGGAT	59.845	20	144	85	228	ATGTTGCGGAAGCTTTGAAT	59.713	20	GGACCTTGAACAACCAGAGC	59.703	20	195	85	279	ATGTTGCGGAAGCTTTGAAT	59.713	20	GCAATGGACCTTGAACAACC	60.362	20	200	85	284
Unigene0006483	2	p3	(ACA)5	15	801	815	TGAGCAGTTTGTCAAGTGGG	59.873	20	GAGCTTGCTGGCTTTGATTT	59.597	20	250	669	918	TCATCTCTCCAACCATGCTG	59.787	20	GAGCTTGCTGGCTTTGATTT	59.597	20	214	705	918	TGAGCAGTTTGTCAAGTGGG	59.873	20	GCTTGCTGGCTTTGATTTTT	59.479	20	248	669	916
Unigene0006489	1	p4	(GAAA)5	20	380	399	ACGGATCAAGTTGCAAAACC	59.978	20	ATCGCGAGGCACTCAGTTAG	60.559	20	119	323	441	ATGGACAAACACAAAGCACG	59.615	20	ATCGCGAGGCACTCAGTTAG	60.559	20	136	306	441	CAAACACAAAGCACGGATCA	60.699	20	ATCGCGAGGCACTCAGTTAG	60.559	20	131	311	441
Unigene0006506	1	p3	(GAA)5	15	1	15
Unigene0006518	1	p2	(AT)8	16	37	52	CAGTCCAAAACAAATCTCCCA	59.956	21	ATTGGAGGGCTATCATGTGC	59.923	20	261	7	267	CAGTCCAAAACAAATCTCCCA	59.956	21	ATGTGCACTTTCTGTGGTGC	59.758	20	247	7	253	CAGTCCAAAACAAATCTCCCA	59.956	21	TGTGCACTTTCTGTGGTGCT	60.51	20	246	7	252
Unigene0006522	1	p2	(AG)8	16	260	275	AGGCGCAAATATACGCATTC	60.089	20	ACGGTACAGCCAGCAGAGAT	59.898	20	258	48	305	GGCCATACCAAGGACAAAAA	59.801	20	CAACTGATCCCGTGTTTCCT	59.966	20	163	192	354	AACAGCTAAGAAGGCGCAAA	60.152	20	ACGGTACAGCCAGCAGAGAT	59.898	20	269	37	305
Unigene0006524	1	p2	(CT)6	12	57	68	TAGAGATGGCAGCTTACGCA	59.735	20	TTATCGGAAGGACGGATTTG	59.894	20	274	30	303	TAGAGATGGCAGCTTACGCA	59.735	20	ATTCTTCGCTGCGCCTAGTA	60.138	20	180	30	209	TAGAGATGGCAGCTTACGCA	59.735	20	AGGACGGATTTGCTCCACTA	59.694	20	266	30	295
Unigene0006526	1	p2	(TG)7	14	1878	1891	ACCATTAGACACCGATCCCA	60.195	20	TGCTTCACTTTATGCAACGC	60.021	20	244	1785	2028	CACCATTAGACACCGATCCC	60.195	20	TGCTTCACTTTATGCAACGC	60.021	20	245	1784	2028	CCACCATTAGACACCGATCC	60.195	20	TGCTTCACTTTATGCAACGC	60.021	20	246	1783	2028
Unigene0006535	1	p3	(TCC)5	15	83	97	CCCTGATGAACAGGAAAACAA	59.956	21	GGTGGGTCCATTAATCTGGA	59.605	20	216	57	272	CCCTGATGAACAGGAAAACA	58.541	20	GGTGGGTCCATTAATCTGGA	59.605	20	216	57	272	TCCCTGATGAACAGGAAAACA	60.48	21	GGTGGGTCCATTAATCTGGA	59.605	20	217	56	272
Unigene0006538	1	p4	(TCTT)4	16	1	16
Unigene0006547	1	p4	(ATAA)4	16	177	192	AATCACCCCTCCTGGACATT	60.575	20	CAAGGCTGCAGAATGAGAAA	59.148	20	260	25	284	CTTGCTTCCACGATGTTCAC	59.293	20	CAAGGCTGCAGAATGAGAAA	59.148	20	165	120	284	AATCACCCCTCCTGGACATT	60.575	20	ACAAGGCTGCAGAATGAGAAA	60.008	21	261	25	285
Unigene0006551	1	p2	(AT)7	14	144	157	AGAGAACGGGATATGGACCC	60.154	20	TGAAACTGATGGGACGTGAA	60.088	20	236	3	238	ACCAGAGAACGGGATATGGA	59.361	20	TGAAACTGATGGGACGTGAA	60.088	20	239	0	238	CCAGAGAACGGGATATGGAC	59.361	20	TGAAACTGATGGGACGTGAA	60.088	20	238	1	238
Unigene0006553	1	p5	(AGGCG)4	20	241	260
Unigene0006561	1	p2	(AC)6	12	171	182	CTCCATCGCTTCATCCATTT	60.036	20	CAGGTTAGCTTTACCCCCATC	59.843	21	189	45	233	TTTTCTCCATCGCTTCATCC	60.155	20	CAGGTTAGCTTTACCCCCATC	59.843	21	193	41	233	CTCCATCGCTTCATCCATTT	60.036	20	ACAGGTTAGCTTTACCCCCA	58.577	20	190	45	234
Unigene0006570	1	p2	(TA)6	12	49	60	CGTATGAATACCAAACATACACACA	58.8	25	CAGTTGCATGCCACCCTTAT	60.914	20	114	15	128	CGTATGAATACCAAACATACACACA	58.8	25	AGTTGCATGCCACCCTTATG	60.914	20	113	15	127	CGTATGAATACCAAACATACACACA	58.8	25	GTTGCATGCCACCCTTATG	59.94	19	112	15	126
Unigene0006588	1	p4	(AAAT)4	16	937	952	CAGGATGTTTTGTTTTGGCA	59.561	20	TGTGAATTTAACAATCTTACATCTGG	58.617	26	183	820	1002	CAGGATGTTTTGTTTTGGCA	59.561	20	TGTGAATTTAACAATCTTACATCTGGT	59.335	27	183	820	1002	CAGGATGTTTTGTTTTGGCAT	59.853	21	TGTGAATTTAACAATCTTACATCTGG	58.617	26	183	820	1002
Unigene0006589	1	p2	(AT)6	12	444	455	GCTCTTGATTTGGGCATGAT	60.043	20	ATCCTTGCCTCACTTGTCGT	59.727	20	190	305	494	GCTCTTGATTTGGGCATGAT	60.043	20	TCCTTGCCTCACTTGTCGTA	59.44	20	189	305	493	CAGAGGGAATCTCTTGGTGG	59.649	20	ATCCTTGCCTCACTTGTCGT	59.727	20	109	386	494
Unigene0006591	1	p2	(TG)11	22	374	395	TTCTTGTTTGGGTTTTGCCT	59.587	20	TTATCCATTCACCTTCCCCC	60.881	20	107	313	419	CTTCTTGTTTGGGTTTTGCC	59.587	20	TTATCCATTCACCTTCCCCC	60.881	20	108	312	419	ATCCAGCATGCAGTAAGGGT	59.579	20	TTATCCATTCACCTTCCCCC	60.881	20	218	202	419
Unigene0006603	1	p2	(GA)7	14	934	947
Unigene0006620	1	p2	(CA)7	14	15	28
Unigene0006624	1	p2	(CT)7	14	1384	1397	CACCAGCTATTATCTGCGCTT	59.532	21	CCCTAGCTCCATCATAGCCA	60.192	20	187	1328	1514	TCACCAGCTATTATCTGCGCT	60.017	21	GTCAACTGCCACCACCAAC	59.996	19	208	1327	1534	GCATTGGCAACTCACATGGT	61.947	20	CCCTAGCTCCATCATAGCCA	60.192	20	215	1300	1514
Unigene0006636	1	p3	(CTC)7	21	77	97	GTTCGAGTTCGAGTTCTGCC	59.997	20	TCAGTGCTCGTGATTTCGTC	59.992	20	237	33	269	GGTTCGAGTTCGAGTTCTGC	59.997	20	TCAGTGCTCGTGATTTCGTC	59.992	20	238	32	269	GTTCGAGTTCGAGTTCTGCC	59.997	20	TTTCAGTGCTCGTGATTTCG	59.988	20	239	33	271
Unigene0006693	1	p2	(CT)18	36	1	36
Unigene0006723	1	p2	(CT)11	22	584	605	GGGTGCACTTAGCCATTGTT	60	20	CCCTCTCACATTTGCTCTCTC	59.029	21	129	532	660	GGGTGCACTTAGCCATTGTT	60	20	CTCCCTCTCACATTTGCTCTC	59.029	21	131	532	662	GGGTGCACTTAGCCATTGTT	60	20	TCCCTCTCACATTTGCTCTCT	59.029	21	130	532	661
Unigene0006725	1	p3	(AGA)7	21	29	49
Unigene0006726	1	p2	(AG)6	12	2044	2055	ATTGGGGCAAATTGACAGAG	59.933	20	TCGCAGCCGTTAAATAGTCC	60.23	20	166	1962	2127	GAAAAATCAAATTGGGGCAA	59.751	20	TCGCAGCCGTTAAATAGTCC	60.23	20	176	1952	2127	GGCTTTGTTCGTGAGATCGT	60.263	20	TCGCAGCCGTTAAATAGTCC	60.23	20	140	1988	2127
Unigene0006731	1	p2	(CT)6	12	1	12
Unigene0006734	1	p2	(TC)19	38	1	38
Unigene0006734	2	p3	(CCA)5	15	373	387	ATGGATCAGCTAGCTCACGG	60.384	20	ACCTCACCTTGATCATTCGG	59.927	20	239	310	548	ATGGATCAGCTAGCTCACGG	60.384	20	GGATGCCGTAACTTTCCTCA	60.074	20	175	310	484	ATGGATCAGCTAGCTCACGG	60.384	20	TGTTCTTTGATCCGGTAGGG	59.926	20	280	310	589
Unigene0006738	1	c	(TGC)5(TGA)5	30	1790	1819	TCGTCTGAGTTCAAAGGGCT	59.989	20	AGACCTTGATGGTTTCACCG	59.966	20	215	1644	1858	GGCCTTTCATTTCCTTCACA	60.051	20	AGACCTTGATGGTTTCACCG	59.966	20	139	1720	1858	CTCGAAGGTCCGAATCTCAG	59.943	20	AGACCTTGATGGTTTCACCG	59.966	20	265	1594	1858
Unigene0006738	2	p2	(GA)8	16	2353	2368	AGTATCCAGTCGATGCCACC	59.957	20	ACCTCCTCGCCCTACACTCT	60.274	20	250	2168	2417	TGTCCTCATCAGCCATCAAA	60.201	20	ACCTCCTCGCCCTACACTCT	60.274	20	217	2201	2417	TTTGTCCTCATCAGCCATCA	60.201	20	ACCTCCTCGCCCTACACTCT	60.274	20	219	2199	2417
Unigene0006744	1	p6	(AGACTC)5	30	3020	3049	CAGAATCGTCAGAGCCACCT	60.408	20	CGGGGCTAAATCTGTGGATA	59.916	20	179	2955	3133	AGAATCGTCAGAGCCACCTG	60.408	20	CGGGGCTAAATCTGTGGATA	59.916	20	178	2956	3133	CAGAATCGTCAGAGCCACCT	60.408	20	GGAAACTAGAGAAAGGCCCG	60.2	20	197	2955	3151
Unigene0006744	2	p2	(AG)7	14	3836	3849	TTCTTTCGTCAGTGCGTGTC	60.032	20	TGCGACTCATCATTTTCCAC	59.654	20	107	3801	3907	GGAGAAAGAAGGTCTCCGCT	59.957	20	TGCGACTCATCATTTTCCAC	59.654	20	273	3635	3907	AGGAGAAAGAAGGTCTCCGC	59.957	20	TGCGACTCATCATTTTCCAC	59.654	20	274	3634	3907
Unigene0006774	1	p4	(ATTT)4	16	231	246	CCGTCTCTTGTTTGGTTGGT	60.005	20	CCACCAAGTACAGCGACCAT	60.975	20	276	128	403	CCGTCTCTTGTTTGGTTGGT	60.005	20	CAGCGACCATATCTTAATGCAA	60.116	22	266	128	393	CCGTCTCTTGTTTGGTTGGT	60.005	20	AGGCCACCAAGTACAGCG	59.855	18	279	128	406
Unigene0006792	1	p2	(GA)7	14	604	617
Unigene0006802	1	p3	(TCT)5	15	292	306	GGAAGTGGGTGGGTGAACTA	59.82	20	CAGTGTGGAAAAGACGCAGA	60.025	20	194	259	452	TTTGGCGTTGGTTGTAGTTG	59.627	20	CAGTGTGGAAAAGACGCAGA	60.025	20	214	239	452	GGTTGTAGTTGGGAAGTGGG	59.304	20	CAGTGTGGAAAAGACGCAGA	60.025	20	205	248	452
Unigene0006802	2	p2	(TA)6	12	561	572	TCTGCGTCTTTTCCACACTG	60.025	20	GCCGGCTGAGATTTTTAGAC	58.93	20	170	433	602	TCTGCGTCTTTTCCACACTG	60.025	20	GCCGGCTGAGATTTTTAGACT	59.87	21	170	433	602	TCTGCGTCTTTTCCACACTG	60.025	20	GGCCGGCTGAGATTTTTAG	59.793	19	171	433	603
Unigene0006805	1	p2	(GA)10	20	1142	1161
Unigene0006809	1	p2	(AT)6	12	322	333	GGCCAACAATCTTTACCACC	59.292	20	TTTGAGCCTTTATTCACCCG	60.067	20	192	225	416	GGCCAACAATCTTTACCACC	59.292	20	GTGAAGATTTCATGCCCCAT	59.756	20	154	225	378	GGCCAACAATCTTTACCACC	59.292	20	ACAGCTCATGAAGACCGGAT	59.685	20	279	225	503
Unigene0006823	1	p2	(GA)6	12	152	163	TCCTCCTTGGATCATTCCAT	59.291	20	TCCTGCAAAAATGCATTCAA	60.193	20	184	87	270	CTCCTCCTTGGATCATTCCAT	60.278	21	TCCTGCAAAAATGCATTCAA	60.193	20	185	86	270	GGCATAATAGCAAAACATCGC	59.605	21	TCCTGCAAAAATGCATTCAA	60.193	20	236	35	270
Unigene0006824	1	p2	(AG)6	12	1962	1973	GGGAACTTAAACCGCCTCTC	60.074	20	CGAAAATGATTTCTTCCTCGC	61.043	21	232	1768	1999	GACACTCCGCTAGGATCGAC	59.834	20	CGAAAATGATTTCTTCCTCGC	61.043	21	259	1741	1999	AATTGGGGAACTTAAACCGC	60.184	20	CGAAAATGATTTCTTCCTCGC	61.043	21	237	1763	1999
Unigene0006836	1	p2	(CA)6	12	52	63	TTATAATCCCCACACACTCCG	59.693	21	GACCGAAGCAGCAGGATAAG	59.978	20	158	19	176	TTATAATCCCCACACACTCCG	59.693	21	ATAAGGAGCAGTCCTGGGGT	59.957	20	257	19	275	TTATAATCCCCACACACTCCG	59.693	21	AAATCACCGTGGGATTTTCA	60.17	20	221	19	239
Unigene0006839	1	c	(TC)8ccccctaaatgatcgtatctccatctagctcttgtgcact(TC)8	72	125	196	TATCTGACGTTCCACCACCA	59.96	20	CTGGACCTTGATGTGGGTTT	59.82	20	256	93	348	TATCTGACGTTCCACCACCA	59.96	20	TGGACCTTGATGTGGGTTTT	60.21	20	255	93	347	TATCTGACGTTCCACCACCA	59.96	20	GGACCTTGATGTGGGTTTTG	60.21	20	254	93	346
Unigene0006850	1	p2	(AG)9	18	743	760	CAGGGATCCAATTTGCAGTT	59.933	20	GGCTGTTACTCCTATCCGGG	60.836	20	179	610	788	CAGGGATCCAATTTGCAGTT	59.933	20	TCCAGTTTGCAACTAGGCTG	59.072	20	194	610	803	GGGATCCAATTTGCAGTTGT	59.797	20	GGCTGTTACTCCTATCCGGG	60.836	20	177	612	788
Unigene0006854	1	p2	(CT)7	14	1054	1067	TCACTCCCCATTCTTGTTCA	59.059	20	CCCTGCACTTTCACCTCATT	60.111	20	210	1029	1238	CCTCACTCCCCATTCTTGTT	58.989	20	CCCTGCACTTTCACCTCATT	60.111	20	212	1027	1238	CTCACTCCCCATTCTTGTTCA	60.096	21	CCCTGCACTTTCACCTCATT	60.111	20	211	1028	1238
Unigene0006866	1	p3	(GGT)6	18	351	368	ATGGAGAGAAAGGCGGAAAT	60.039	20	TCGAGAAGCCATGCATAGTG	59.972	20	165	297	461	GGAAATATTGGCGGAGATGA	59.862	20	TCGAGAAGCCATGCATAGTG	59.972	20	151	311	461	TGGAGAGAAAGGCGGAAATA	59.778	20	TCGAGAAGCCATGCATAGTG	59.972	20	164	298	461
Unigene0006872	1	p2	(TA)7	14	183	196	CGGGAATTTGAAAACGAAAA	59.916	20	TTTTCCAGAGACCAGAAGCTG	59.601	21	155	90	244	AAGTCATCACAGCCTCGACC	60.269	20	TTTTCCAGAGACCAGAAGCTG	59.601	21	229	16	244	CGGGAATTTGAAAACGAAAA	59.916	20	TTTCCAGAGACCAGAAGCTG	58.158	20	154	90	243
Unigene0006888	1	p2	(GA)9	18	433	450
Unigene0006897	1	p2	(GA)6	12	1418	1429
Unigene0006907	1	c	(ATC)5atagtgatccacgtaatcatcgctggccaaatagtccaaaacgccggtagcagaaaacccggaaatcttgcaaccgggt(GCA)8	118	111	228	GTCGTCGCCATCGTTAACTT	60.14	20	GGACAAGGTTAAAGGGGCTC	59.94	20	271	41	311	GTCGTCGCCATCGTTAACTT	60.14	20	GGTTAAAGGGGCTCAAAAGG	59.939	20	265	41	305	GTCGTCGCCATCGTTAACTT	60.14	20	AGGTGAGGTCATCATCCGAC	59.928	20	248	41	288
Unigene0006913	1	p2	(CT)6	12	1154	1165	CAAGGACGGCACATGAAGTA	59.716	20	CCCTCAAATGCTGGAGAAGT	59.284	20	263	1089	1351	GCAACTTCTTGGTGGTGGTT	60.012	20	CGTGCATGGAGAGACCATTT	61.067	20	254	1060	1313	CAAGGACGGCACATGAAGTA	59.716	20	AGATTTCCCCTCAAATGCTG	59.126	20	270	1089	1358
Unigene0006916	1	p2	(AT)6	12	3518	3529	CAGTGGACTGGGGGTTATTG	60.224	20	ACCCTAAAACCCACCCAAAA	60.435	20	255	3310	3564	TTTTGGGATTAGGGTAGGGG	60.007	20	TGGTTCTTTTGTCTTCGCGT	60.807	20	151	3466	3616	GCCATTTTAGGCAAGTGACC	59.574	20	CCCTAAAACCCACCCAAAAC	60.435	20	234	3330	3563
Unigene0006939	1	p3	(TAA)5	15	11	25
Unigene0006949	1	p2	(AG)6	12	66	77	TGATTTTACATCGGTAGTATTTCAA	57.022	25	ATTCTGAATTTTCATCGCCG	60.038	20	203	16	218	TTGATTTTACATCGGTAGTATTTCA	57.022	25	ATTCTGAATTTTCATCGCCG	60.038	20	204	15	218	TTGATTTTACATCGGTAGTATTTCA	57.022	25	GCCAGGATCTGATGCAATTT	60.043	20	163	15	177
Unigene0006949	2	p2	(TC)6	12	539	550	GAAGCGCCAGAAGAAGAAGA	59.836	20	TCACCTCTCTTGACAACTCGAA	60.028	22	272	324	595	AGCGCCAGAAGAAGAAGATG	59.717	20	TCACCTCTCTTGACAACTCGAA	60.028	22	270	326	595	CGATCGCAAAGGATAGTTCC	59.668	20	TCACCTCTCTTGACAACTCGAA	60.028	22	177	419	595
Unigene0006950	1	p3	(TTC)5	15	113	127	CCTTTTGCAAAGGATATGGC	59.547	20	CCCGTAAGAATCGACACACA	59.566	20	109	81	189	CCTTTTGCAAAGGATATGGC	59.547	20	CGACCCGTAAGAATCGACAC	60.517	20	112	81	192	ATTGTATTGGCAAACAGGCA	59.041	20	CCCGTAAGAATCGACACACA	59.566	20	186	4	189
Unigene0006973	1	c	(CT)7(CA)15	44	770	813	CGAGGTTTTCCAATTTTCCA	59.91	20	AGGGCAGTATGGGTCAACAG	59.989	20	235	604	838	TTTCCAAATCATTCCTTGCC	59.878	20	AGGGCAGTATGGGTCAACAG	59.989	20	221	618	838	CTTGCCAAGCCTAACCTGTC	59.875	20	AGGGCAGTATGGGTCAACAG	59.989	20	207	632	838
Unigene0006983	1	p4	(TTAT)6	24	5532	5555	TCTTGGCTTTGTTTCCCTTG	60.22	20	TTTCCCTTTTGCATGGCTAC	60.074	20	162	5477	5638	CATTCTTGGCTTTGTTTCCC	59.546	20	TTTCCCTTTTGCATGGCTAC	60.074	20	165	5474	5638	TGCCCTTGAGAACAACTTGA	59.415	20	TTTCCCTTTTGCATGGCTAC	60.074	20	258	5381	5638
Unigene0006987	1	p3	(GAG)5	15	53	67
Unigene0006993	1	p6	(CATCGG)4	24	1031	1054	AGCCTTTTGAGCCTTTCTCC	59.962	20	CTTTGTCCCATCTCAAATCCA	59.918	21	252	837	1088	AGCCTTTTGAGCCTTTCTCC	59.962	20	TTGTCCCATCTCAAATCCAA	58.897	20	250	837	1086	AGCCTTTTGAGCCTTTCTCC	59.962	20	TTTGTCCCATCTCAAATCCA	58.897	20	251	837	1087
Unigene0007004	1	p2	(AG)8	16	2844	2859	CCCAGAAACAGAAATCCTTCC	59.926	21	ATGCCAAAATAGGCAGACCA	60.469	20	106	2815	2920	CCCAGAAACAGAAATCCTTCC	59.926	21	TGCCAAAATAGGCAGACCAT	60.469	20	105	2815	2919	CCCAGAAACAGAAATCCTTCC	59.926	21	AATGCCAAAATAGGCAGACC	59.046	20	107	2815	2921
Unigene0007006	1	p2	(GA)6	12	2288	2299	TTTCCCCCGGACTAACTTCT	59.934	20	GGGAGACCAAACTGGAACAA	59.943	20	115	2212	2326	CTTTCCCCCGGACTAACTTC	59.934	20	GGGAGACCAAACTGGAACAA	59.943	20	116	2211	2326	TTTCCCCCGGACTAACTTCT	59.934	20	GTTCAGTTGTGGGTGCCTCT	60.159	20	190	2212	2401
Unigene0007009	1	p3	(TTC)5	15	6	20
Unigene0007015	1	p2	(CT)6	12	276	287	CCTTGAGCTCGTGTTGGTCT	60.444	20	ACCATGGTTTCTTTTGCG	57.086	18	274	35	308	TTGAGCTCGTGTTGGTCTTC	59.01	20	ACCATGGTTTCTTTTGCG	57.086	18	272	37	308	CTTGAGCTCGTGTTGGTCTTC	60.043	21	ACCATGGTTTCTTTTGCG	57.086	18	273	36	308
Unigene0007045	1	p2	(GA)6	12	148	159	CCTCTCCCAAGAAACTGCTG	59.982	20	CACAAGTCCCTGACCCTGTT	60.002	20	134	72	205	CCTCTCCCAAGAAACTGCTG	59.982	20	AACGTTGACGGAACACACAA	60.049	20	216	72	287	CCTCTCCCAAGAAACTGCTG	59.982	20	CTCCTCTCGCCATCTCTCAC	60.096	20	151	72	222
Unigene0007046	1	p2	(AT)6	12	750	761	TGTTTTGGGATGGAGTAGGG	59.784	20	CCTAGCCGGATTTTCTGTCA	60.206	20	165	658	822	TGTTTTGGGATGGAGTAGGG	59.784	20	CGGATTTTCTGTCACATCCC	60.317	20	159	658	816	TGTTTTGGGATGGAGTAGGG	59.784	20	CCGGATTTTCTGTCACATCC	60.317	20	160	658	817
Unigene0007060	1	p2	(GA)11	22	379	400	TCCCTCGTTGTGAGCTTTCT	59.989	20	TGCAGTCAGTTGGAGACCTG	60.022	20	249	292	540	CCCTCGTTGTGAGCTTTCTC	59.989	20	TGCAGTCAGTTGGAGACCTG	60.022	20	248	293	540	GCATCGGACAATGCTAACCT	60.103	20	TGCAGTCAGTTGGAGACCTG	60.022	20	220	321	540
Unigene0007060	2	p2	(CT)7	14	1543	1556	TGAGAGGATTTCCGCACTTT	59.813	20	CGAAGAGATGATTTGGGGAA	60.006	20	185	1496	1680	TTGAGAGGATTTCCGCACTT	59.813	20	TTTGGGGAAAAGAGAACGTG	60.081	20	175	1495	1669	TTGAGAGGATTTCCGCACTT	59.813	20	GAACGTGAGCTAGAGGGGTG	59.867	20	162	1495	1656
Unigene0007070	1	c	(AT)7tagcgttatatacg(TA)7	42	3219	3260	ACCCTACTTGCACCTCCCTT	59.994	20	TTTCCCAGTCTTCCCCTCTT	60.045	20	274	3154	3427	AACCCTACTTGCACCTCCCT	59.994	20	TTTCCCAGTCTTCCCCTCTT	60.045	20	275	3153	3427	ACCCTACTTGCACCTCCCTT	59.994	20	AAACGGACGGAGGTTCTTCT	60.11	20	185	3154	3338
Unigene0007073	1	p3	(AAT)7	21	13	33
Unigene0007111	1	c	(TC)11(AC)7	36	305	340	TCTCCAAAACCCTCTTCCCT	60.045	20	TATGCCTTGGACATGCATAC	57.029	20	210	224	433	CTCTCCAAAACCCTCTTCCC	60.045	20	TATGCCTTGGACATGCATAC	57.029	20	211	223	433	CCTCTCCAAAACCCTCTTCC	60.045	20	TATGCCTTGGACATGCATAC	57.029	20	212	222	433
Unigene0007116	1	p3	(TGA)5	15	500	514	ATTTCGAAAGGGCTCGATTT	60.041	20	ATCGGAATCCTGAAACCCTT	59.766	20	226	316	541	ATTTCGAAAGGGCTCGATTT	60.041	20	GATCGGAATCCTGAAACCCT	60.272	20	227	316	542	ATTTCGAAAGGGCTCGATTT	60.041	20	TAGCAAGCCACTCGAAAACA	59.609	20	268	316	583
Unigene0007117	1	p3	(AGA)6	18	1465	1482	TCTGCAATTGATATGACGGC	59.652	20	GCGCAAATACAGGAGAAAGG	59.845	20	223	1441	1663	TCTGCAATTGATATGACGGC	59.652	20	GGCAGTGTCACAAGCATCAG	60.473	20	264	1441	1704	TCTGCAATTGATATGACGGC	59.652	20	AGGCAGTGTCACAAGCATCA	60.473	20	265	1441	1705
Unigene0007134	1	p2	(TC)6	12	367	378	TAGAAGCAGCAGCAGCAGAA	60.18	20	ACAGACCCCTGCACAAATTA	58.076	20	225	203	427	GTAGAAGCAGCAGCAGCAGA	59.646	20	ACAGACCCCTGCACAAATTA	58.076	20	226	202	427	ACTGAAAATCCACACGCCTT	59.598	20	ACAGACCCCTGCACAAATTA	58.076	20	189	239	427
Unigene0007144	1	p4	(AATA)4	16	86	101	TCTCTCACATCTTCAATCCTCG	59.43	22	GCAGGTGAACCTTTTCCTTG	59.711	20	215	27	241	TCTCACATCTTCAATCCTCGAT	58.743	22	GCAGGTGAACCTTTTCCTTG	59.711	20	213	29	241	CTCTCACATCTTCAATCCTCGAT	59.727	23	GCAGGTGAACCTTTTCCTTG	59.711	20	214	28	241
Unigene0007157	1	p2	(TG)6	12	232	243	TGTTGCTTGCTTTCACTTGC	60.18	20	TGTCCTCGAATTGGTGATGA	60.048	20	246	45	290	TTGCTTGCTTTCACTTGCAT	59.614	20	TGTCCTCGAATTGGTGATGA	60.048	20	244	47	290	TGTTGCTTGCTTTCACTTGC	60.18	20	GTAGACCTTCCATTCGACGC	59.7	20	222	45	266
Unigene0007160	1	p2	(CT)7	14	937	950	GGCTGGTGGAAACTGATTGT	59.973	20	CCGACTGAATAATAATACTCCAGAGA	59.17	26	143	841	983	TGTTTGAGAGGGTGGAGACC	60.088	20	CCGACTGAATAATAATACTCCAGAGA	59.17	26	205	779	983	AGGCTGGTGGAAACTGATTG	60.111	20	CCGACTGAATAATAATACTCCAGAGA	59.17	26	144	840	983
Unigene0007162	1	p2	(GA)7	14	70	83	TGAACTGAAAGCGGTTGAGA	59.566	20	GGTTCAAGCTGAAAGTTGGG	59.711	20	275	6	280	TGAACTGAAAGCGGTTGAGA	59.566	20	GGGTTCAAGCTGAAAGTTGG	59.711	20	276	6	281	TGAACTGAAAGCGGTTGAGA	59.566	20	CCACTGCAAAGTCTGGGTCT	60.298	20	218	6	223
Unigene0007165	1	p3	(GAA)5	15	819	833	CAACAGATGCCTTTCGGATT	60.074	20	GCCACATGCATACATAAAACG	58.974	21	222	675	896	CAACAGATGCCTTTCGGATT	60.074	20	TTAGACAAGACAGCCACATGC	58.94	21	234	675	908	CAACAGATGCCTTTCGGATT	60.074	20	AGCCACATGCATACATAAAACG	59.917	22	223	675	897
Unigene0007189	1	p4	(TCCA)6	24	2346	2369	TCAAATTGGATTTGGTGGGT	60.029	20	GGCATCGTCTGCCTATTCTC	59.803	20	266	2229	2494	TCAAATTGGATTTGGTGGGT	60.029	20	ATAAGTGGCATCGTCTGCCT	59.723	20	272	2229	2500	TCAAATTGGATTTGGTGGGT	60.029	20	AGTGGCATCGTCTGCCTATT	59.723	20	269	2229	2497
Unigene0007193	1	p3	(TCA)6	18	195	212	AACACCACCAACAGGAGGTC	59.859	20	AGCAGCAGAGGGGGAAGTA	59.958	19	157	151	307	AACACCACCAACAGGAGGTC	59.859	20	AAGCAGCAGAAGCAGCAGAG	61.156	20	167	151	317	AACACCACCAACAGGAGGTC	59.859	20	AGAAGCAGCAGAAGCAGCAG	61.156	20	169	151	319
Unigene0007196	1	p2	(GT)8	16	159	174	CGGCTAGGGTGGAATTTAGG	60.802	20	GGACTATCTTTTCGGGCCAT	60.286	20	230	128	357	CGGCTAGGGTGGAATTTAGG	60.802	20	TTTTCGGGCCATTCTAAAAA	59.538	20	222	128	349	CGGCTAGGGTGGAATTTAGG	60.802	20	TCAGGACTATCTTTTCGGGC	59.269	20	233	128	360
Unigene0007215	1	p3	(GCT)5	15	393	407	GCATGTAATACACCCCGGAC	60.081	20	GGTCGGAAGAGGTGGTTGTA	59.966	20	255	192	446	CTATGAAACTGGTGCGCAAA	59.872	20	GGATCATATGCCCTGGCTAA	59.885	20	168	360	527	CGGTGCACTCTGCATGTAAT	59.746	20	GGTCGGAAGAGGTGGTTGTA	59.966	20	266	181	446
Unigene0007216	1	p4	(TTAA)4	16	12	27
Unigene0007223	1	p5	(AAAAC)4	20	119	138	ACAGGTTCGGGTACACCCTT	60.66	20	CTGAGGATTATGTCGGGGAA	59.887	20	199	11	209	ACAGGTTCGGGTACACCCTT	60.66	20	TATGTCGGGGAAATCCTCAG	59.887	20	191	11	201	ACAGGTTCGGGTACACCCTT	60.66	20	TGAGGATTATGTCGGGGAAA	60.266	20	198	11	208
Unigene0007231	1	p2	(GA)8	16	3	18
Unigene0007258	1	p2	(AG)8	16	72	87	AAACCACGACAGCCATGAAT	60.384	20	CCGTGCGTCAGTTTTCAGTA	59.904	20	221	2	222	AAACCACGACAGCCATGAAT	60.384	20	GTACACGTCCGAGTGGATGA	59.551	20	279	2	280	AAACCACGACAGCCATGAA	60.104	19	CCGTGCGTCAGTTTTCAGTA	59.904	20	221	2	222
Unigene0007298	1	p2	(GA)8	16	85	100	CCTCTGGACAAAATTTGGGA	59.903	20	ATGTTGGTTGGTTTTGGCTT	59.336	20	261	7	267	CCTCTGGACAAAATTTGGGA	59.903	20	CATGTTGGTTGGTTTTGGCT	60.786	20	262	7	268	CCTCTGGACAAAATTTGGGA	59.903	20	TGTTGGTTGGTTTTGGCTTA	59.059	20	260	7	266
Unigene0007318	1	p2	(TA)6	12	264	275	GGCATCGTGGTTATGGTCTT	59.82	20	AGTTTCATCACGGCTGCTCT	60.02	20	248	219	466	GGCATCGTGGTTATGGTCTT	59.82	20	TTGCCAGCTCTCATCCTTTT	59.955	20	156	219	374	GGCATCGTGGTTATGGTCTT	59.82	20	TTTGCCAGCTCTCATCCTTT	59.955	20	157	219	375
Unigene0007326	1	p4	(AAAC)4	16	284	299	ATTCCAGACAACGGATTGGA	60.317	20	TCAAAGTTGAGAACAAGTTGAGAAA	59.5	25	205	129	333	TCCAGACAACGGATTGGACT	60.51	20	TCAAAGTTGAGAACAAGTTGAGAAA	59.5	25	203	131	333	CCAGACAACGGATTGGACTC	60.51	20	TCAAAGTTGAGAACAAGTTGAGAAA	59.5	25	202	132	333
Unigene0007332	1	p2	(AT)8	16	109	124	TCAACCAAACATCACTGGGA	59.935	20	TGGGCCTCACTATTCCTTGT	59.55	20	234	48	281	AACCAAACATCACTGGGAGG	59.82	20	TGGGCCTCACTATTCCTTGT	59.55	20	232	50	281	AACCAAACATCACTGGGAGG	59.82	20	GGGCCTCACTATTCCTTGTG	59.55	20	231	50	280
Unigene0007362	1	p3	(CCA)5	15	351	365	TTTCAATCCAGTTCCTTGCC	60.051	20	CTTCTGGATTAGGCTGGTGC	59.836	20	268	126	393	TTTCAATCCAGTTCCTTGCC	60.051	20	CGTCTTCTGGATTAGGCTGG	59.83	20	271	126	396	AGATCGAAGCGATGGATCAG	60.326	20	GTCTTTGCCGTCGGAAGTAG	59.875	20	221	277	497
Unigene0007369	1	p4	(TTTA)4	16	194	209	GCCAAGCATGAGTGTTGAGA	59.992	20	AGAGGTCTCGGTTCGAGTCA	59.986	20	170	104	273	GCCAAGCATGAGTGTTGAGA	59.992	20	ACATGATTGTCGAATGGGGT	60.057	20	225	104	328	GCCAAGCATGAGTGTTGAGA	59.992	20	TTAACAATGGAAGGGGCAAG	59.931	20	263	104	366
Unigene0007371	1	p3	(TTC)5	15	88	102	CCGTAGGAGTGCTCAGCTTT	59.639	20	CGGGGAGGAGGAATAAGAAG	60.025	20	127	36	162	CCGTAGGAGTGCTCAGCTTT	59.639	20	CGTAGTCGCGAACAACTGAA	60.05	20	242	36	277	CCGTAGGAGTGCTCAGCTTT	59.639	20	TTCGTCGAGGAACATAACCC	59.933	20	193	36	228
Unigene0007381	1	p3	(AAG)5	15	287	301	TTGGTGCCTACGAGGATTTC	60.074	20	CATTTATGCTGGACGCATTG	60.096	20	194	215	408	TTGGTGCCTACGAGGATTTC	60.074	20	TTTATGCTGGACGCATTGAA	60.215	20	192	215	406	TTGGTGCCTACGAGGATTTC	60.074	20	TATGCTGGACGCATTGAAAC	59.694	20	190	215	404
Unigene0007401	1	p2	(AC)7	14	251	264	TTTAAGCTGCCAACACGACA	60.436	20	TCTCTATCTCTACCTAAGCCTGTGT	57.112	25	189	104	292	TGCCAACACGACAGCTACTT	59.515	20	TCTCTATCTCTACCTAAGCCTGTGT	57.112	25	182	111	292	CTGCCAACACGACAGCTACT	59.112	20	TCTCTATCTCTACCTAAGCCTGTGT	57.112	25	183	110	292
Unigene0007407	1	p2	(TC)6	12	900	911	CCTCCTCTTGCATCTCCAAC	59.803	20	CCCAATTTGCTGTTCACCTT	59.971	20	273	777	1049	AAATTGGCCGAAGTTTCAGA	59.685	20	CCCAATTTGCTGTTCACCTT	59.971	20	251	799	1049	CTCCTCCTCTTGCATCTCCA	60.488	20	CCCAATTTGCTGTTCACCTT	59.971	20	275	775	1049
Unigene0007407	2	p2	(GA)6	12	1062	1073
Unigene0007412	1	p4	(AGAA)5	20	148	167	TTCCTTCAACGGGTCAAAAG	60.081	20	AATCTTCCTCGGACTTGCCT	60.212	20	171	67	237	GATTCCTTCAACGGGTCAAA	59.91	20	AATCTTCCTCGGACTTGCCT	60.212	20	173	65	237	CAGAAGATTCCTTCAACGGG	59.665	20	AATCTTCCTCGGACTTGCCT	60.212	20	178	60	237
Unigene0007415	1	p6	(GTCACA)4	24	202	225	GCCATATTCCTGCTTCTCCA	60.177	20	AGAAAATGACTGGTCGGTGG	59.966	20	131	155	285	GCCATATTCCTGCTTCTCCA	60.177	20	GCAGAAAATGACTGGTCGGT	60.119	20	133	155	287	TAGTGTGCAGCGAAGTGCTC	60.356	20	AGAAAATGACTGGTCGGTGG	59.966	20	277	9	285
Unigene0007422	1	p2	(AT)6	12	961	972
Unigene0007424	1	p3	(CCG)7	21	1208	1228	AGACCAATCCCATTACAGCG	59.955	20	TGGAAGCTTAGAGGAGGCTG	59.711	20	244	1160	1403	AGACCAATCCCATTACAGCG	59.955	20	CGCCTCTTGTCCTGTCACTT	60.444	20	114	1160	1273	AGACCAATCCCATTACAGCG	59.955	20	AATCTTTTGTCGCACTTCCC	59.174	20	141	1160	1300
Unigene0007449	1	p3	(TAA)5	15	1	15
Unigene0007457	1	p2	(TC)12	24	2651	2674
Unigene0007461	1	p2	(GA)7	14	108	121	CTCAACAGCTTCTCCGATCC	59.95	20	TCTCTTCAAGCCACAGCTCA	59.855	20	169	4	172	CTCAACAGCTTCTCCGATCC	59.95	20	GAGGTGGAGTTAATGGCGAG	59.694	20	262	4	265	CTCAACAGCTTCTCCGATCC	59.95	20	CACAGCTCAATTGTGGGAAA	59.691	20	158	4	161
Unigene0007463	1	p2	(AG)7	14	165	178	AAGCAGAACCAAGACCTCCA	59.844	20	TCTTCAATCGTGTGCTTTCG	59.988	20	117	114	230	AAGCAGAACCAAGACCTCCA	59.844	20	TCTTCGGAAGCAGGAGAAAA	60.066	20	203	114	316	CCTCCACTTGAAAGCAATCC	59.67	20	TCTTCGGAAGCAGGAGAAAA	60.066	20	189	128	316
Unigene0007469	1	p2	(AT)7	14	148	161	AGGATTTTTGTGGTTGCCAG	59.971	20	GCCCCAACTGCAGAAAATAA	60.074	20	202	90	291	GCAACTGTTGTGTTGCTCGT	59.953	20	GCCCCAACTGCAGAAAATAA	60.074	20	169	123	291	ACAGGATTTTTGTGGTTGCC	59.836	20	GCCCCAACTGCAGAAAATAA	60.074	20	204	88	291
Unigene0007475	1	p2	(GA)7	14	1	14
Unigene0007477	1	p2	(CT)9	18	4220	4237	GATCCGATGGAGTGAAGGAA	60.011	20	TGTACATCGTCTGGAGTCCG	59.701	20	217	4046	4262	CGATGGAGTGAAGGAATGGT	59.927	20	TGTACATCGTCTGGAGTCCG	59.701	20	213	4050	4262	ATGATCCGATGGAGTGAAGG	59.886	20	TGTACATCGTCTGGAGTCCG	59.701	20	219	4044	4262
Unigene0007478	1	p3	(GGC)5	15	226	240	GGTTTGAGAGTTGCAGAGGC	59.997	20	AAACTACCACCGCCAAAATG	59.861	20	182	90	271	GGTTTGAGAGTTGCAGAGGC	59.997	20	CAAACTACCACCGCCAAAAT	59.861	20	183	90	272	GAGTTGCAGAGGCACACAAA	60.032	20	AAACTACCACCGCCAAAATG	59.861	20	175	97	271
Unigene0007485	1	p2	(AG)10	20	2184	2203	AGCTTCAGGGTCAAGTGAGG	59.45	20	AACATCCGCTCACACCCTAC	59.997	20	160	2122	2281	AGCTTCAGGGTCAAGTGAGG	59.45	20	AGAAAACATCCGCTCACACC	60.119	20	164	2122	2285	GCTTCAGGGTCAAGTGAGGT	59.305	20	AACATCCGCTCACACCCTAC	59.997	20	159	2123	2281
Unigene0007488	1	p2	(TC)6	12	373	384	AAATCAAGGCGTGAGGAATG	60.074	20	CCCACAAACACACACACTCA	58.983	20	138	273	410	AAATCAAGGCGTGAGGAATG	60.074	20	CACCCACAAACACACACACTC	59.949	21	140	273	412	AAATCAAGGCGTGAGGAATG	60.074	20	ACCCACAAACACACACACTCA	59.949	21	139	273	411
Unigene0007520	1	p2	(AG)8	16	15	30
Unigene0007520	2	c	(TC)6gcctccctctctctctagttggagcagaggcgttttctccatcttcatctctctcccca(TC)10	91	156	246	TAAAATAGTTGCAGGGGGCA	60.448	20	TTAGGTGGAGGTGGGAAAAA	59.401	20	211	128	338	AAAATAGTTGCAGGGGGCAT	60.692	20	TTAGGTGGAGGTGGGAAAAA	59.401	20	210	129	338	AATAGTTGCAGGGGGCATCT	60.846	20	TTAGGTGGAGGTGGGAAAAA	59.401	20	208	131	338
Unigene0007521	1	p5	(TTTTG)4	20	307	326	CCTATTAGCCAAACTGGGGTT	59.381	21	TGGAAACTTGCAAAACAGCA	60.415	20	264	263	526	CCTATTAGCCAAACTGGGGTT	59.381	21	TGCTGGAAACTTGCAAAACA	60.415	20	267	263	529	CCAAACTGGGGTTTACTCCTT	59.376	21	TGGAAACTTGCAAAACAGCA	60.415	20	256	271	526
Unigene0007527	1	p2	(AG)12	24	2183	2206
Unigene0007531	1	p2	(TC)8	16	275	290	TTGCTCATCAATCACCCTCA	60.201	20	GCTTCCGGCTCAACTAAATG	59.845	20	180	241	420	TCCAATCATTGTCATTCCCA	59.707	20	GCTTCCGGCTCAACTAAATG	59.845	20	206	215	420	TTGCTCATCAATCACCCTCA	60.201	20	GAAGCTTCCGGCTCAACTAA	59.592	20	183	241	423
Unigene0007531	2	p2	(AG)8	16	720	735	CCCATTCCCAATATAAGCCC	60.349	20	CTTGCTGAGACCCTAATCGG	59.83	20	217	635	851	CCCCATTCCCAATATAAGCC	60.349	20	CTTGCTGAGACCCTAATCGG	59.83	20	218	634	851	CATGCAGTTTTTCCCCTTGT	59.971	20	TCTCGATTTGGGTGAGTGCT	60.801	20	218	544	761
Unigene0007540	1	p3	(CCA)5	15	747	761	GTATGGGATGGTGTTGGAGG	60.05	20	CAGACCCTCATGCACACACT	59.738	20	244	713	956	GGCTTACGATTGTCGGTGTT	60	20	CCATACTACCCCATCCCCTC	60.401	20	134	651	784	GTGTTGGAGGGGAGTGGTAA	59.82	20	CAGACCCTCATGCACACACT	59.738	20	234	723	956
Unigene0007547	1	p3	(AAT)6	18	38	55	AAGAACTTTGACTTATTTTTCAGCA	57.887	25	TGGGGAAAATGGTGGAATTA	59.988	20	269	0	268	AAGAACTTTGACTTATTTTTCAGCAG	58.736	26	TGGGGAAAATGGTGGAATTA	59.988	20	269	0	268	AAGAACTTTGACTTATTTTTCAGCA	57.887	25	TTCTGCTGCTGCTGCTTCTA	60.18	20	178	0	177
Unigene0007573	1	p3	(TGA)6	18	291	308	ATTCACCTCGCAAAGGAATG	60.074	20	AAATACGGCGAATAGTCCGA	59.569	20	115	221	335	ATTCACCTCGCAAAGGAATG	60.074	20	GAAATACGGCGAATAGTCCG	59.569	20	116	221	336	TTTAAGCTCCGAAGACTGCC	59.592	20	GAAATACGGCGAATAGTCCG	59.569	20	176	161	336
Unigene0007581	1	p2	(CT)6	12	547	558	GCTCTTTCAATGGCCCATAA	60.038	20	GAGGCATGGATGCAGAAAAT	60.043	20	134	465	598	TCGATCCGAGCTCTTTCAAT	59.917	20	GAGGCATGGATGCAGAAAAT	60.043	20	143	456	598	GCTCTTTCAATGGCCCATAA	60.038	20	CACCGAAGATGCAAGAAACA	59.84	20	237	465	701
Unigene0007581	2	p2	(AG)7	14	1495	1508	AAGAAAGGCTTCCCGTTGAT	60.074	20	TGGGTCCATTGTTGTCCTCT	60.363	20	214	1401	1614	AAGAAAGGCTTCCCGTTGAT	60.074	20	GATGGGTCCATTGTTGTCCT	59.636	20	216	1401	1616	AAGAAAGGCTTCCCGTTGAT	60.074	20	ATGGGTCCATTGTTGTCCTC	59.636	20	215	1401	1615
Unigene0007581	3	p2	(TC)6	12	1616	1627
Unigene0007584	1	p3	(ATT)5	15	170	184	GGTGGGAAACTCCAAAATGA	59.767	20	TCAGAAGCAAGAAGAGAAGTAGCA	59.968	24	273	8	280	TTTGTGATGTGTTATGGGAAATC	58.731	23	TTGTCCACTGCATGCAACTT	60.31	20	233	72	304	TTTGTGATGTGTTATGGGAAATCT	59.651	24	TTGTCCACTGCATGCAACTT	60.31	20	233	72	304
Unigene0007585	1	p3	(AAT)5	15	142	156	CAGTCCCCTCAGAATACCTACG	60.012	22	CAAAGAGCATCCTCAAAGGC	59.955	20	279	87	365	CAGTCCCCTCAGAATACCTACG	60.012	22	TAGGGCCAAACGAAGTTGTC	60.11	20	204	87	290	CAGTCCCCTCAGAATACCTACG	60.012	22	GCATCCTCAAAGGCTATGGA	60.177	20	273	87	359
Unigene0007595	1	p3	(AGC)6	18	680	697	TTTTTGGACGAGGGTTTGAC	59.948	20	TCCATGGAAGAGGATGAAGG	60.003	20	269	574	842	CCACCCAATTCCATATCTCG	60.148	20	TCCATGGAAGAGGATGAAGG	60.003	20	205	638	842	TTTTTGGACGAGGGTTTGAC	59.948	20	TAGAAGTAGCTGGCCGAGGA	60.11	20	220	574	793
Unigene0007599	1	p3	(TTG)7	21	820	840	CTTGGACTGGGCTTTGAGAC	59.844	20	ATTTGCCGATTTCACCACTC	59.939	20	139	757	895	CTTGGACTGGGCTTTGAGAC	59.844	20	TCCAAGATCTGTTTGAGCCC	60.195	20	256	757	1012	CTTGGACTGGGCTTTGAGAC	59.844	20	CCCTTTTCTCCCATACCACA	59.784	20	194	757	950
Unigene0007627	1	p3	(GAA)5	15	361	375	GCTGGACACTTGGGATCAAT	59.934	20	TCTCCTCTCACCCCATCATC	60.008	20	233	201	433	AGGTGCAGTCTTCGACCTGT	59.907	20	TCTCCTCTCACCCCATCATC	60.008	20	273	161	433	TTGGGTTGAAGATTTGGGAG	59.903	20	CTCTCTTACAGCAGTCCCCG	60.005	20	231	296	526
Unigene0007634	1	p2	(TC)7	14	62	75	TGCATTGCAAATGAACTCTCA	60.395	21	TGAGAAGGACAAAGGATCGG	60.187	20	259	38	296	TGCATTGCAAATGAACTCTCA	60.395	21	CCTCGATGGTTTGAGAAGGA	60.187	20	270	38	307	TGCATTGCAAATGAACTCTCA	60.395	21	AGCTAGGGAACAGGGCAACT	60.268	20	208	38	245
Unigene0007643	1	p3	(TCT)5	15	345	359	TCCTCTAGGCAAAACCCTGA	59.807	20	ACTGCGAATTCCAGGTTGAC	60.119	20	230	269	498	TCCTCTAGGCAAAACCCTGA	59.807	20	GGCGTATTCGTTGTAAGCGT	60.159	20	183	269	451	TCCTCTAGGCAAAACCCTGA	59.807	20	TATTTTGGCCGGAGAGTGAG	60.206	20	250	269	518
Unigene0007645	1	p2	(GA)9	18	413	430
Unigene0007650	1	p2	(AG)6	12	129	140	TGGAAGAACCAAGCACATGA	60.24	20	AACGATGGGTACAGACAGGG	59.844	20	118	102	219	CAATGGAAGAACCAAGCACA	59.691	20	AACGATGGGTACAGACAGGG	59.844	20	121	99	219	CCCACCAATCTCTTCAATGG	60.309	20	AACGATGGGTACAGACAGGG	59.844	20	135	85	219
Unigene0007677	1	p3	(GAA)5	15	581	595	TATAGTTGCCGGGTCGAAAG	60.089	20	CCAGCTAAAAATCGCACCAT	60.096	20	202	526	727	ATTACGTCGCTGGATTGGAG	60.096	20	CCAGCTAAAAATCGCACCAT	60.096	20	237	491	727	CCTTCGCCGACTGTAATGAT	60.096	20	CCAGCTAAAAATCGCACCAT	60.096	20	260	468	727
Unigene0007691	1	c	(AT)9tgtttataattcatttctttgtgtataaatcatctggttgattctgcattagagaagtagtgtccggggaattg(GA)8	108	321	428	GGATGGCCCCTTTATGTTCT	60.152	20	CGACGGAGATTCCTCAAAAA	60.184	20	250	262	511	GGATGGCCCCTTTATGTTCT	60.152	20	GATTCTTTTGGAGACAGGCG	59.813	20	274	262	535	GGATGGCCCCTTTATGTTCT	60.152	20	GCGGATTCTTTTGGAGACAG	59.813	20	277	262	538
Unigene0007713	1	p2	(AC)8	16	79	94	ACCTTTTGCAAGCAACATCC	60.118	20	GAGCAGCACCAACTGAAACA	60.032	20	280	41	320	ACCTTTTGCAAGCAACATCC	60.118	20	GCAGCACCAACTGAAACAAA	59.888	20	278	41	318	CCTTTTGCAAGCAACATCCT	60.249	20	GAGCAGCACCAACTGAAACA	60.032	20	279	42	320
Unigene0007716	1	p2	(TC)10	20	117	136	CAAAAATCCCAGCTCTCCAC	59.67	20	AAGGGGGATCTTCGTCATCT	59.896	20	130	80	209	CAAAAATCCCAGCTCTCCAC	59.67	20	AGGGGGATCTTCGTCATCTT	59.896	20	129	80	208	ACAAAAATCCCAGCTCTCCA	59.67	20	AGGGGGATCTTCGTCATCTT	59.896	20	130	79	208
Unigene0007720	1	p2	(TA)6	12	289	300
Unigene0007737	1	p3	(AAG)6	18	2790	2807	ATCTTGGGGTGTGAAAGCAG	60.111	20	TGAGGTGTGAAAATCCTCCA	59.059	20	237	2627	2863	CTTGGGGTGTGAAAGCAGTT	60.149	20	TGAGGTGTGAAAATCCTCCA	59.059	20	235	2629	2863	ATCTTGGGGTGTGAAAGCAG	60.111	20	GGTGTGAAAATCCTCCACCT	58.842	20	234	2627	2860
Unigene0007738	1	c*	(AT)9(ATTT)4*	32	374	405	GCAAAGCAGAATTTCCATGA	58.846	20	CCAAAACCTGCTAATTGAAACA	59.162	22	193	297	489	AATTGCAAAGCAGAATTTCCA	59.712	21	CCAAAACCTGCTAATTGAAACA	59.162	22	197	293	489	GCAAAGCAGAATTTCCATGA	58.846	20	ACCAAAACCTGCTAATTGAAACA	59.926	23	194	297	490
Unigene0007746	1	p2	(CT)10	20	143	162	ACTCATTTCGTGCCCTATGC	60.103	20	TCAGCCTGAGCTTCAAGACA	59.855	20	171	53	223	ACTCATTTCGTGCCCTATGC	60.103	20	CAAGGGAACAAAGAAGCCAG	59.846	20	142	53	194	CTCATTTCGTGCCCTATGCT	60.235	20	TCAGCCTGAGCTTCAAGACA	59.855	20	170	54	223
Unigene0007750	1	p6	(TTTTTC)4	24	918	941	GATGCCGTAGTCGCTTGTTT	60.278	20	GCTTCAATCCACACGAGGTT	60.119	20	241	786	1026	ATGCCGTAGTCGCTTGTTTC	60.278	20	GCTTCAATCCACACGAGGTT	60.119	20	240	787	1026	CCGTTTCCTTAAGAGGGCTT	59.72	20	GCTTCAATCCACACGAGGTT	60.119	20	184	843	1026
Unigene0007757	1	p4	(AATT)4	16	129	144	ATTTGCTCGTGTGTGTGCAG	60.939	20	GATTGGAAGTGCAGTGGGAT	59.934	20	180	64	243	ATTTGCTCGTGTGTGTGCAG	60.939	20	TGGGGCTATTTGGAGTGTTC	59.933	20	106	64	169	ATTTGCTCGTGTGTGTGCAG	60.939	20	GGGGCTATTTGGAGTGTTCA	59.933	20	105	64	168
Unigene0007767	1	p2	(CT)8	16	35	50	GCACCCAAAATAAGATTTCCC	59.672	21	GGCTAATCCGATGGTCGATA	59.885	20	206	1	206	GGCACCCAAAATAAGATTTCC	59.672	21	GGCTAATCCGATGGTCGATA	59.885	20	207	0	206	GCACCCAAAATAAGATTTCCC	59.672	21	AAATCGAAAGCCAGGACTGA	59.813	20	254	1	254
Unigene0007793	1	p2	(AG)7	14	1374	1387	CCCTTCTATTGCTCCCAACA	60.066	20	CGTTCTCCACAGTGTTTCCC	60.545	20	266	1265	1530	CCCTTCTATTGCTCCCAACA	60.066	20	TTCTCCACAGTGTTTCCCGT	60.545	20	264	1265	1528	CCCTTCTATTGCTCCCAACA	60.066	20	TCTCCACAGTGTTTCCCGTT	60.545	20	263	1265	1527
Unigene0007796	1	p2	(TC)10	20	82	101	AACCGGACATGGCTAATGAT	59.273	20	CGCCAACTTTATTGGGACTG	60.493	20	171	7	177	ACCGGACATGGCTAATGATG	60.744	20	CGCCAACTTTATTGGGACTG	60.493	20	170	8	177	ACAACCGGACATGGCTAATG	60.776	20	CGCCAACTTTATTGGGACTG	60.493	20	173	5	177
Unigene0007803	1	p3	(TCT)7	21	35	55	TCCCCAAAATGTCTAAATTTCTTC	59.743	24	GGCAACTTGGAGGTGTTTGT	60.012	20	152	0	151	CCCAAAATGTCTAAATTTCTTCC	58.142	23	GGCAACTTGGAGGTGTTTGT	60.012	20	150	2	151	CCCCAAAATGTCTAAATTTCTTC	58.142	23	GGCAACTTGGAGGTGTTTGT	60.012	20	151	1	151
Unigene0007823	1	p4	(CAAC)4	16	574	589	TTGGGATTTTAGGCTGTTGG	59.931	20	GATGCTTGTTTCATGGCAAA	59.67	20	266	372	637	GGTCATGCAGAATTGCAGAA	59.805	20	GATGCTTGTTTCATGGCAAA	59.67	20	248	390	637	TTGGGATTTTAGGCTGTTGG	59.931	20	TGCTTGTTTCATGGCAAATG	60.644	20	264	372	635
Unigene0007827	1	p2	(AG)7	14	279	292	TTCTCCTCCCGACTCTCAAA	59.92	20	GCATTGATGTGATGCTGTCC	60.088	20	257	110	366	TTCTCCTCCCGACTCTCAAA	59.92	20	GGCATTGATGTGATGCTGTC	60.088	20	258	110	367	TTCTCCTCCCGACTCTCAAA	59.92	20	GATGCTGTCCTGTTTGGTGA	59.682	20	247	110	356
Unigene0007830	1	p2	(TA)8	16	1784	1799	CGCCCATCCTTTCTATTTCA	60.031	20	TCTTCTTCGAATCCCCTTCTC	59.775	21	253	1700	1952	CACACGCCCATCCTTTCTAT	59.955	20	TCTTCTTCGAATCCCCTTCTC	59.775	21	257	1696	1952	CGCCCATCCTTTCTATTTCA	60.031	20	AACCCCAAGTCTTCTTCTTCG	59.737	21	265	1700	1964
Unigene0007838	1	p3	(TCC)5	15	3707	3721	GGCCAGAAAAAGAAGCATCA	60.331	20	TTCAGTGAGCCTGAGGGATT	59.803	20	241	3523	3763	GGCCAGAAAAAGAAGCATCA	60.331	20	GATTCAGTGAGCCTGAGGGA	60.349	20	243	3523	3765	CTTTCGGCCAGAAAAAGAAG	59.084	20	TTCAGTGAGCCTGAGGGATT	59.803	20	246	3518	3763
Unigene0007847	1	p2	(TC)7	14	1277	1290	ATGAACTTTGCGCTGCTTTT	60.025	20	AAACCATTCTCTTGTGCATCG	60.125	21	131	1184	1314	ATCACATGAACTTTGCGCTG	59.871	20	AAACCATTCTCTTGTGCATCG	60.125	21	136	1179	1314	ATGAACTTTGCGCTGCTTTT	60.025	20	AACCATTCTCTTGTGCATCG	58.724	20	130	1184	1313
Unigene0007852	1	p2	(AT)9	18	960	977	TGAGTTACTCGTGCTGGCTG	60.199	20	GCTTGTCAATTAACATCTCCCA	59.091	22	280	751	1030	GGAAGTTGATCGAATGCCTC	59.635	20	GCTTGTCAATTAACATCTCCCA	59.091	22	260	771	1030	GGAAGTTGATCGAATGCCTC	59.635	20	TGCTTGTCAATTAACATCTCCC	59.091	22	261	771	1031
Unigene0007860	1	p2	(TC)9	18	353	370	CCAGCTTGTCCCTGTCTCTC	59.986	20	GCCAATTATCGCATCAACCT	59.929	20	257	218	474	CCAGCTTGTCCCTGTCTCTC	59.986	20	TTTTTGAGGGCCAATTATCG	59.901	20	266	218	483	TTGGCCGTATAGGACTGACC	59.955	20	GCCAATTATCGCATCAACCT	59.929	20	275	200	474
Unigene0007860	2	p3	(CTT)5	15	808	822	GTGTTGTGGAAATGCACAGG	60.008	20	ATGCCAGATTGGATTTCTGC	60.043	20	145	717	861	CGACACCTTCTTCTTGCCTC	59.989	20	ATGCCAGATTGGATTTCTGC	60.043	20	120	742	861	GACGACACCTTCTTCTTGCC	59.851	20	ATGCCAGATTGGATTTCTGC	60.043	20	122	740	861
Unigene0007863	1	p2	(AT)6	12	176	187	ACATGATGCCCACACAGAGA	60.121	20	TCATTTTTCCAGCTTTACATGTTT	59.131	24	139	118	256	CATGATGCCCACACAGAGAT	59.505	20	TCATTTTTCCAGCTTTACATGTTT	59.131	24	138	119	256	TAAAACAAAGCTCCAGGGCA	60.742	20	TCATTTTTCCAGCTTTACATGTTT	59.131	24	195	62	256
Unigene0007892	1	p2	(GA)6	12	17	28
Unigene0007903	1	p2	(GA)11	22	251	272
Unigene0007907	1	p2	(AT)7	14	403	416
Unigene0007911	1	p2	(GT)7	14	42	55	TATGAGCATGCGTATCCGTG	60.654	20	TGCCATCTGAAATTCCATCC	60.812	20	247	9	255	TTATGAGCATGCGTATCCGT	59.165	20	TGCCATCTGAAATTCCATCC	60.812	20	248	8	255	TATGAGCATGCGTATCCGTG	60.654	20	GCCATCTGAAATTCCATCCT	58.937	20	246	9	254
Unigene0007924	1	p2	(CT)7	14	1	14
Unigene0007931	1	p4	(TATC)5	20	13	32
Unigene0007933	1	p3	(CAC)5	15	247	261
Unigene0007944	1	p3	(TTC)5	15	132	146	CTTGTTCTTCTCCGGCTTTG	59.986	20	AGAACCGTCCTCCCTCTTTC	59.676	20	166	75	240	CTTGTTCTTCTCCGGCTTTG	59.986	20	GAAGAACCGTCCTCCCTCTT	59.676	20	168	75	242	CTTGTTCTTCTCCGGCTTTG	59.986	20	AAGAAGAACCGTCCTCCCTC	59.676	20	170	75	244
Unigene0007977	1	p2	(CT)10	20	92	111	AAATGAAATCCCCGAAAACC	59.999	20	CTCTAAGGTCAGCTGCCACC	60.012	20	272	6	277	AAATGAAATCCCCGAAAACC	59.999	20	TTGCCATCCCAAAAAGATTC	59.878	20	228	6	233	AAATGAAATCCCCGAAAACC	59.999	20	CTCTTGCCATCCCAAAAAGA	60.184	20	231	6	236
Unigene0007985	1	p2	(TC)9	18	1031	1048	GGAGATGGATCGAAGTGGAA	60.011	20	TCAATGCGTTGCTTACATCC	59.694	20	273	903	1175	TCTGCTCAACAAAATGCTGC	60.142	20	CCACTGACTGACCCACTTGA	59.705	20	171	967	1137	TCTGCTCAACAAAATGCTGC	60.142	20	TCAATGCGTTGCTTACATCC	59.694	20	209	967	1175
Unigene0008004	1	p3	(TGG)5	15	102	116	TGCTGTTGCTCCTGTTGTTC	60.032	20	GCGGTAACACCATCAGGTTC	60.384	20	102	41	142	TGCTGTTGCTCCTGTTGTTC	60.032	20	AGCGGTAACACCATCAGGTT	59.478	20	103	41	143	GATTTAAGGGAATTTCCGGC	59.751	20	GCGGTAACACCATCAGGTTC	60.384	20	128	15	142
Unigene0008015	1	p2	(TA)9	18	1	18
Unigene0008040	1	p2	(CT)21	42	171	212
Unigene0008050	1	p4	(TTTC)4	16	43	58	TGGCATTGAAGACCTTTTTCT	58.823	21	TCATTGCTCAAAGCGTCAAC	59.995	20	201	0	200	GGCATTGAAGACCTTTTTCTG	58.823	21	TCATTGCTCAAAGCGTCAAC	59.995	20	200	1	200	TGGCATTGAAGACCTTTTTC	57.793	20	TCATTGCTCAAAGCGTCAAC	59.995	20	201	0	200
Unigene0008062	1	p2	(GA)7	14	1	14
Unigene0008064	1	p2	(TC)6	12	514	525	CCCAAGCTCAGTCTTGCTCT	59.745	20	CTCCGGCTCTCTCATCAACT	59.555	20	156	468	623	CTCCCAAGCTCAGTCTTGCT	59.745	20	CTCCGGCTCTCTCATCAACT	59.555	20	158	466	623	CCCAAGCTCAGTCTTGCTCT	59.745	20	TCTCCGGCTCTCTCATCAAC	60.497	20	157	468	624
Unigene0008084	1	p2	(TC)6	12	701	712	CACTCTCTCCGTCAACGTCA	60.022	20	TGTTGTTGGATAGCCAGTCG	59.716	20	186	655	840	TGCGGTGCTACTTGTTTTTG	59.911	20	TGTTGTTGGATAGCCAGTCG	59.716	20	268	573	840	GGATGCGGTGCTACTTGTTT	60.14	20	TGTTGTTGGATAGCCAGTCG	59.716	20	271	570	840
Unigene0008085	1	p6	(GCCCAA)5	30	21	50	TCTCTGACTGCTTTGCCC	57.507	18	AGAGCCAGAGGGACACTCAA	59.986	20	172	0	171	TCTCTGACTGCTTTGCCC	57.507	18	GAGCCAGAGGGACACTCAAG	59.986	20	171	0	170	TCTCTGACTGCTTTGCCC	57.507	18	CATAACCAGAGCCAGAGGGA	60.21	20	179	0	178
Unigene0008100	1	p2	(AG)9	18	1	18
Unigene0008103	1	p4	(ATTT)4	16	840	855	CGTCCGGTGATGAAAAGATT	59.933	20	AAGGCAACCGAAAGTTTGAA	59.724	20	231	680	910	TGCAGATGATGGTGGATGAT	59.882	20	AAGGCAACCGAAAGTTTGAA	59.724	20	203	708	910	TGGAGGAAGTGCAGATGATG	59.787	20	AAGGCAACCGAAAGTTTGAA	59.724	20	212	699	910
Unigene0008106	1	p6	(CAGACC)5	30	457	486	GAGTTCGTGTGCCCTACCTG	60.711	20	CTGAGGGCAATTAAAGCGAG	59.975	20	213	393	605	CTGAGTTCGTGTGCCCTACC	60.711	20	CTGAGGGCAATTAAAGCGAG	59.975	20	215	391	605	TGAGTTCGTGTGCCCTACCT	60.711	20	CTGAGGGCAATTAAAGCGAG	59.975	20	214	392	605
Unigene0008110	1	p2	(GA)6	12	2117	2128	CATTTCCTCGGTTGGAAGAA	60.044	20	TACCACACGATTCGCACC	59.033	18	141	2009	2149	TTCATTTCCTCGGTTGGAAG	60.044	20	TACCACACGATTCGCACC	59.033	18	143	2007	2149	TTTTTCATTTCCTCGGTTGG	59.91	20	TACCACACGATTCGCACC	59.033	18	146	2004	2149
Unigene0008117	1	p2	(AC)8	16	328	343	GAGCACATTGCCCTCTCCTA	60.362	20	GGCTTCATTGGATGTGCTCT	60.226	20	277	122	398	GAGCACATTGCCCTCTCCTA	60.362	20	AGGCTTCATTGGATGTGCTC	60.226	20	278	122	399	TAGAGCACATTGCCCTCTCC	60.362	20	AGGCTTCATTGGATGTGCTC	60.226	20	280	120	399
Unigene0008118	1	p4	(AATA)4	16	73	88	GCTGGCAACCCAGTTAAACA	61.06	20	AGCTCACTACAACCCAATCCA	59.607	21	150	2	151	GCTGGCAACCCAGTTAAACA	61.06	20	GCTCACTACAACCCAATCCA	58.57	20	149	2	150	GCTGGCAACCCAGTTAAACA	61.06	20	GCTCACTACAACCCAATCCAC	59.468	21	149	2	150
Unigene0008121	1	p3	(ATT)5	15	62	76	GCAGCAATACAAGCAAACCA	59.879	20	GGATTTTCGGTCGCAATTTA	59.907	20	193	25	217	TGCAGCAATACAAGCAAACC	59.879	20	GGATTTTCGGTCGCAATTTA	59.907	20	194	24	217	GCAGCAATACAAGCAAACCA	59.879	20	TTAGGCACTTCGGATTTTCG	60.202	20	204	25	228
Unigene0008145	1	p2	(AC)10	20	236	255	CGTAGAAGGCGGAGTCTTTG	60.008	20	CTCCCTGTCAATTCTCACCTC	58.73	21	101	179	279	CGTAGAAGGCGGAGTCTTTG	60.008	20	TCCCTGTCAATTCTCACCTC	57.616	20	100	179	278	TCGCCCACCACACATATTTA	59.809	20	CTCCCTGTCAATTCTCACCTC	58.73	21	223	57	279
Unigene0008158	1	p2	(TA)9	18	62	79	CATTATCATCACGCTGCTTCA	59.848	21	GCTTGGAGAAAGACGGTCAG	59.989	20	256	7	262	CATTATCATCACGCTGCTTCA	59.848	21	CTTGGAGAAAGACGGTCAGC	59.989	20	255	7	261	CATTATCATCACGCTGCTTCA	59.848	21	AGCTTGGAGAAAGACGGTCA	59.989	20	257	7	263
Unigene0008170	1	p2	(GA)9	18	297	314	ATGGAGAACAGAAGGCCAGA	59.803	20	CAGTGCAGAAACACCAGCAT	59.905	20	110	238	347	ATGGAGAACAGAAGGCCAGA	59.803	20	TTCCAGTGCAGAAACACCAG	59.873	20	113	238	350	CACTTCCTACCACACTGGCA	59.745	20	CAGTGCAGAAACACCAGCAT	59.905	20	229	119	347
Unigene0008207	1	c	(TG)6ggtgtgtgtg(TA)6	34	263	296	TTGGATTTTTATGGTGGGGT	58.995	20	CCTAATCAAACATAGCTGAATCTTG	58.483	25	258	74	331	AATTGGATTTTTATGGTGGGG	59.774	21	CCTAATCAAACATAGCTGAATCTTG	58.483	25	260	72	331	TTGGATTTTTATGGTGGGGT	58.995	20	ACCTAATCAAACATAGCTGAATCTTG	59.21	26	259	74	332
Unigene0008224	1	p4	(AATA)4	16	110	125	GGGTAAAGGAGAGGGAGCAG	60.204	20	CCATCCCCGACTACCCTATT	60.032	20	148	9	156	GTGACCACAATACACCACGG	59.726	20	CCATCCCCGACTACCCTATT	60.032	20	126	31	156	TAAAGGAGAGGGAGCAGCAG	59.711	20	CCATCCCCGACTACCCTATT	60.032	20	145	12	156
Unigene0008250	1	p2	(GT)8	16	168	183	TCAGCCATATCTTTCAGCCC	60.177	20	GAGAGGTGATGGGAACCTCA	60.048	20	193	133	325	TCAGCCATATCTTTCAGCCC	60.177	20	ATGCAAATGAAGGGACTTGG	59.933	20	251	133	383	TCAGCCATATCTTTCAGCCC	60.177	20	GGTGTTAAGGACAACCGGAA	59.83	20	167	133	299
Unigene0008251	1	p3	(TGG)6	18	1	18
Unigene0008255	1	p2	(AT)7	14	330	343	ATGCGTTAATGGGCTGGATA	60.31	20	TTGAGTAGGCTTTGGCCATT	59.708	20	145	259	403	ACTCACACTCGATGGCACCT	60.746	20	TTGAGTAGGCTTTGGCCATT	59.708	20	265	139	403	TAAATGCGTTAATGGGCTGG	60.821	20	TTGAGTAGGCTTTGGCCATT	59.708	20	148	256	403
Unigene0008275	1	p3	(ACG)5	15	453	467	ACACCTTACCTCGACAACGC	60.179	20	TCTGGTCGACGATGCTAGTG	60.008	20	208	317	524	ACACCTTACCTCGACAACGC	60.179	20	TGCTGAATGTGTTGCTGACA	60.029	20	259	317	575	CACGACACCTTACCTCGACA	59.745	20	TCTGGTCGACGATGCTAGTG	60.008	20	212	313	524
Unigene0008393	1	p3	(GGC)5	15	49	63	GGAGTGGAAATGTGACGGTT	59.827	20	GCACCTAGCTCGTTGCCTAC	60.044	20	264	26	289	GGAGTGGAAATGTGACGGTT	59.827	20	ACCACTCCAAGCATATTCCG	59.955	20	104	26	129	GGTGGGAGTGGAAATGTGAC	60.223	20	GCACCTAGCTCGTTGCCTAC	60.044	20	268	22	289
Unigene0008410	1	p3	(ATG)6	18	323	340
Unigene0008424	1	p4	(CTAG)4	16	582	597	GGCTCGTCAGCTGGAAAATA	60.352	20	CCCTGCAAGTTGAAGTGAGA	59.007	20	249	424	672	AGGTGCAAAAACGCAATCAT	60.511	20	CCCTGCAAGTTGAAGTGAGA	59.007	20	229	444	672	GGCTCGTCAGCTGGAAAATA	60.352	20	GACAGAATCCCTGCAAGTTGA	60.248	21	257	424	680
Unigene0008442	1	p3	(TAT)5	15	65	79	TGCTGTAGTGCTGTGAAAAATG	59.038	22	TTGGAGGAATATTATGCGGC	59.892	20	147	31	177	TGCTGTAGTGCTGTGAAAAATGT	59.864	23	TTGGAGGAATATTATGCGGC	59.892	20	147	31	177	CCATAAATGCTGTAGTGCTGTGA	60.2	23	TTGGAGGAATATTATGCGGC	59.892	20	154	24	177
Unigene0008467	1	p2	(AC)8	16	158	173	AGCAGAAGACGATATGCTCCA	59.992	21	AATCTGTGCTGCCTGATTGA	59.399	20	183	18	200	AGCAGAAGACGATATGCTCCA	59.992	21	ATCTGTGCTGCCTGATTGAA	59.399	20	182	18	199	GCAGAAGACGATATGCTCCA	58.979	20	AATCTGTGCTGCCTGATTGA	59.399	20	182	19	200
Unigene0008504	1	p2	(GT)7	14	1	14
Unigene0008519	1	p2	(TG)6	12	216	227	AAGGCCCAAATTCGAAAAAG	60.412	20	GACTCACCAAAACCTCAGCC	59.703	20	256	4	259	AAGGCCCAAATTCGAAAAAG	60.412	20	CTCCGACTCACCAAAACCTC	59.697	20	260	4	263	AAGGCCCAAATTCGAAAAAG	60.412	20	CTCCTCCGACTCACCAAAAC	59.697	20	263	4	266
Unigene0008554	1	p4	(TAAA)4	16	67	82	CATTTTCCTTCAGCATTTTGG	59.573	21	GGGGCCACATATGACAAACT	59.676	20	209	13	221	CATTTTCCTTCAGCATTTTGG	59.573	21	AGGCAAAACTAGCAACAGCC	59.522	20	130	13	142	CATTTTCCTTCAGCATTTTGG	59.573	21	GCAAAACTAGCAACAGCCAAC	59.94	21	128	13	140
Unigene0008564	1	p2	(GT)6	12	162	173	AATGAGATGGTGAATTTGCAG	57.683	21	GCCATTTTCAGTTCCTGCTT	59.316	20	152	66	217	AATGAGATGGTGAATTTGCAG	57.683	21	TGCCATTTTCAGTTCCTGCT	60.776	20	153	66	218	AATGAGATGGTGAATTTGCAG	57.683	21	TCCTGCTTACCCATCAAACA	59.123	20	140	66	205
Unigene0008674	1	p3	(TTC)11	33	220	252
Unigene0008709	1	p2	(TA)6	12	66	77	TGTTCACCCACGATTCTAAAAA	59.492	22	TGCATGAAACTGCTCATTCTG	60.003	21	189	38	226	GATGTATGTTCACCCACGATTC	59.178	22	TGCATGAAACTGCTCATTCTG	60.003	21	195	32	226	TGTATGTTCACCCACGATTCT	57.937	21	TGCATGAAACTGCTCATTCTG	60.003	21	193	34	226
Unigene0008711	1	p4	(TCCT)4	16	220	235	CATTCCTTCTGCTCTCGACC	59.95	20	GGTCATCAATGGCCAAGTTT	59.797	20	270	99	368	GTGCACAGAGTTCCTCACGA	60.03	20	AACGTTACGATTCCACACCC	59.717	20	274	67	340	CATTCCTTCTGCTCTCGACC	59.95	20	AACGTTACGATTCCACACCC	59.717	20	242	99	340
Unigene0008786	1	p2	(GA)6	12	11	22
Unigene0008798	1	p3	(GAA)5	15	113	127	CCGCTACTGCTCACAGACAG	59.794	20	ACAGCTTCCTTCTCCTCCGT	60.393	20	217	12	228	CCGCTACTGCTCACAGACAG	59.794	20	CAATAGCGCAACCTTCTCCT	59.476	20	190	12	201	CGCTCGTTGAAGAAAGAGGT	59.615	20	ACAGCTTCCTTCTCCTCCGT	60.393	20	182	47	228
Unigene0008833	1	p2	(AT)7	14	170	183	TAGCATCAGCAGTAGCAGGA	57.343	20	TCTCTAACAGCAATCAAGGCAA	60.018	22	106	147	252	TAGCATCAGCAGTAGCAGGA	57.343	20	TTCTCTAACAGCAATCAAGGCA	60.018	22	107	147	253	TAGCATCAGCAGTAGCAGGA	57.343	20	TCTCTAACAGCAATCAAGGCA	58.663	21	106	147	252
Unigene0008868	1	p2	(TC)6	12	297	308
Unigene0008872	1	p2	(TA)7	14	184	197
Unigene0008884	1	p2	(CT)17	34	614	647
Unigene0008901	1	p2	(AT)8	16	121	136	GTAACAGGAAAAGGGGCCA	59.918	19	ATCGAGAGAGAGACCACCGA	59.945	20	242	0	241	GTAACAGGAAAAGGGGCCA	59.918	19	CGGATCGAGAGAGAGACCAC	59.945	20	245	0	244	GTAACAGGAAAAGGGGCCA	59.918	19	GATCGAGAGAGAGACCACCG	59.945	20	243	0	242
Unigene0008901	2	c	(GT)7ttgttctc(TG)11(AG)9	62	508	569
Unigene0009066	1	c	(TCTG)4(TC)8	32	99	130	TTTCCAGTTTTGTGGATCACTG	60.008	22	CGGTGAATGAGTTTGTGCAT	59.572	20	110	54	163	CAATTTCCAGTTTTGTGGATCA	59.839	22	CGGTGAATGAGTTTGTGCAT	59.572	20	113	51	163	TTCCAGTTTTGTGGATCACTG	58.609	21	CGGTGAATGAGTTTGTGCAT	59.572	20	109	55	163
Unigene0009171	1	p2	(AT)6	12	28	39
Unigene0009178	1	p2	(AG)8	16	256	271
Unigene0009195	1	p4	(ATTA)5	20	263	282
Unigene0009199	1	p2	(TA)8	16	234	249	TTTTGGTTAGTTTGGCGAGG	60.103	20	CAGTTAGCGAAAAACTATGTGTGTG	60.153	25	240	43	282	TGGTTAGTTTGGCGAGGTTC	60.11	20	CAGTTAGCGAAAAACTATGTGTGTG	60.153	25	237	46	282	TGGCGAGGTTCTGAAGTTTT	59.853	20	CAGTTAGCGAAAAACTATGTGTGTG	60.153	25	228	55	282
Unigene0009213	1	p3	(TCC)5	15	125	139	AAGGAGAAGGCCAACCAAGT	60.11	20	GAGAGGAGGGGATGTAAGCC	60.037	20	256	31	286	AAGGAGAAGGCCAACCAAGT	60.11	20	GACCCTGTTCCTTGAGGTGA	60.088	20	169	31	199	AAGGAGAAGGCCAACCAAGT	60.11	20	GGACAGACCCTGTTCCTTGA	60.088	20	174	31	204
Unigene0009231	1	p5	(AGAGA)4	20	243	262
Unigene0009239	1	c	(GA)8ttgttagagatagaaaattctcactcaccaacagagaatagagtcatcctctctccctccctccatctatctc(TCT)5	104	88	191	GCCAAAGGACTGTAGTTGCC	59.74	20	TTCAATGGGTTCCCAACATT	60.029	20	192	48	239	GCCAAAGGACTGTAGTTGCC	59.74	20	TTTCAATGGGTTCCCAACAT	60.029	20	193	48	240	GTTGCCCAAAATCCAGAGAG	59.67	20	TTTCAATGGGTTCCCAACAT	60.029	20	179	62	240
Unigene0009240	1	c	(GA)7tagaaaaatctcactcaccaacagagaatagagtcaacctctctccctccttccatctatctc(TCT)5	92	88	179	GCCAAAGGACTGTAGTTGCC	59.74	20	TTCAATGGGTTCCCAACATT	60.029	20	180	48	227	GCCAAAGGACTGTAGTTGCC	59.74	20	TTTCAATGGGTTCCCAACAT	60.029	20	181	48	228	GTTGCCCAAAATCCAGAGAG	59.67	20	TTTCAATGGGTTCCCAACAT	60.029	20	167	62	228
Unigene0009302	1	p3	(CCA)5	15	122	136	ACAACGTCGCTACTCTCGGT	59.937	20	GTGCATTCACACTGACCACC	60.013	20	232	70	301	ACAACGTCGCTACTCTCGGT	59.937	20	GGTGCATTCACACTGACCAC	60.013	20	233	70	302	TCACAACGTCGCTACTCTCG	60.199	20	GTGCATTCACACTGACCACC	60.013	20	234	68	301
Unigene0009307	1	p2	(GA)7	14	21	34
Unigene0009310	1	p2	(GA)7	14	160	173	GGAGTGTGTGCTAGCTGCTG	59.801	20	CAAAGACCCCCTTTTCCATT	60.159	20	138	68	205	GGAGTGTGTGCTAGCTGCTG	59.801	20	ACCAGTTCAAAGACCCCCTT	59.834	20	145	68	212	GGAGTGTGTGCTAGCTGCTG	59.801	20	GTTCAAAGACCCCCTTTTCC	59.783	20	141	68	208
Unigene0009323	1	p3	(TCA)5	15	87	101	GCAACTCATCTTCATACTTTTCCA	59.672	24	AACAAATGATGAAGCAATGCC	59.959	21	146	18	163	TCAGACTCAAATTCAACATCAACA	59.654	24	AACAAATGATGAAGCAATGCC	59.959	21	108	56	163	GCAACTCATCTTCATACTTTTCCA	59.672	24	ACAAATGATGAAGCAATGCC	58.575	20	145	18	162
Unigene0009347	1	p2	(CT)7	14	98	111	ATTTTGACTAATTCACCCCATATT	57.094	24	TGGTGACCAATTTCTCCCTC	59.903	20	216	50	265	ATAATTTTGACTAATTCACCCCAT	57.094	24	TGGTGACCAATTTCTCCCTC	59.903	20	219	47	265	TTATAATTTTGACTAATTCACCCCA	58.057	25	TGGTGACCAATTTCTCCCTC	59.903	20	221	45	265
Unigene0009373	1	p5	(AAAAG)4	20	6	25
Unigene0009396	1	p3	(GGA)6	18	36	53	CATTCGGCATGAACATTTTG	59.93	20	CAAAGTCCGGTCCACATTCT	59.966	20	103	3	105	CATTCGGCATGAACATTTTG	59.93	20	TCCCATTAAAATGCAGCACA	60.073	20	251	3	253	CATTCGGCATGAACATTTTG	59.93	20	ACAAAGTCCGGTCCACATTC	59.827	20	104	3	106
Unigene0009426	1	p4	(TTAT)4	16	355	370
Unigene0009427	1	p4	(TTAT)4	16	336	351
Unigene0009449	1	p3	(GGA)6	18	77	94	CACTTCTTTCACTGGCCACA	59.873	20	AACCTTTTACGGCCATCCTT	59.835	20	205	14	218	CACTTCTTTCACTGGCCACA	59.873	20	AAACCTTTTACGGCCATCCT	59.835	20	206	14	219	CACTTCTTTCACTGGCCACA	59.873	20	AAAACCTTTTACGGCCATCC	60.184	20	207	14	220
Unigene0009500	1	p2	(GA)8	16	69	84	ACCTATCACACAAAATCCCCT	57.389	21	CTGTGACCCACTTTATGGGG	60.224	20	244	17	260	ACCTATCACACAAAATCCCCT	57.389	21	GACATGCAGCACCAAACTGT	59.758	20	113	17	129	ACCTATCACACAAAATCCCCT	57.389	21	GACCCACTTTATGGGGATGA	59.605	20	240	17	256
Unigene0009521	1	c	(CT)8ccctccctcc(CT)10	46	108	153	TCAATTGGAAGCAAGCCTTT	59.823	20	TTGATGCTCTTTTTGACTCTCG	59.632	22	226	13	238	TCAATTGGAAGCAAGCCTTT	59.823	20	TGATGCTCTTTTTGACTCTCG	58.242	21	225	13	237	TCAATTGGAAGCAAGCCTTT	59.823	20	GATGCTCTTTTTGACTCTCGAA	58.72	22	224	13	236
Unigene0009534	1	p4	(TCTT)4	16	4	19
Unigene0009573	1	p2	(AG)8	16	10	25
Unigene0009667	1	p3	(TAA)6	18	209	226	CTCCCTTCGTTCCATTTTGA	60.044	20	GATTAGCCCCTCCGTTGACT	60.464	20	173	86	258	CTCCCTTCGTTCCATTTTGA	60.044	20	CCTCCGTTGACTGTGCTAGG	60.843	20	165	86	250	TCCCTTCGTTCCATTTTGAT	59.363	20	GATTAGCCCCTCCGTTGACT	60.464	20	172	87	258
Unigene0009728	1	p4	(TTAT)12	48	38	85	TGTTTACATACACAAGCACAGTTTG	59.214	25	TTCCCATGCTAGCAAAATCC	60.038	20	217	3	219	TGTTTACATACACAAGCACAGTTTG	59.214	25	CATGCTAGCAAAATCCCCAT	59.923	20	213	3	215	TGTTTACATACACAAGCACAGTTTG	59.214	25	GGAATGAAGCCACATGGAAT	59.756	20	180	3	182
Unigene0009743	1	p5	(AGTTG)4	20	64	83	CAATTGGTGCCTTAAAGGGT	58.949	20	TGCCACATGAGCAGTTTAGC	60.019	20	278	36	313	ACAATTGGTGCCTTAAAGGGT	59.755	21	TGCCACATGAGCAGTTTAGC	60.019	20	279	35	313	CAATTGGTGCCTTAAAGGGT	58.949	20	AAGCCATGCTCGAATCAAAT	59.674	20	130	36	165
Unigene0009774	1	p2	(AG)9	18	427	444
Unigene0009792	1	p4	(TTGG)4	16	115	130	CTGAGCCAGCTACCACGTC	59.587	19	CATACCTCTCGAACCCCAAA	59.926	20	220	55	274	CTGAGCCAGCTACCACGTC	59.587	19	TTGTCTCAACTACCCCAGCC	60.111	20	108	55	162	GCGCGGTTAAGAAAGTTGGT	61.508	20	CATACCTCTCGAACCCCAAA	59.926	20	195	80	274
Unigene0009793	1	p2	(AT)7	14	125	138	ACCAGAACAGGAGAAGGCAA	59.844	20	CCAAAGAGGCTTCTCCACAG	59.982	20	120	80	199	ACCAGAACAGGAGAAGGCAA	59.844	20	TACGTTATGCCAACCCCATT	60.074	20	150	80	229	ACCAGAACAGGAGAAGGCAA	59.844	20	ACCAAAGAGGCTTCTCCACA	59.844	20	121	80	200
Unigene0009802	1	p2	(AG)8	16	143	158	GAAAGAGCCTGAACTCCTGC	59.166	20	CCCCCACTCCTCCTGTACTA	59.011	20	163	57	219	AAGAGCCTGAACTCCTGCAT	59.043	20	CCCCCACTCCTCCTGTACTA	59.011	20	161	59	219	CCTGCATAAACCAGCTCTGA	59.024	20	CCCCCACTCCTCCTGTACTA	59.011	20	148	72	219
Unigene0009855	1	p2	(GT)7	14	186	199
Unigene0009866	1	p4	(TGTA)6	24	117	140	TTTCCCCTATGATTTTCCCC	59.957	20	TGCAGGAGCAGCATAAAATG	59.976	20	204	65	268	TCCCCTATGATTTTCCCCTC	60.089	20	TGCAGGAGCAGCATAAAATG	59.976	20	202	67	268	CCTCCTTTTCCAATCCAACA	59.903	20	TGCAGGAGCAGCATAAAATG	59.976	20	186	83	268
Unigene0009875	1	p2	(AG)7	14	376	389
Unigene0009898	1	p2	(TA)10	20	673	692	TCGAGGCTCTTATGTTGGCT	59.978	20	CAGGGTAAAACAACCTACCAGAA	59.458	23	240	530	769	GGCTCTTATGTTGGCTTTGC	59.851	20	CAGGGTAAAACAACCTACCAGAA	59.458	23	236	534	769	GAAAGAGTAGTGCTGCGGCT	59.786	20	CAGGGTAAAACAACCTACCAGAA	59.458	23	183	587	769
Unigene0009905	1	p2	(GA)6	12	572	583	ACCTCCTGCTTGAAAAGGGT	60.11	20	TTTCCATTTCCTTCTCCTCG	59.24	20	268	353	620	AGAGAGACCCACCATTGCAC	60.12	20	TTTCCATTTCCTTCTCCTCG	59.24	20	200	421	620	CTATCGCAGAGAGACCCACC	59.827	20	TTTCCATTTCCTTCTCCTCG	59.24	20	207	414	620
Unigene0009967	1	p2	(GA)6	12	246	257	CAAAAATCAGGCCCTCAAGA	60.184	20	AAAAGCTTTCTTGGCCCATT	60.075	20	211	217	427	CAAAAATCAGGCCCTCAAGA	60.184	20	GAATCCGAAGGCCATTAACA	59.901	20	246	217	462	CAAAAATCAGGCCCTCAAGA	60.184	20	GAGAAAAGCTTTCTTGGCCC	60.32	20	214	217	430
Unigene0010009	1	p3	(TAT)5	15	163	177
Unigene0010012	1	p3	(CTT)13	39	367	405
Unigene0010034	1	p2	(GA)6	12	189	200
Unigene0010091	1	p3	(TGA)5	15	65	79	TCAGCATTGACTTCGTTTCG	59.988	20	CCTTTCTGCAGAGGATCACC	59.803	20	251	33	283	CCGTGATCGTGTTGTTCATC	59.967	20	TGCAGGCGATCAATTCAATA	60.179	20	139	15	153	TCAGCATTGACTTCGTTTCG	59.988	20	ATCACCATGGGATCCTGAAG	59.737	20	237	33	269
Unigene0010113	1	p3	(GTT)5	15	323	337	ACGAGTAGTTGGTGTTCCCG	60.028	20	TTCTTCTGTTCGCCCTCTGT	59.989	20	126	300	425	ACGAGTAGTTGGTGTTCCCG	60.028	20	TCGGTATCGGACTCGGTATC	59.917	20	159	300	458	ACGAGTAGTTGGTGTTCCCG	60.028	20	CTTCTTCTGTTCGCCCTCTG	60.126	20	127	300	426
Unigene0010126	1	p2	(TA)8	16	432	447
Unigene0010130	1	p4	(AAGA)5	20	109	128	CAGACACTTTCTCCGCCATT	60.255	20	GCAAATCTTCGAAGTCTTTCTTTC	59.912	24	168	25	192	AGACACTTTCTCCGCCATTG	60.255	20	GCAAATCTTCGAAGTCTTTCTTTC	59.912	24	167	26	192	ACAGACACTTTCTCCGCCAT	59.727	20	GCAAATCTTCGAAGTCTTTCTTTC	59.912	24	169	24	192
Unigene0010142	1	c	(GCC)6gaagagagggaatgtgatgaggaccatcatcgctgatataagtggagcttctgcaaaaactcagtccacttaattaggtgcaaagaattctgttttgtc(AT)7	131	122	252	CAGCAACCACCAGACCAAG	60.293	19	GGGTAAATAATACATGAATACAGCAGA	58.916	27	223	96	318	CAGCAACCACCAGACCAAG	60.293	19	AAGGGTAAATAATACATGAATACAGCA	58.541	27	225	96	320	CAGCAACCACCAGACCAAG	60.293	19	GGGTAAATAATACATGAATACAGCAG	57.4	26	223	96	318
Unigene0010242	1	p2	(TC)8	16	187	202
Unigene0010262	1	p4	(GTAG)4	16	12	27
Unigene0010269	1	p2	(GA)8	16	74	89	TAATGGGACTCACCATGCCT	60.34	20	CGGTCGGGTTTTGCTTACTA	60.124	20	112	51	162	ATAATGGGACTCACCATGCC	59.635	20	CGGTCGGGTTTTGCTTACTA	60.124	20	113	50	162	TAATGGGACTCACCATGCCT	60.34	20	CACTTACTAGTGGCGGTCGG	60.7	20	125	51	175
Unigene0010275	1	p2	(GA)10	20	21	40
Unigene0010349	1	p5	(GAGGT)4	20	17	36
Unigene0010350	1	p3	(TCC)5	15	10	24
Unigene0010365	1	p2	(GA)9	18	268	285
Unigene0010371	1	p2	(CT)7	14	84	97	TGGTTGATAGCCCAAGATTGA	60.454	21	TTGCAAAATGCATAGGTTGG	59.562	20	127	7	133	TGGTTGATAGCCCAAGATTGA	60.454	21	TGCAAAATGCATAGGTTGGT	59.041	20	126	7	132	ATCACACGATCGGTCACCA	61	19	TTGCAAAATGCATAGGTTGG	59.562	20	102	32	133
Unigene0010422	1	c	(CT)11(CA)9	40	64	103	TTTGACACTGTTCTCCTCTCTTTTT	59.858	25	TAAAAAGTGCCTCCACCCTG	60.103	20	169	5	173	TTTGACACTGTTCTCCTCTCTTTT	58.629	24	TAAAAAGTGCCTCCACCCTG	60.103	20	169	5	173	TTGACACTGTTCTCCTCTCTTTTT	58.629	24	TAAAAAGTGCCTCCACCCTG	60.103	20	168	6	173
Unigene0010426	1	p2	(TC)10	20	8	27
Unigene0010484	1	p3	(AAT)5	15	3	17
Unigene0010497	1	p2	(CT)7	14	330	343	GGAATCCCACTCTTTCAATCTG	59.94	22	TGGGGGAGAAGAAAAGAAGAA	60.166	21	280	122	401	GGAATCCCACTCTTTCAATCTG	59.94	22	TGGGGGAGAAGAAAAGAAGA	58.833	20	280	122	401	GGGAATCCCACTCTTTCAATC	59.758	21	GGGGGAGAAGAAAAGAAGAAA	58.811	21	280	121	400
Unigene0010510	1	p2	(CA)11	22	73	94	TGGAAAACATTGCAAATCCC	60.681	20	CCAATTGGTGCTTTCCGTTA	60.856	20	163	5	167	GGAAAACATTGCAAATCCCA	60.681	20	CCAATTGGTGCTTTCCGTTA	60.856	20	162	6	167	TGGAAAACATTGCAAATCCC	60.681	20	AAGTCCAATTGGTGCTTTCC	59.031	20	167	5	171
Unigene0010524	1	p2	(GT)7	14	285	298	GCAAATGTGATGTTTTGTTTTTC	58.579	23	TCATAGGTTTTCCAAAAGAAGCA	60.115	23	261	65	325	AGCAAATGTGATGTTTTGTTTTTC	59.478	24	TCATAGGTTTTCCAAAAGAAGCA	60.115	23	262	64	325	GCAAATGTGATGTTTTGTTTTTC	58.579	23	CATAGGTTTTCCAAAAGAAGCA	58.432	22	260	65	324
Unigene0010631	1	p3	(ATA)6	18	227	244	CCCAATCCAAAAGAAGGACA	59.903	20	AAACTTGTTCCCTTTAATCACTTC	57.112	24	112	164	275	CCAAAAGAAGGACAGCAAGG	59.846	20	AAACTTGTTCCCTTTAATCACTTC	57.112	24	106	170	275	GAGGCTGATGGGCTATTTGA	60.177	20	AAACTTGTTCCCTTTAATCACTTC	57.112	24	249	27	275
Unigene0010635	1	p4	(TACA)4	16	77	92	TTCACTTGTGAGCTGCGAAC	60.183	20	TTTTCCGTAATCGGGAATTG	59.767	20	203	3	205	CTTTCACTTGTGAGCTGCGA	60.324	20	TTTTCCGTAATCGGGAATTG	59.767	20	205	1	205	TCTTTCACTTGTGAGCTGCG	60.324	20	TTTTCCGTAATCGGGAATTG	59.767	20	206	0	205
Unigene0010639	1	p2	(TG)6	12	791	802
Unigene0010640	1	p2	(CT)10	20	266	285
Unigene0010711	1	c	(TC)9aatcgctatgattctatctgaaattg(TA)6	56	344	399	ACATTGATGCTGACAATGGC	59.533	20	TGTTGGCTCTATAAGGGTTCC	58.2	21	251	185	435	AATATACTCCCAGGCGCACA	60.49	20	TGTTGGCTCTATAAGGGTTCC	58.2	21	191	245	435	ACATTGATGCTGACAATGGC	59.533	20	TGTTGGCTCTATAAGGGTTCCT	59.155	22	251	185	435
Unigene0010723	1	p3	(TCC)5	15	262	276
Unigene0010725	1	p3	(GAG)6	18	257	274
Unigene0010803	1	p3	(AAG)5	15	328	342	ATCCGACACCTTGTTTTCCA	60.353	20	TGTCAAGTCCTCGCCTTTCT	59.989	20	266	222	487	ATCCGACACCTTGTTTTCCA	60.353	20	TAATGGGACCGTTTGATGGT	60.051	20	167	222	388	ATCCGACACCTTGTTTTCCA	60.353	20	ATGAATGTCAAGTCCTCGCC	60.081	20	271	222	492
Unigene0010805	1	p3	(ATT)5	15	155	169	TACGGGACGTTTTGGGTAAA	60.215	20	TTCTGCCCATTTATCACACTTG	59.996	22	169	97	265	TACGGGACGTTTTGGGTAAA	60.215	20	CCGTTCATACGAGTTTTTGACA	60.032	22	101	97	197	GTACGGGACGTTTTGGGTAA	59.724	20	TTCTGCCCATTTATCACACTTG	59.996	22	170	96	265
Unigene0010827	1	p2	(AT)9	18	5	22
Unigene0010856	1	p4	(TAGG)4	16	1117	1132	CCACTCACGGACCTTTTCAT	59.966	20	CATTTCCGGATCTTCTCTGC	59.773	20	254	948	1201	CCACTCACGGACCTTTTCAT	59.966	20	TTTCCGGATCTTCTCTGCAT	59.773	20	252	948	1199	TTCCACTCACGGACCTTTTC	60.088	20	TTTCCGGATCTTCTCTGCAT	59.773	20	254	946	1199
Unigene0010865	1	p2	(AT)8	16	327	342	GCCCTATCGAAGTCTAGCCC	60.194	20	GGCTCCATAAGGAACCCAAT	60.152	20	157	234	390	TTGGGCCTGATGGACACTAT	60.34	20	GGCTCCATAAGGAACCCAAT	60.152	20	245	146	390	GCCCTATCGAAGTCTAGCCC	60.194	20	TTCACATTGATGGTGTGGGT	59.656	20	238	234	471
Unigene0010879	1	p2	(AT)9	18	213	230	TGTCTTCCCTTCATTTTGGC	60.051	20	TCAGAAAGCCCCTTAAACCA	59.679	20	246	25	270	TTTCCAAACTGTCCCTCACC	59.943	20	TCAGAAAGCCCCTTAAACCA	59.679	20	110	161	270	ATTGTTGCATGCTGTTTCCA	60.119	20	TCAGAAAGCCCCTTAAACCA	59.679	20	189	82	270
Unigene0010880	1	p2	(TA)7	14	39	52
Unigene0010888	1	p4	(TTTG)4	16	78	93	CCCCCATAATTTTTGAACAGG	60.398	21	TCTCAAAGTGCAATGCGTCT	59.596	20	171	13	183	CCCCCATAATTTTTGAACAGG	60.398	21	TGCGTCTTTTACATGGCACT	59.347	20	158	13	170	CCCCCATAATTTTTGAACAGG	60.398	21	TGGCACTAGAGTTCCCATCA	59.241	20	145	13	157
Unigene0010965	1	p2	(AG)7	14	174	187	GAAAAGGAAAGATCCTTGGGA	59.519	21	GCTCACAAACGTCCCCTAAG	59.734	20	209	27	235	TTTGAAAGGGTTGAAAAGGAAA	59.958	22	GCTCACAAACGTCCCCTAAG	59.734	20	221	15	235	TGAAAGGGTTGAAAAGGAAAGA	60.082	22	GCTCACAAACGTCCCCTAAG	59.734	20	219	17	235
Unigene0011032	1	p2	(TC)6	12	106	117	CCCACCATTACAGCACCTCT	59.989	20	TGGTTTCTTCATTTCCCGAG	60.044	20	266	69	334	CCCACCATTACAGCACCTCT	59.989	20	GTTTCTTCATTTCCCGAGCA	60.192	20	264	69	332	CCCACCATTACAGCACCTCT	59.989	20	GATGGGATTTGTTGGCTGTT	59.797	20	204	69	272
Unigene0011042	1	p3	(TCT)5	15	111	125	TTCAGCTTCACCTGGAAAGG	60.366	20	GGGATGCTGTCCTGAACAAT	59.934	20	268	65	332	TTCAGCTTCACCTGGAAAGG	60.366	20	TGCTGTCCTGAACAATGAGG	59.831	20	264	65	328	TTCAGCTTCACCTGGAAAGG	60.366	20	ACAATGAGGCGGTGAAAGAG	60.255	20	253	65	317
Unigene0011057	1	p2	(AG)8	16	1387	1402	CAGAATCTGGCAACTCGTCA	59.984	20	CTACACGTGCGCATTTTAGC	59.537	20	185	1241	1425	TTGGGAGAGCGAAAGAAGAA	60.066	20	CTACACGTGCGCATTTTAGC	59.537	20	274	1152	1425	TTCGCAGAGAGAATCAAGCA	59.823	20	CTACACGTGCGCATTTTAGC	59.537	20	249	1177	1425
Unigene0011058	1	p4	(TTTA)5	20	13	32
Unigene0011084	1	p2	(AG)9	18	216	233
Unigene0011102	1	p2	(AT)10	20	15	34
Unigene0011114	1	p3	(GGC)5	15	487	501	TTGAGAAGGGGGAGGACTTT	60.045	20	TGAAAAGAGGTGAGAACGCC	60.375	20	173	407	579	GTCTTGAGAAGGGGGAGGAC	60.05	20	TGAAAAGAGGTGAGAACGCC	60.375	20	176	404	579	TAGTCGACGGACGATCAGTG	59.855	20	TGAAAAGAGGTGAGAACGCC	60.375	20	255	325	579
Unigene0011127	1	p3	(AGA)6	18	65	82	GAATAAGGAGGAGGTTGCCC	59.903	20	GCAGCTCTTCGTCGTTCTCT	59.898	20	154	6	159	GAATAAGGAGGAGGTTGCCC	59.903	20	CGCTCCGATATGGTAGCACT	60.257	20	206	6	211	GAATAAGGAGGAGGTTGCCC	59.903	20	CTCTTCGTCGTTCTCTTCGC	60.277	20	150	6	155
Unigene0011136	1	p2	(AG)8	16	1452	1467	GGCTTTTCAGTGCTTGCTTC	60.14	20	TCGTTCTCTTAGCAGGCGAT	60.118	20	207	1336	1542	TGCCATGATTACCAGTCCAA	59.924	20	CGATTTCTCCCTCATTGCTC	59.773	20	280	1247	1526	GGCTTTTCAGTGCTTGCTTC	60.14	20	CCAGGCGAAAATTTCTCAAA	60.181	20	254	1336	1589
Unigene0011152	1	p4	(TAAA)4	16	324	339
Unigene0011167	1	p2	(GA)9	18	43	60
Unigene0011265	1	p4	(GAAT)5	20	291	310
Unigene0011267	1	p3	(AAG)5	15	264	278	CTACCGATTTTCCGTTCCAA	59.931	20	GTTCCCAGTTGGGTCCACTA	59.82	20	143	174	316	CTACCGATTTTCCGTTCCAA	59.931	20	TTCCCAGTTGGGTCCACTAC	59.82	20	142	174	315	CCGGCACCGTAATTCTCTTA	60.089	20	TTCCCAGTTGGGTCCACTAC	59.82	20	193	123	315
Unigene0011274	1	p2	(AG)6	12	114	125	AGGTGCTTCACAGACAGCTC	58.172	20	TCTCCTCATCAGCAGCACAC	60.146	20	106	52	157	AGGTGCTTCACAGACAGCTC	58.172	20	GTTCGACCTTGGTTGGGTTA	59.83	20	132	52	183	AGGTGCTTCACAGACAGCTC	58.172	20	ATTTGTTCGACCTTGGTTGG	59.83	20	136	52	187
Unigene0011274	2	p3	(CCA)7	21	500	520	ACATACACCCTACGGATGGC	59.7	20	TTGGAAGCAGATGCCCTATC	60.177	20	196	452	647	ACATACACCCTACGGATGGC	59.7	20	CAGATGCCCTATCCCAGCTA	60.192	20	189	452	640	ACATACACCCTACGGATGGC	59.7	20	AAAAGATTGGGATGCTTGGA	59.505	20	119	452	570
Unigene0011277	1	p2	(AG)7	14	57	70	CATATTGAATGGGTTATGCTTTAAT	57.659	25	GCTATCCATCCTGGGTTTCA	59.894	20	177	16	192	CATATTGAATGGGTTATGCTTTAAT	57.659	25	TTTGGATAGATCTCTGCCGC	60.318	20	200	16	215	CATATTGAATGGGTTATGCTTTAAT	57.659	25	CATCCTGGGTTTCATGGTTT	59.647	20	171	16	186
Unigene0011328	1	p3	(AGG)6	18	213	230
Unigene0011367	1	p3	(GGT)5	15	416	430	TGGGCAAGTAGGGTAGATGG	59.948	20	GATCAAGTTTTCTCGCTGGC	59.962	20	143	364	506	TGGGCAAGTAGGGTAGATGG	59.948	20	CACTCACAACGCACTCTGGT	59.94	20	254	364	617	TGGGCAAGTAGGGTAGATGG	59.948	20	TCACAACGCACTCTGGTTTC	59.88	20	251	364	614
Unigene0011377	1	p4	(TTAT)4	16	691	706	TGAAAGCACCTACCAAGATCAA	59.747	22	CACATCAGGATTTTTCCTACCA	58.949	22	152	638	789	TGAAAGCACCTACCAAGATCAA	59.747	22	CACATCAGGATTTTTCCTACCAA	60.223	23	152	638	789	TGAAAGCACCTACCAAGATCAA	59.747	22	ACACATCAGGATTTTTCCTACCA	59.755	23	153	638	790
Unigene0011389	1	p2	(AT)11	22	503	524
Unigene0011406	1	p3	(AGA)6	18	249	266	CAAATTCTTGCAGCAGTTCAA	59.097	21	TTTGGCAAGATCTTCAAGGC	60.331	20	215	214	428	TTCTTGCAGCAGTTCAAGTTGT	60.096	22	TTTGGCAAGATCTTCAAGGC	60.331	20	211	218	428	CAAATTCTTGCAGCAGTTCAA	59.097	21	GGCAAGATCTTCAAGGCACT	59.434	20	212	214	425
Unigene0011406	2	p3	(TAA)12	36	561	596
Unigene0011417	1	p2	(AT)8	16	16	31
Unigene0011423	1	p4	(TTTA)5	20	303	322	ACCCTAGCGACGAAGACAGA	60.012	20	CACCGAAGGGCATTACAGTT	59.993	20	190	182	371	ACCCTAGCGACGAAGACAGA	60.012	20	ACCGAAGGGCATTACAGTTG	59.993	20	189	182	370	ACCCTAGCGACGAAGACAGA	60.012	20	GGCATTACAGTTGAGACGCA	59.871	20	182	182	363
Unigene0011436	1	p2	(AC)7	14	339	352	TCCAACACATCAACAGAATTGA	59.024	22	GTCAGTTTGTTGCAGCAGGA	60.032	20	278	312	589	TCCAACACATCAACAGAATTGA	59.024	22	TGTTGCAGCAGGAAATTTTG	59.849	20	271	312	582	CAAGAAAATCCAACACATCAACA	59.89	23	TGTTGCAGCAGGAAATTTTG	59.849	20	279	304	582
Unigene0011451	1	p3	(CAT)6	18	238	255
Unigene0011506	1	p3	(CCA)6	18	346	363	CCTTGTGTGAATCCATGCAG	60.112	20	TTCCGTGGTGCATTTGAGTA	60.111	20	188	264	451	CCTTGTGTGAATCCATGCAG	60.112	20	ACACCACCAAAAGAAATGGC	59.836	20	229	264	492	CTTGTGTGAATCCATGCAGC	60.272	20	TTCCGTGGTGCATTTGAGTA	60.111	20	187	265	451
Unigene0011512	1	p2	(TA)6	12	31	42
Unigene0011527	1	p2	(GA)9	18	690	707
Unigene0011552	1	p6	(GAGAAC)6	36	386	421
Unigene0011574	1	p2	(GC)6	12	564	575	GCAGACAATGCCAACTTTCA	59.847	20	GCGTTAACAAGAATTGCAGC	58.585	20	262	342	603	TGCAGACAATGCCAACTTTC	59.847	20	GCGTTAACAAGAATTGCAGC	58.585	20	263	341	603	CGACTCTTTTTATGGGACGG	59.564	20	GCGTTAACAAGAATTGCAGC	58.585	20	144	460	603
Unigene0011575	1	p2	(GA)9	18	1	18
Unigene0011576	1	p3	(AGA)5	15	210	224	TTCCGGATTTTTCTGAGTGG	60.044	20	CCCTAGGATAGTGAAGACACGTT	58.728	23	188	68	255	TTCCGGATTTTTCTGAGTGG	60.044	20	AACCCTAGGATAGTGAAGACACG	58.728	23	190	68	257	TTCCGGATTTTTCTGAGTGG	60.044	20	GAACCCTAGGATAGTGAAGACACG	60.41	24	191	68	258
Unigene0011603	1	p3	(GGC)5	15	589	603	AGCTGTCTGAACGTGGGAAT	59.727	20	ATTCCAAACTTGATGCTGGG	59.933	20	201	497	697	TGACAGCATGTGGTCGAACT	60.319	20	ATTCCAAACTTGATGCTGGG	59.933	20	153	545	697	GCCACAGCTCCTCAAGAAAT	59.434	20	ATTCCAAACTTGATGCTGGG	59.933	20	222	476	697
Unigene0011609	1	p3	(AAT)5	15	185	199	TGTGGACCCTTCAAATGGAT	60.173	20	AGGTGGTGTTGGGAATTCTG	59.82	20	149	90	238	ATGTGGACCCTTCAAATGGA	60.173	20	AGGTGGTGTTGGGAATTCTG	59.82	20	150	89	238	CGTAGAATGTGGACCCTTCAA	59.978	21	AGGTGGTGTTGGGAATTCTG	59.82	20	156	83	238
Unigene0011612	1	p2	(AG)8	16	257	272	TTTTCTTCTTGAACGACGGC	60.365	20	GCTGCTGCATCCCTCATTAT	60.207	20	273	44	316	CGGCAGTTGCAGAAACATAG	59.488	20	GCTGCTGCATCCCTCATTAT	60.207	20	257	60	316	ACGGCAGTTGCAGAAACATA	59.347	20	GCTGCTGCATCCCTCATTAT	60.207	20	258	59	316
Unigene0011635	1	p2	(TC)8	16	240	255	GCATGCCAATCACCTTTTCT	60.081	20	CCCTGGACTGAATGCAACTAA	60.118	21	168	130	297	GCATGCCAATCACCTTTTCT	60.081	20	CCCTGGACTGAATGCAACTA	58.722	20	168	130	297	TAATGGTGGATGCAGGTGTG	60.39	20	CCCTGGACTGAATGCAACTAA	60.118	21	225	73	297
Unigene0011669	1	p2	(GA)8	16	190	205
Unigene0011703	1	p2	(CA)7	14	131	144	TGTGCAAAATGAGGGTTTGA	60.088	20	CATCCTTTTCAAGGGGTGAA	59.903	20	226	20	245	TGTTACACGTGGAGGAGTGC	59.751	20	CATCCTTTTCAAGGGGTGAA	59.903	20	162	84	245	TGTGCAAAATGAGGGTTTGA	60.088	20	CAAGGGGTGAATTTTGATGC	60.309	20	217	20	236
Unigene0011736	1	p3	(TGA)6	18	36	53	GCAAAGTGAAGATGATGATGC	58.313	21	TCCATTAGCCACAAAAACTCA	58.28	21	211	10	220	GCAAAGTGAAGATGATGATGC	58.313	21	TCCATTAGCCACAAAAACTCA	58.28	21	243	10	252	TGCAAAGTGAAGATGATGATGC	61.18	22	TCCATTAGCCACAAAAACTCA	58.28	21	212	9	220
Unigene0011738	1	p4	(TTTC)5	20	331	350	CCCTCCGTCCCATAGAAAGT	60.319	20	TGCTCCTAATGTTTAGCCCAA	59.728	21	133	255	387	TACTCCCTCCGTCCCATAGA	59.502	20	TGCTCCTAATGTTTAGCCCAA	59.728	21	137	251	387	TTATTACTCCCTCCGTCCCA	59.382	20	TGCTCCTAATGTTTAGCCCAA	59.728	21	141	247	387
Unigene0011770	1	p2	(TA)6	12	59	70	TCATAGCCACATAAAACGCC	58.653	20	GTTGAATCCATAGGCGAGGA	60.036	20	157	21	177	CTCATAGCCACATAAAACGCC	59.622	21	GTTGAATCCATAGGCGAGGA	60.036	20	158	20	177	TCATAGCCACATAAAACGCCT	59.622	21	GTTGAATCCATAGGCGAGGA	60.036	20	157	21	177
Unigene0011783	1	p2	(TC)8	16	238	253	GCACACCAGCATGCTTTCTA	60.019	20	CCCCACTTTCAGATTCCTCA	60.042	20	118	182	299	CATATCTGCTGGCCTTGGTT	60.096	20	CCCCACTTTCAGATTCCTCA	60.042	20	160	140	299	TTCTTGCTGTGGTTTTGTGC	59.888	20	CCCCACTTTCAGATTCCTCA	60.042	20	136	164	299
Unigene0011845	1	p2	(AT)10	20	1	20
Unigene0011858	1	p2	(CT)8	16	4	19
Unigene0011871	1	c	(AT)6tgaaa(AAAT)4aaaa(AT)10	57	121	177	TGGTGCAAGAAGCACCATTA	60.257	20	CTTCAGATGATTCCTTTCCTGT	57.404	22	131	72	202	TGGTGCAAGAAGCACCATTA	60.257	20	ACTTCAGATGATTCCTTTCCTG	57.404	22	132	72	203	TGGTGCAAGAAGCACCATTA	60.257	20	ACTTCAGATGATTCCTTTCCTGT	58.276	23	132	72	203
Unigene0011909	1	p2	(TC)6	12	6	17
Unigene0011952	1	p2	(AG)9	18	204	221
Unigene0011953	1	p2	(AG)9	18	8	25
Unigene0012040	1	p3	(CCT)5	15	303	317	GAAACTGGAGAAGCACAGCC	59.997	20	TTTGTCAAATCAAATCACATCAAA	59.385	24	232	130	361	GAAACTGGAGAAGCACAGCC	59.997	20	TTTTGTCAAATCAAATCACATCAA	59.385	24	233	130	362	GAAACTGGAGAAGCACAGCC	59.997	20	TTTTTGTCAAATCAAATCACATCA	59.385	24	234	130	363
Unigene0012117	1	p2	(AT)6	12	123	134	CGCCTCTAATTGCAAATCTCA	60.35	21	TACTTTGTCGCCCCAGTCTT	59.734	20	157	57	213	CGCCTCTAATTGCAAATCTCA	60.35	21	ACTTTGTCGCCCCAGTCTTA	59.734	20	156	57	212	CGCCTCTAATTGCAAATCTCA	60.35	21	TTTGTCGCCCCAGTCTTAAT	59.569	20	154	57	210
Unigene0012124	1	c	(AT)7gtg(TA)7	31	6	36
Unigene0012129	1	p4	(CTAT)4	16	45	60	TTTTTCATTCAGACTTCCAAAAA	57.971	23	TTCTGATTGATGGGGCTTTC	60.014	20	170	15	184	TTTTTCATTCAGACTTCCAAAAATC	59.887	25	TTCTGATTGATGGGGCTTTC	60.014	20	170	15	184	TTTTCATTCAGACTTCCAAAAATC	58.715	24	TTCTGATTGATGGGGCTTTC	60.014	20	169	16	184
Unigene0012146	1	p2	(AT)10	20	57	76	GCTCTCCCCTAACCTTCGAC	60.212	20	AAGGCCCTCATCAAAATGTG	59.933	20	152	2	153	GCTCTCCCCTAACCTTCGAC	60.212	20	GCCCTCATCAAAATGTGCTT	60.081	20	149	2	150	GCTCTCCCCTAACCTTCGAC	60.212	20	GCAGTGAATGTAAAAGGCCC	59.574	20	165	2	166
Unigene0012151	1	p3	(GAG)6	18	26	43
Unigene0012154	1	p4	(TGTT)5	20	204	223	TTGCTGAAATACCCGGAAAC	59.938	20	AAGGGGGAAAAAGGACTGTG	60.332	20	279	26	304	TTGCTGAAATACCCGGAAAC	59.938	20	GAAGGGGGAAAAAGGACTGT	59.415	20	280	26	305	GCTGAAATACCCGGAAACAG	59.569	20	AAGGGGGAAAAAGGACTGTG	60.332	20	277	28	304
Unigene0012188	1	p3	(CAC)5	15	20	34
Unigene0012207	1	p3	(GAG)6	18	444	461
Unigene0012228	1	p6	(AGGTTG)5	30	122	151	TGAATCGACCATTATTGGAAAG	58.943	22	TTTCAAGTTGAGTCAGGTCGAT	58.84	22	146	40	185	TGAATCGACCATTATTGGAAAG	58.943	22	TTCAAGTTGAGTCAGGTCGAT	57.37	21	145	40	184	TGAATCGACCATTATTGGAAAG	58.943	22	ATTTCAAGTTGAGTCAGGTCGAT	59.16	23	147	40	186
Unigene0012293	1	p2	(AT)18	36	353	388
Unigene0012296	1	p2	(GA)8	16	64	79	GCAGCCTGCAGTGGGTATAA	61.188	20	CAACGAAAAACATCCGCTCT	60.249	20	183	16	198	GCAGCCTGCAGTGGGTATAA	61.188	20	ACATCCGCTCTATCAGCTCG	60.526	20	174	16	189	GCAGCCTGCAGTGGGTATAA	61.188	20	GCTCTATCAGCTCGGGGAG	60.065	19	168	16	183
Unigene0012333	1	p3	(TAT)5	15	249	263	GGTTTTGTTATTTGGTCTGCAA	59.033	22	CGTCAGATGCCTTTTCACAA	59.84	20	241	61	301	GGAAATTGACACTCTGTTCTGC	58.842	22	CGTCAGATGCCTTTTCACAA	59.84	20	277	25	301	GGTTTTGTTATTTGGTCTGCAA	59.033	22	TCAAATTCACCCGTCAGATG	59.496	20	252	61	312
Unigene0012348	1	p4	(TATT)4	16	138	153	GCCGGTAACGTACAGGTTCT	59.125	20	TCGGTAGTCACTTGTGTCGG	59.745	20	182	10	191	GCCGGTAACGTACAGGTTCT	59.125	20	CGGTAGTCACTTGTGTCGGA	59.745	20	181	10	190	GCCGGTAACGTACAGGTTCT	59.125	20	GCACAGTGAAGTTCCTCGGT	60.307	20	197	10	206
Unigene0012349	1	p4	(TATT)4	16	138	153	GCCGGTAACGTACAGGTTCT	59.125	20	TCGGTAGTCACTTGTGTCGG	59.745	20	182	10	191	GCCGGTAACGTACAGGTTCT	59.125	20	CGGTAGTCACTTGTGTCGGA	59.745	20	181	10	190	GCCGGTAACGTACAGGTTCT	59.125	20	GCACAGTGAAGTTCCTCGGT	60.307	20	197	10	206
Unigene0012362	1	p3	(GCC)5	15	50	64	GAGGACAAGACCCCTGTGC	60.672	19	CTGCTTGGGGATGATCTTGT	60.073	20	129	28	156	GAGGACAAGACCCCTGTGC	60.672	19	ACTGCTTGGGGATGATCTTG	60.073	20	130	28	157	GAGGACAAGACCCCTGTGC	60.672	19	GTCTTGAGGAACTGCTTGGG	59.844	20	140	28	167
Unigene0012367	1	p3	(CCT)5	15	143	157	ACTATGGCGACTCGTTCTGG	60.277	20	CTGCCAGTAGAGCTGGAACC	60.012	20	190	16	205	CCAAATCCAACTATGGCGAC	60.331	20	CTGCCAGTAGAGCTGGAACC	60.012	20	199	7	205	ACTATGGCGACTCGTTCTGG	60.277	20	GGGAGGAACGATACCAGTGA	59.927	20	221	16	236
Unigene0012403	1	p3	(AAG)5	15	142	156	CACGCTCTCGGACTACAACA	60.049	20	AGTACTTGAGCACGGCGAGT	60.081	20	158	71	228	ACATCCAGAAGGAGTCCACG	60.112	20	TGTAGTACTTGAGCACGGCG	60.073	20	144	88	231	ACATCCAGAAGGAGTCCACG	60.112	20	AGTACTTGAGCACGGCGAGT	60.081	20	141	88	228
Unigene0012532	1	p3	(TTC)5	15	257	271	GGAACGCACTTCATCGATTT	60.081	20	CCAGAAACCAGAACCTCCCT	60.48	20	265	59	323	GGAACGCACTTCATCGATTT	60.081	20	AAACCAGAACCTCCCTCGAC	60.489	20	261	59	319	TTCACCGAAAACCCTCAATC	59.91	20	CCAGAAACCAGAACCTCCCT	60.48	20	119	205	323
Unigene0012537	1	p2	(AG)8	16	125	140	GCATGGTAGGCTATGGCATT	59.951	20	GTGTTGGAGGAGGTGAGGAA	60.088	20	157	65	221	GCATGGTAGGCTATGGCATT	59.951	20	GGAGGTGAGGAAGAGCATTG	59.803	20	149	65	213	GCATGGTAGGCTATGGCATT	59.951	20	TGAAAAAGGCTTCCCAGAAA	59.795	20	197	65	261
Unigene0012538	1	c	(ACAAC)4actgaaatattctctcaaca(AG)8	56	105	160	GCATGGTAGGCTATGGCATT	59.951	20	GTGTTGGAGGAGGTGAGGAA	60.088	20	162	80	241	TAGGCTATGGCATGGTAGGC	60.081	20	GTGTTGGAGGAGGTGAGGAA	60.088	20	171	71	241	GCATGGTAGGCTATGGCATT	59.951	20	GGAGGTGAGGAAGAGCATTG	59.803	20	154	80	233
Unigene0012540	1	p2	(AG)18	36	321	356	CCCTTCTCCTTTTTCTTCCC	59.144	20	ATGGCATGGAATCCCAAATA	59.979	20	271	111	381	CCCCTTCTCCTTTTTCTTCC	59.144	20	ATGGCATGGAATCCCAAATA	59.979	20	272	110	381	CAGCAAATTTGGCTCTGAAA	59.037	20	ATGGCATGGAATCCCAAATA	59.979	20	226	156	381
Unigene0012552	1	p4	(AATA)4	16	169	184	TTTCAATGCCCCTTTGTTTC	59.916	20	TAGGAACAGACCTTCGGCCT	61.142	20	256	65	320	TTTCAATGCCCCTTTGTTTC	59.916	20	GAACAGACCTTCGGCCTTC	59.794	19	253	65	317	TTTCAATGCCCCTTTGTTTC	59.916	20	GCCTTCGGCTACCATCACT	60.233	19	240	65	304
Unigene0012553	1	p2	(AG)7	14	27	40
Unigene0012612	1	p3	(CTC)5	15	105	119	TTTCCGATGAAATCTCTGGC	60.155	20	AGAGGTACAAATGGCGATGC	60.103	20	143	39	181	TTTCCGATGAAATCTCTGGC	60.155	20	TGGTGGAAACTGAGTGCTTG	59.873	20	175	39	213	TTTCCGATGAAATCTCTGGC	60.155	20	TGAGTGCTTGAAAATGGACG	59.84	20	165	39	203
Unigene0012619	1	c	(AG)6ttt(TG)9	33	292	324
Unigene0012692	1	p2	(TC)8	16	2089	2104	CCTCGCTAGTGGAATGCTGT	60.419	20	AAACTGCAGCTTACAATCCCA	59.761	21	245	1884	2128	CCTCGCTAGTGGAATGCTGT	60.419	20	CAAACTGCAGCTTACAATCCC	59.761	21	246	1884	2129	TATGTCATTTGTGCCTCGCT	59.301	20	CAAACTGCAGCTTACAATCCC	59.761	21	259	1871	2129
Unigene0012708	1	p2	(AT)8	16	51	66	GGAATCGAATAGCAGAGATGTCA	60.596	23	GGTCTGATCCGATGCTGAGT	60.231	20	106	13	118	GGAATCGAATAGCAGAGATGTCA	60.596	23	TATGGGTCTGATCCGATGCT	60.448	20	110	13	122	AAAGGAATCGAATAGCAGAGATG	58.921	23	GGTCTGATCCGATGCTGAGT	60.231	20	109	10	118
Unigene0012724	1	p2	(CT)6	12	1153	1164	TCCCATCTTGTCGGAGTTTC	60.05	20	TCCTCTGTACGGCGAAGAAT	59.836	20	249	1063	1311	TTGAAGTAGGCGTTCCCATC	60.074	20	TCCTCTGTACGGCGAAGAAT	59.836	20	262	1050	1311	TGGCGACATTTTCCTCTTCT	59.813	20	TCCTCTGTACGGCGAAGAAT	59.836	20	203	1109	1311
Unigene0012725	1	p2	(CT)6	12	1221	1232	TCCCATCTTGTCGGAGTTTC	60.05	20	TCCTCTGTACGGCGAAGAAT	59.836	20	249	1131	1379	TTGAAGTAGGCGTTCCCATC	60.074	20	TCCTCTGTACGGCGAAGAAT	59.836	20	262	1118	1379	TGGCGACATTTTCCTCTTCT	59.813	20	TCCTCTGTACGGCGAAGAAT	59.836	20	203	1177	1379
Unigene0012780	1	p3	(TGA)6	18	501	518	TCTTGTTAATCGAGGCCCTG	60.206	20	GTTGCTAAAGTTCCACCCCA	59.971	20	163	424	586	CGGGACTTCTTCCAAGTTCA	60.224	20	GTTGCTAAAGTTCCACCCCA	59.971	20	208	379	586	CAGGGATTCTTGCTCTTCCA	60.331	20	GTTGCTAAAGTTCCACCCCA	59.971	20	244	343	586
Unigene0012791	1	p3	(GGT)5	15	170	184	GAAGAGCAGGATGAAGGTGC	59.957	20	TTCTCTCTTCTCTTTGCCGC	59.836	20	250	134	383	GAAGAGCAGGATGAAGGTGC	59.957	20	CATCCGCCACCTATATCACC	60.177	20	175	134	308	CTGGAAGAGCAGGATGAAGG	59.943	20	CTATATCACCGCCACCACCT	59.836	20	168	131	298
Unigene0012811	1	p2	(AT)10	20	1	20
Unigene0012830	1	c	(AG)11aa(AG)8	40	1	40
Unigene0012835	1	p2	(AG)10	20	296	315
Unigene0012844	1	p2	(AC)6	12	53	64	TCCATTATATACCAGCCTCAATATACA	59.197	27	GGGCATGGACTTTGATCTGT	59.934	20	260	0	259	TCCATTATATACCAGCCTCAATATACA	59.197	27	GAAACCTGCACCTGAAGGAA	60.232	20	204	0	203	TCCATTATATACCAGCCTCAATATACA	59.197	27	CTGAAGGAACCTTGATGCGT	60.255	20	193	0	192
Unigene0012867	1	p3	(GGC)5	15	216	230	TCCCCCTAATATCCCTACCG	59.992	20	TAACCTCCCAAGTTGTTCCG	59.964	20	203	112	314	TCCCCCTAATATCCCTACCG	59.992	20	CGTTACAGTAGCTCCCTGGC	59.898	20	268	112	379	CCAACTTGCCTTCGTTGAAT	60.11	20	TAACCTCCCAAGTTGTTCCG	59.964	20	243	72	314
Unigene0012895	1	p2	(AT)6	12	211	222	AGATCCACGCGAAGAAAAGA	59.955	20	CATATGCTGCATGGGTTCTG	60.096	20	223	57	279	AGATCCACGCGAAGAAAAGA	59.955	20	GCATGGGTTCTGGCTAGTGT	60.142	20	215	57	271	ATCCACGCGAAGAAAAGAAA	59.823	20	CATATGCTGCATGGGTTCTG	60.096	20	221	59	279
Unigene0012977	1	p2	(TA)6	12	165	176	CTGCCCCTATTAGCTGCTTG	59.996	20	TCCTTTTTCTTGATCTGATGACC	59.585	23	147	65	211	CCCTATTAGCTGCTTGGTCG	59.861	20	TCCTTTTTCTTGATCTGATGACC	59.585	23	143	69	211	CGACAACTGCCCCTATTAGC	59.73	20	TCCTTTTTCTTGATCTGATGACC	59.585	23	153	59	211
Unigene0013029	1	p4	(TTTC)4	16	386	401	TGCACTACACTCAGGATCGC	60.016	20	TCCTGTAACCTTCACCCAAAA	59.457	21	203	237	439	TGCACTACACTCAGGATCGC	60.016	20	TTCCTGTAACCTTCACCCAAA	59.457	21	204	237	440	TGCACTACACTCAGGATCGC	60.016	20	TTTCCTGTAACCTTCACCCAA	59.457	21	205	237	441
Unigene0013048	1	p2	(GA)9	18	236	253
Unigene0013086	1	p3	(ATT)7	21	47	67	AGTGCTGGCTCTGAGGAAAT	59.043	20	CGCCGACTGATTAGGCTTAG	59.996	20	164	4	167	GCTGGCTCTGAGGAAATAGG	59.031	20	CGCCGACTGATTAGGCTTAG	59.996	20	161	7	167	AGTGCTGGCTCTGAGGAAAT	59.043	20	TCATTTGCTTCTGGGGAAAG	60.184	20	271	4	274
Unigene0013121	1	p2	(TA)8	16	1249	1264	ACGTTAGACCATACACGGGG	59.734	20	TGCTACATTCGATGCACCAT	60.104	20	132	1207	1338	CGTTAGACCATACACGGGGT	59.734	20	TGCTACATTCGATGCACCAT	60.104	20	131	1208	1338	GTGGCTGAACACTTTGGTGA	59.726	20	TGCTACATTCGATGCACCAT	60.104	20	263	1076	1338
Unigene0013125	1	p3	(GAA)5	15	256	270	TCTGCCCATTATAGCCTTGG	60.053	20	GTGGAAAGGCGATAACCGTA	59.96	20	222	115	336	GCCCATTATAGCCTTGGTGA	59.923	20	GTGGAAAGGCGATAACCGTA	59.96	20	219	118	336	CTCCTCTTCCACCTCCTCCT	59.801	20	GTGGAAAGGCGATAACCGTA	59.96	20	134	203	336
Unigene0013145	1	p2	(TG)7	14	25	38
Unigene0013146	1	p2	(GA)18	36	199	234
Unigene0013151	1	p2	(TA)7	14	15	28
Unigene0013169	1	p4	(TTTA)4	16	272	287	CTGCTGGCAAGTAAACCCTC	59.875	20	TCTGCTGAGCAAACAACACA	59.164	20	127	186	312	AGTCACCGTCTCACCTTTGC	60.307	20	TCTGCTGAGCAAACAACACA	59.164	20	247	66	312	CTGCTGGCAAGTAAACCCTC	59.875	20	TGCTGAGCAAACAACACAGG	61.054	20	125	186	310
Unigene0013180	1	p3	(GGC)6	18	56	73	CAATCCCATACAGCAAACGA	59.542	20	TCGCCGAAAACACTCTTTCT	59.993	20	135	12	146	CAATCCCATACAGCAAACGA	59.542	20	TCCTAATCTCGGCCAAACAC	60.074	20	217	12	228	CAATCCCATACAGCAAACGA	59.542	20	GCTGAACTTTCCTACACCGC	59.882	20	114	12	125
Unigene0013205	1	p2	(AG)7	14	361	374
Unigene0013208	1	p3	(AAG)6	18	224	241	AAACTGGGTTTTCTTGCCCT	59.976	20	CCCAACCATTTCTTTGCATT	59.801	20	215	67	281	AAACTGGGTTTTCTTGCCCT	59.976	20	TGCATTTCTCACTCATCCCA	60.201	20	201	67	267	AAACTGGGTTTTCTTGCCCT	59.976	20	TCATCTTCCCCCATTATTGC	59.722	20	268	67	334
Unigene0013212	1	p2	(TC)9	18	7	24
Unigene0013215	1	p2	(CT)8	16	134	149	TTGTCAGACGGGAATTTGGT	60.353	20	GCCTGCAGAAAAACAAAAGC	60.003	20	102	71	172	TTGTCAGACGGGAATTTGGT	60.353	20	TCAGCAGTCACTCTTGTCGG	60.178	20	135	71	205	AAAAACTCACGCTTTCCCAG	59.355	20	GCCTGCAGAAAAACAAAAGC	60.003	20	133	40	172
Unigene0013253	1	c	(TA)8(GA)7	30	240	269
Unigene0013266	1	p3	(TCT)6	18	89	106	TTCTCCTTCACTGCTTTCTGC	59.749	21	GATTGTGGGAGCCCTTTGTA	59.933	20	278	51	328	TTCTCCTTCACTGCTTTCTGC	59.749	21	TCAAGCGTAACGTCATCGTC	59.871	20	161	51	211	TCTCCTTCACTGCTTTCTGCT	59.367	21	GATTGTGGGAGCCCTTTGTA	59.933	20	277	52	328
Unigene0013286	1	p4	(TTAT)4	16	6	21
Unigene0013302	1	p2	(TC)8	16	678	693	GGGTAAATTTGGGTCTTAATTGC	59.972	23	CCTCTTTGTTTTCTGCTGCC	59.993	20	102	640	741	CAAACAGTAAAACCCACTTCCTG	59.949	23	CCTCTTTGTTTTCTGCTGCC	59.993	20	226	516	741	CCCACTTCCTGTAACTAATCGTG	59.935	23	CCTCTTTGTTTTCTGCTGCC	59.993	20	214	528	741
Unigene0013309	1	p3	(AAT)6	18	63	80	CCAGTACCACTCAAACCTAAATGA	59.471	24	CCTTGATGTTTGGCCAATTT	59.801	20	250	2	251	TCCAGTACCACTCAAACCTAAATG	59.471	24	CCTTGATGTTTGGCCAATTT	59.801	20	251	1	251	CCAGTACCACTCAAACCTAAATGA	59.471	24	CTCAGCTGGTGCAGTTTTTG	59.634	20	157	2	158
Unigene0013371	1	p5	(AAATA)4	20	23	42
Unigene0013386	1	p2	(GA)9	18	210	227
Unigene0013391	1	p3	(GGT)5	15	417	431	TGGCAAACACCATTTCTTCA	60.088	20	CCATTGATGCCTAATCGGAC	60.296	20	210	379	588	ACCCGCAAGCAAAATCTATG	60.096	20	CCATTGATGCCTAATCGGAC	60.296	20	265	324	588	CCCGCAAGCAAAATCTATGT	60.096	20	CCATTGATGCCTAATCGGAC	60.296	20	264	325	588
Unigene0013394	1	p3	(GAG)5	15	500	514	CCAGCCAAAACGCATATTTT	59.964	20	CACCTGGTGTTCCTTGTTTTC	59.482	21	150	402	551	GGGCAAGACTCAAATTTCCA	60.051	20	CACCTGGTGTTCCTTGTTTTC	59.482	21	167	385	551	AAGCTGCACCACCTTCAAAT	59.74	20	CACCTGGTGTTCCTTGTTTTC	59.482	21	230	322	551
Unigene0013410	1	p6	(GGAGCA)5	30	40	69	CACGGTTGGAGAGAAAGTGG	60.68	20	CCACCATCCTTTTGATTGCT	59.933	20	233	5	237	CACGGTTGGAGAGAAAGTGG	60.68	20	AGAATTCCTCTCCTCACCCC	59.492	20	252	5	256	CACGGTTGGAGAGAAAGTGG	60.68	20	CTTTTGATTGCTCAACGCAC	59.469	20	225	5	229
Unigene0013446	1	p3	(TGA)6	18	266	283	TGAAACCTTGTTCCTCCTCG	60.224	20	GTGCATTGAGTGGTTCATGG	59.967	20	197	180	376	TGAAACCTTGTTCCTCCTCG	60.224	20	AGTGGTTCATGGGAGGTGAG	59.962	20	189	180	368	AGTGTGGCCTCTGTTGAGGT	59.756	20	GTGCATTGAGTGGTTCATGG	59.967	20	139	238	376
Unigene0013491	1	p6	(TGCTGG)5	30	423	452	ACAGCTTGCACGTGATGTTC	59.912	20	ACAACAATCCCGACTGAAGG	59.966	20	256	238	493	CCGGTGGCAGATAGAGAAAG	59.83	20	ACAACAATCCCGACTGAAGG	59.966	20	171	323	493	TTGCACGTGATGTTCCTTTC	59.697	20	ACAACAATCCCGACTGAAGG	59.966	20	251	243	493
Unigene0013513	1	p2	(AT)7	14	20	33
Unigene0013561	1	p2	(TG)7	14	1055	1068
Unigene0013563	1	p3	(GAA)6	18	563	580	TGATCACAGAAGTTGGCTCG	59.984	20	GACGAAATGAGGAACTTCACC	58.634	21	106	514	619	TGATCACAGAAGTTGGCTCG	59.984	20	AGACGAAATGAGGAACTTCACC	59.621	22	107	514	620	TGTTGCATTGTCCTGATGGT	59.967	20	GACGAAATGAGGAACTTCACC	58.634	21	139	481	619
Unigene0013578	1	p2	(TC)6	12	31	42	GCTTATTCCAACTCTCTCTCTATCTC	57.627	26	CCTTTGAACATCTCTCCCCA	60.042	20	175	2	176	GAGCTTATTCCAACTCTCTCTCTATC	57.627	26	CCTTTGAACATCTCTCCCCA	60.042	20	177	0	176	GCTTATTCCAACTCTCTCTCTATCTC	57.627	26	AGGGCATTCATGCTTGTTTC	60.081	20	273	2	274
Unigene0013591	1	p2	(AG)8	16	427	442	CATTGTTACCGCCCCTCTAA	59.953	20	GCCAAGACCCTGATCAAAAC	59.532	20	186	334	519	CATTGTTACCGCCCCTCTAA	59.953	20	TTGGATGAATGGTATGCAGC	59.504	20	221	334	554	CTACTTATTGCGAGCTGGGG	59.861	20	GCCAAGACCCTGATCAAAAC	59.532	20	120	400	519
Unigene0013614	1	p2	(TG)6	12	109	120	GTCGCATTGCAAAACAGAGA	59.995	20	TTCTTGCTGATTGGCCTTCT	59.955	20	188	73	260	CGCATTGCAAAACAGAGAAA	59.992	20	TTCTTGCTGATTGGCCTTCT	59.955	20	186	75	260	ACAGTCGCATTGCAAAACAG	59.911	20	TTCTTGCTGATTGGCCTTCT	59.955	20	191	70	260
Unigene0013617	1	p2	(CT)11	22	30	51
Unigene0013643	1	p2	(TG)7	14	141	154
Unigene0013659	1	p4	(ATTT)4	16	120	135	TGGGAACGACGCATTAATCT	60.469	20	ATATGTTTCGCCGAAGTTGG	59.96	20	262	72	333	TGGGAACGACGCATTAATCT	60.469	20	CTCGCAATTTCAAGTGTGGA	59.84	20	179	72	250	TGGGAACGACGCATTAATCT	60.469	20	TCCGCCTTGAATCAATCTCT	59.773	20	148	72	219
Unigene0013668	1	p2	(TA)6	12	281	292
Unigene0013717	1	p2	(TG)8	16	214	229	GGGAATTTCAAAGGGTGGTT	60.032	20	CCAAGATACGGGTTGGTTTG	60.22	20	224	88	311	ATAAAAACAGCCCTCCTGGG	60.312	20	AATGGGTAAAGAGACGGCCT	59.962	20	276	143	418	ATAAAAACAGCCCTCCTGGG	60.312	20	TCGAATGGGTAAAGAGACGG	60.066	20	279	143	421
Unigene0013724	1	p2	(GA)7	14	646	659	ACAAATGGGCTTGCACTACC	60	20	TCCTTCTTCCTTCCTCTCCC	59.749	20	204	544	747	ACAAATGGGCTTGCACTACC	60	20	TCATTGCTCCCTCTCTCTCC	59.486	20	165	544	708	GTTCTTTTGCGTTGACCCTC	59.717	20	TCCTTCTTCCTTCCTCTCCC	59.749	20	237	511	747
Unigene0013743	1	p3	(CAC)5	15	428	442	AGAAGGCTTGTGAGGAACCA	59.844	20	GTTGTGGTGAAACGGAGGAG	60.545	20	257	262	518	AGTGAATGTTGGTCCAAGGG	59.82	20	GTTGTGGTGAAACGGAGGAG	60.545	20	121	398	518	AGAAGGCTTGTGAGGAACCA	59.844	20	AGGAACACCTTGATGGGGAT	60.575	20	278	262	539
Unigene0013772	1	p3	(CCG)5	15	527	541	GCTGCTTCCCAACCATTCTA	60.214	20	TGAGGAGCACCATGAGATGA	60.363	20	140	444	583	CCAAAACAGAAGAGCCAGGA	60.366	20	TGAGGAGCACCATGAGATGA	60.363	20	276	308	583	TCCAAAACAGAAGAGCCAGG	60.366	20	TGAGGAGCACCATGAGATGA	60.363	20	277	307	583
Unigene0013851	1	c	(GTG)9gagcaccacgcacaggaggtggaggtggtggagcaccacgaagaggaggaagaggaagaagaggtggtggagatgga(GGT)5actggagcgcctcgtagagaggggggtggtggcggcgttggaatccaagggctttgggaatgaaaagaagaagctccatgcatg(GGAGGT)11	269	27	295
Unigene0013859	1	p2	(AT)6	12	1100	1111	GCCTTCGCTGTTGATTAAGG	59.845	20	CAAACCCAACTTCACGTAGGA	60.016	21	222	914	1135	CCAGGAAGCTCAATGGAAAA	60.184	20	CAAACCCAACTTCACGTAGGA	60.016	21	148	988	1135	GCCTTCGCTGTTGATTAAGG	59.845	20	CAACCAAACCCAACTTCACG	61.35	20	226	914	1139
Unigene0013935	1	p3	(CAC)6	18	20	37
Unigene0013974	1	p3	(CTG)5	15	354	368	ACCAAACCCTAGTGCTGCTG	60.312	20	TGAGAAGGGGTAGGAATCCA	59.478	20	153	306	458	ACCAAACCCTAGTGCTGCTG	60.312	20	TCTGTATTGTGACCCATGCC	59.374	20	259	306	564	TCTGCAGCTCCTACTGGTCC	60.555	20	TGAGAAGGGGTAGGAATCCA	59.478	20	218	241	458
Unigene0014022	1	p2	(AT)7	14	1	14
Unigene0014022	2	p2	(GA)9	18	489	506	CGGAAAATTCACCCAGAAAA	59.91	20	CAATTTCTTCTCCATACCCCC	59.652	21	220	317	536	CGGAAAATTCACCCAGAAAA	59.91	20	CCAATTTCTTCTCCATACCCC	59.652	21	221	317	537	AACCTGTAATTCGTCGGCAG	60.132	20	CAATTTCTTCTCCATACCCCC	59.652	21	202	335	536
Unigene0014068	1	p2	(AG)9	18	10	27
Unigene0014133	1	p3	(TTA)6	18	131	148	TGTCATTGTCGTCTTGTGATGA	60.16	22	CACCCAGCATTTATTATCCG	57.991	20	193	25	217	TGTCATTGTCGTCTTGTGATGA	60.16	22	CACCCAGCATTTATTATCCGTT	60.095	22	193	25	217	TGTCATTGTCGTCTTGTGATGA	60.16	22	AACACCCAGCATTTATTATCCG	60.095	22	195	25	219
Unigene0014135	1	p2	(TA)9	18	43	60
Unigene0014175	1	p3	(AAG)5	15	13	27
Unigene0014184	1	p2	(GA)9	18	1237	1254	GACCCATCACTCGGAAGAAA	60.05	20	TCCTCGACTTTCTCCACTTCA	59.974	21	140	1153	1292	GACCCATCACTCGGAAGAAA	60.05	20	CTCCACTTCACATGCACAAGA	59.889	21	129	1153	1281	GACCCATCACTCGGAAGAAA	60.05	20	TCTCCACTTCACATGCACAAG	59.889	21	130	1153	1282
Unigene0014205	1	p5	(AAATA)4	20	147	166	TGGGGATGATAAGACAAATGG	59.631	21	GCTGACGGGATAGTCATGGT	59.957	20	171	56	226	TGAAATTCTTCTTGGGGATGA	59.49	21	GCTGACGGGATAGTCATGGT	59.957	20	183	44	226	TGGGGATGATAAGACAAATGG	59.631	21	AGTTTTTGAATCGGCCTTGA	59.685	20	201	56	256
Unigene0014215	1	p2	(AT)8	16	408	423	TCAACCAATAGATGGACCGA	58.923	20	TCTCCTGCCAACATTTTTCC	60.051	20	227	308	534	TCAACCAATAGATGGACCGA	58.923	20	CGTTTTCTCCTGCCAACATT	60.11	20	232	308	539	TCAACCAATAGATGGACCGA	58.923	20	CCTGCCAACATTTTTCCATT	59.801	20	224	308	531
Unigene0014216	1	p2	(GT)8	16	359	374	TATTCGAGCTGCCCTCTTCT	59.174	20	CGGCCAACATTTTCTTTTTC	59.564	20	279	163	441	CTATTCGAGCTGCCCTCTTC	59.174	20	CGGCCAACATTTTCTTTTTC	59.564	20	280	162	441	GAGCTGCCCTCTTCTCCATT	60.873	20	CGGCCAACATTTTCTTTTTC	59.564	20	274	168	441
Unigene0014222	1	c	(CA)8gaaaacagtgtgtcagcaagcggaattatgtagcacaaaaggcctccag(TC)7tgtccaccacacatattatatatatatgcacag(AT)7	126	130	255
Unigene0014225	1	p2	(CT)10	20	575	594	TGCGGAGTTTCTCTTGGATT	59.813	20	CAATTCACCTTCCTTCCAGC	59.67	20	167	510	676	CACCATTGATCCCAACACTG	59.806	20	CAATTCACCTTCCTTCCAGC	59.67	20	147	530	676	TCGTTTGCCTATGCTTGATG	59.833	20	TCCAATTCACCTTCCTTCCA	60.43	20	249	430	678
Unigene0014242	1	p2	(AG)7	14	220	233
Unigene0014283	1	p2	(CT)7	14	22	35
Unigene0014285	1	p3	(GGA)6	18	606	623
Unigene0014294	1	p2	(TA)6	12	205	216	GCTTTCCTCGTGAGACCTTG	59.989	20	TCACTTTCAACCTGCCATCA	60.24	20	151	92	242	GCTTTCCTCGTGAGACCTTG	59.989	20	TTCATCCCATTTTCTTCCCA	60.244	20	242	92	333	GCTTTCCTCGTGAGACCTTG	59.989	20	TCCCATTTTCTTCCCATCAC	59.727	20	238	92	329
Unigene0014295	1	p3	(AAT)5	15	125	139	TAAGCCCACAAAAGGTCCAC	59.971	20	AATTGGAAGCGTCAGCAACT	59.882	20	256	57	312	GTAAGCCCACAAAAGGTCCA	59.971	20	AATTGGAAGCGTCAGCAACT	59.882	20	257	56	312	GTAAGCCCACAAAAGGTCCA	59.971	20	AACAACACCAAGGCTCAAGG	60.149	20	194	56	249
Unigene0014340	1	c*	(TTA)5(TTAT)6*	36	72	107	CATGATGCATCTGCTTCTTCTT	59.481	22	TTCATTTAATTGGCATGGGC	60.65	20	258	35	292	TGATGCATCTGCTTCTTCTTTT	59.114	22	TTCATTTAATTGGCATGGGC	60.65	20	256	37	292	CATGATGCATCTGCTTCTTCT	58.061	21	TTCATTTAATTGGCATGGGC	60.65	20	258	35	292
Unigene0014351	1	p4	(AAAT)4	16	174	189	TGAAGACAAGATTTTGTGGGG	59.956	21	TCTGTCCTCCAAACATGTGC	59.682	20	204	143	346	AGACAAGATTTTGTGGGGTCA	59.439	21	TCTGTCCTCCAAACATGTGC	59.682	20	201	146	346	TGAAGACAAGATTTTGTGGGG	59.956	21	GTCCTCCAAACATGTGCAAG	59.139	20	201	143	343
Unigene0014367	1	p4	(ACAT)4	16	902	917	GATTCTCTGGGACGTTGAGG	59.655	20	CATTTGCCTCAAAATTGTGTTT	59.033	22	266	698	963	TGTTGGTATCCAAAAGCGTG	59.585	20	CATTTGCCTCAAAATTGTGTTT	59.033	22	109	855	963	GAGAAATGTTCCGATCACCG	60.461	20	CATTTGCCTCAAAATTGTGTTT	59.033	22	241	723	963
Unigene0014392	1	p2	(CA)6	12	87	98	ACCACGTATATGTGCCTCCA	58.877	20	TTGCCATGTTTCACACACAA	59.563	20	105	24	128	CACGTATATGTGCCTCCATGA	59.435	21	TTGCCATGTTTCACACACAA	59.563	20	103	26	128	CCACGTATATGTGCCTCCAT	58.326	20	TTGCCATGTTTCACACACAA	59.563	20	104	25	128
Unigene0014392	2	p4	(AAAT)4	16	517	532	CGCTGCAATCAAACAAAGAA	59.992	20	TGAAACACCTCGTGATGGAG	59.676	20	254	330	583	CGCTGCAATCAAACAAAGAA	59.992	20	GTGAAACACCTCGTGATGGA	59.525	20	255	330	584	ACAAATACAGGCCCGTTGAT	59.316	20	TGAAACACCTCGTGATGGAG	59.676	20	231	353	583
Unigene0014393	1	p2	(CA)6	12	87	98	ACCACGTATATGTGCCTCCA	58.877	20	TTGCCATGTTTCACACACAA	59.563	20	105	24	128	CACGTATATGTGCCTCCATGA	59.435	21	TTGCCATGTTTCACACACAA	59.563	20	103	26	128	CCACGTATATGTGCCTCCAT	58.326	20	TTGCCATGTTTCACACACAA	59.563	20	104	25	128
Unigene0014393	2	p4	(AAAT)4	16	538	553	CGCTGCAATCAAACAAAGAA	59.992	20	TGAAACACCTCGTGATGGAG	59.676	20	254	351	604	CGCTGCAATCAAACAAAGAA	59.992	20	GTGAAACACCTCGTGATGGA	59.525	20	255	351	605	ACAAATACAGGCCCGTTGAT	59.316	20	TGAAACACCTCGTGATGGAG	59.676	20	231	374	604
Unigene0014397	1	p2	(GA)6	12	153	164	CACGAAATTCAACTCCAGGT	57.641	20	GTGCCGGTGGTATTTATTGG	60.074	20	242	42	283	ACACGAAATTCAACTCCAGG	57.641	20	GTGCCGGTGGTATTTATTGG	60.074	20	243	41	283	CACGAAATTCAACTCCAGGT	57.641	20	GCAGTGCCGGTGGTATTTAT	59.851	20	245	42	286
Unigene0014407	1	p2	(TC)6	12	2124	2135	AGATGCATTCTGCCTCGACT	59.981	20	CCTGTTACAAAATCTAAGGTCTCTTTG	60.003	27	163	2014	2176	GGTTTGTTGCTGTGGGAGAT	59.973	20	CCTGTTACAAAATCTAAGGTCTCTTTG	60.003	27	179	1998	2176	TTGAAGGTGGGAGGATTCAG	60.042	20	CCTGTTACAAAATCTAAGGTCTCTTTG	60.003	27	141	2036	2176
Unigene0014410	1	p6	(ATGTTG)4	24	618	641
Unigene0014411	1	p2	(AG)7	14	119	132	GCAGTGCCTGGTTTTTGAAT	60.118	20	TACCAACTCCATCGGTAGGC	59.955	20	207	74	280	GCAGTGCCTGGTTTTTGAAT	60.118	20	TTCATCAGTGATCTGACCGC	59.794	20	239	74	312	GCAGTGCCTGGTTTTTGAAT	60.118	20	GATAGTTATTGGCCGAAGCG	59.704	20	165	74	238
Unigene0014439	1	p3	(GGT)6	18	490	507
Unigene0014447	1	p2	(TC)9	18	440	457	AGGGAAGTGCTGAAAAAGCA	59.993	20	GTGGAGGGAGCAAGAATGTG	60.656	20	119	363	481	AGGGAAGTGCTGAAAAAGCA	59.993	20	TGTGGAGGGAGCAAGAATGT	60.656	20	120	363	482	AACAGTTGTTGGTGCTGCTG	59.946	20	GTGGAGGGAGCAAGAATGTG	60.656	20	271	211	481
Unigene0014555	1	p2	(AC)10	20	161	180	CCCCCTTTCTCTCTCTCACA	59.375	20	CAGCAGAGATGATCTTCCCAA	60.346	21	208	44	251	ACTGTTCTCTCTCCCCGAGC	60.932	20	CAGCAGAGATGATCTTCCCAA	60.346	21	228	24	251	CTGTTCTCTCTCCCCGAGC	60.08	19	CAGCAGAGATGATCTTCCCAA	60.346	21	227	25	251
Unigene0014570	1	p3	(GAA)5	15	70	84	CCGTGAGAAGAGAGGAAGGA	59.525	20	ACATCTCATCGTGTTCATCTCG	60.142	22	179	14	192	CCGTGAGAAGAGAGGAAGGA	59.525	20	CCAAAAACATCACATCTCATCG	60.365	22	190	14	203	CCGTGAGAAGAGAGGAAGGA	59.525	20	AAGCCAAAAACATCACATCTCA	59.615	22	193	14	206
Unigene0014573	1	p2	(AG)8	16	20	35
Unigene0014582	1	p3	(CTG)5	15	417	431	ATTCAAGTCGGGGCATACTG	59.955	20	ACAACACACAGGCCAATCAA	60.008	20	156	388	543	ATTCAAGTCGGGGCATACTG	59.955	20	CAACAACACACAGGCCAATC	60.008	20	158	388	545	ATTCAAGTCGGGGCATACTG	59.955	20	AACAACACACAGGCCAATCA	60.008	20	157	388	544
Unigene0014582	2	c	(GATTT)4gatggtggggttacatataagcttttgactccattgtaagtgtat(GA)9	83	1049	1131	GGGCTTTCTCACAACAAGGA	60.232	20	TCACCAACTCACATCTAGAAGCA	59.928	23	277	882	1158	TGTGGGCTTTCTCACAACAA	60.278	20	TCACCAACTCACATCTAGAAGCA	59.928	23	280	879	1158	GGGATCACAGTGGATGGATT	59.593	20	TCACCAACTCACATCTAGAAGCA	59.928	23	186	973	1158
Unigene0014592	1	p3	(CAT)22	66	264	329
Unigene0014597	1	p3	(GAA)5	15	399	413	ATTCCATCCTTTTTCTGGGC	60.265	20	CATCCACCCTTCCCACTAGA	59.92	20	219	220	438	ATTCCATCCTTTTTCTGGGC	60.265	20	TCTCTAATCTTCCGCCTCCA	59.91	20	279	220	498	ATTCCATCCTTTTTCTGGGC	60.265	20	TCCTCTGCATCCATCACAAA	60.201	20	249	220	468
Unigene0014601	1	p3	(TTA)5	15	111	125	TTGTTCGCGTTCAGTTGGTA	60.293	20	TTCTGACGAAGCCCACTCTT	59.989	20	261	52	312	TTGTTCGCGTTCAGTTGGTA	60.293	20	ACGAAGCCCACTCTTCTCAA	59.989	20	256	52	307	CTCTTGTTCGCGTTCAGTTG	59.634	20	TTCTGACGAAGCCCACTCTT	59.989	20	264	49	312
Unigene0014616	1	p2	(TA)9	18	508	525	CAGTTGGGTAACCTGGAGGA	59.959	20	AAGACATGAGGTGGGTCATAAAA	59.755	23	217	365	581	GTCGGCTTGGTTTTCCATTA	59.938	20	AAGACATGAGGTGGGTCATAAAA	59.755	23	192	390	581	TTCCTGCTGGAGGATTGTTC	60.195	20	AAGACATGAGGTGGGTCATAAAA	59.755	23	241	341	581
Unigene0014617	1	c	(TG)7(AG)7	28	177	204	GGCCAGCACATCATTTTCTT	60.081	20	TAATGGAAAACCAAGCCGAC	59.938	20	169	70	238	TTCCTGCTGGAGGATTGTTC	60.195	20	TAATGGAAAACCAAGCCGAC	59.938	20	147	92	238	TCCTGCTGGAGGATTGTTCT	59.803	20	TAATGGAAAACCAAGCCGAC	59.938	20	146	93	238
Unigene0014617	2	p2	(TA)9	18	337	354	GTCGGCTTGGTTTTCCATTA	59.938	20	AAGACATGAGGTGGGTCATAAAA	59.755	23	192	219	410	ATGTCCATGGCTGTGTGTGT	59.879	20	AAGACATGAGGTGGGTCATAAAA	59.755	23	246	165	410	GTCGGCTTGGTTTTCCATTA	59.938	20	AGATAAGACATGAGGTGGGTCA	58.525	22	196	219	414
Unigene0014649	1	p2	(CT)10	20	752	771	CTACTGCAAGTGATGGGGGT	59.989	20	TCCTCTTGTGGAAGAAACCAA	59.697	21	259	568	826	CTGCAAGTGATGGGGGTACT	59.989	20	TCCTCTTGTGGAAGAAACCAA	59.697	21	256	571	826	CTACTGCAAGTGATGGGGGT	59.989	20	TTCCTCTTGTGGAAGAAACCA	59.697	21	260	568	827
Unigene0014650	1	p2	(GA)9	18	66	83	ACAAACCAAAATCACTGCCC	59.836	20	CTGTGGCAAGGGTTTTAAGG	59.604	20	185	39	223	CCCCTCCATTTCTCTTTGGT	60.298	20	CAAGGGTTTTAAGGGGCTGT	60.345	20	212	6	217	CCCCTCCATTTCTCTTTGGT	60.298	20	AAGCATAGCTTGGGATGCAG	60.374	20	103	6	108
Unigene0014675	1	p5	(AACCA)4	20	34	53	CCCACCACAACCCCTAACT	59.682	19	GTGTGGGTTGTGTGCAAGAG	60.203	20	144	10	153	CCACCACAACCCCTAACTCC	61.559	20	CTCCTTGAATGATGGCGAAT	60.036	20	280	11	290	CCCACCACAACCCCTAACT	59.682	19	CTTGAATGATGGCGAATCAA	59.622	20	278	10	287
Unigene0014679	1	p2	(TC)7	14	380	393
Unigene0014700	1	p2	(GA)8	16	112	127	TTCCAAGCCACTGTTGAATG	59.691	20	GGAATGATCTGTGGGACGAT	59.744	20	249	74	322	TTCCAAGCCACTGTTGAATG	59.691	20	AGCCCATATTGTGTCAACCC	59.676	20	171	74	244	TTCCAAGCCACTGTTGAATG	59.691	20	CAAAGCAGAAATGTGAAGCG	59.609	20	115	74	188
Unigene0014701	1	p2	(GA)8	16	112	127	TTCCAAGCCACTGTTGAATG	59.691	20	GGAATGATCTGTGGGACGAT	59.744	20	249	74	322	TTCCAAGCCACTGTTGAATG	59.691	20	AGCCCATATTGTGTCAACCC	59.676	20	171	74	244	TTCCAAGCCACTGTTGAATG	59.691	20	CAAAGCAGAAATGTGAAGCG	59.609	20	115	74	188
Unigene0014709	1	p3	(GAG)8	24	34	57	CGGTGGAAGGATTACTGGAG	59.545	20	AATTATCAAGCACCCGCAAC	59.967	20	162	1	162	CGGTGGAAGGATTACTGGAG	59.545	20	AGCAAATTATCAAGCACCCG	60.096	20	166	1	166	CGGTGGAAGGATTACTGGAG	59.545	20	GTTTCCCACACAAAGGCAAT	59.836	20	256	1	256
Unigene0014757	1	p2	(CT)7	14	751	764
Unigene0014758	1	p2	(TA)8	16	542	557
Unigene0014774	1	p2	(CT)16	32	8	39
Unigene0014791	1	p3	(TCC)5	15	108	122	ATATTTGGATCCTCCCTGGC	60.117	20	GAAGAGGAATTGGGACCCTC	59.874	20	257	5	261	ATATTTGGATCCTCCCTGGC	60.117	20	AGATTGATACCGGGGGAGAC	60.154	20	172	5	176	ATATTTGGATCCTCCCTGGC	60.117	20	TGCCGTAGAAGAGGAATTGG	60.206	20	264	5	268
Unigene0014800	1	p4	(GTTT)4	16	333	348	CTGTCAATGCAAAAAGGGCT	60.249	20	TTCCAAGATCGAGATCCCAC	60.011	20	221	252	472	GCCATCGCGTATAAGTGACA	59.718	20	TTCCAAGATCGAGATCCCAC	60.011	20	187	286	472	GTCAATGCAAAAAGGGCTTC	59.691	20	TTCCAAGATCGAGATCCCAC	60.011	20	219	254	472
Unigene0014814	1	p2	(TC)8	16	561	576	TGAGGTGGTGGAGTGTTTGA	60.129	20	TTTTGAAAGGGAGCTCAAGAA	59.074	21	182	455	636	TGAGGTGGTGGAGTGTTTGA	60.129	20	TTTTTGAAAGGGAGCTCAAGA	59.074	21	183	455	637	AGGGATTCTTGCCTGTGAGA	59.803	20	TTTTGAAAGGGAGCTCAAGAA	59.074	21	112	525	636
Unigene0014831	1	p2	(TA)7	14	17	30
Unigene0014850	1	p2	(AG)8	16	1	16
Unigene0014854	1	p2	(AT)8	16	249	264	CCCACTTGGGCTTGTAAAAA	59.968	20	TGTGGTGGTCACATTTTGGT	59.701	20	173	153	325	CCCACTTGGGCTTGTAAAAA	59.968	20	TGCCAATCTCATGTTTCCAG	59.648	20	197	153	349	GGGTGTTATTCCAAAACGGA	59.662	20	TTGCCAATCTCATGTTTCCA	60.049	20	247	104	350
Unigene0014876	1	p2	(TA)9	18	239	256
Unigene0014880	1	p2	(TC)6	12	308	319	AAATCAAGGCGTGAGGAATG	60.074	20	CCCACAAACACACACACTCA	58.983	20	138	208	345	AAATCAAGGCGTGAGGAATG	60.074	20	CACCCACAAACACACACACTC	59.949	21	140	208	347	AAATCAAGGCGTGAGGAATG	60.074	20	ACCCACAAACACACACACTCA	59.949	21	139	208	346
Unigene0014897	1	p2	(TA)7	14	90	103	AACTTGGTACAACGAACGCC	60.037	20	GCGGCCATTTTATGAGATTT	59.038	20	198	0	197	AACTTGGTACAACGAACGCC	60.037	20	TATCTGTTTCTGAGCGCGG	60.104	19	213	0	212	ACTTGGTACAACGAACGCCT	59.662	20	GCGGCCATTTTATGAGATTT	59.038	20	197	1	197
Unigene0014937	1	p2	(CT)8	16	38	53	TTTCTCTCTCTACACTTTTCTCTGTCC	60.003	27	ATGCAATGGGGAATCCAATA	59.979	20	220	6	225	TTTCTCTCTCTACACTTTTCTCTGTCC	60.003	27	TATGCAATGGGGAATCCAAT	59.979	20	221	6	226	TTTCTCTCTCTACACTTTTCTCTGTCC	60.003	27	GTGGCCAACAGCTTGAATTT	60.118	20	279	6	284
Unigene0014940	1	p3	(GAA)5	15	557	571	AGAAGATGGAACAGCAGCGT	60.02	20	TCGAGCAATTCGACAATGAG	59.948	20	220	494	713	AGAAGATGGAACAGCAGCGT	60.02	20	CGAGCAATTCGACAATGAGA	59.948	20	219	494	712	GAAGAGGCGTGTGAAGAAGG	59.989	20	CTCGTCACTGAATTCCCCAT	59.927	20	178	429	606
Unigene0014957	1	p2	(AT)6	12	634	645	ACCGTAAATCACGAACCAGC	60	20	GCCTAATCTTTCGTCTTTCGG	60.21	21	258	473	730	AAATCACGAACCAGCTCACC	60.119	20	GCCTAATCTTTCGTCTTTCGG	60.21	21	253	478	730	ACCGTAAATCACGAACCAGC	60	20	TGCCTAATCTTTCGTCTTTCG	59.483	21	259	473	731
Unigene0014969	1	p2	(GA)10	20	995	1014
Unigene0014980	1	p2	(TA)10	20	347	366	TTACTACCTGATCCCACCCG	59.807	20	TATCCGTTACCCAAACCTGG	59.679	20	226	314	539	TACTACCTGATCCCACCCGA	60.331	20	TATCCGTTACCCAAACCTGG	59.679	20	225	315	539	CCCGTTTCAAACACAACAAA	59.459	20	TATCCGTTACCCAAACCTGG	59.679	20	255	285	539
Unigene0014993	1	p2	(TA)8	16	492	507
Unigene0014994	1	p2	(CT)6	12	221	232	ATCCCTCCACCACCTTATCC	60.015	20	ATGCTGCCATCGCTTAGTTT	59.873	20	224	73	296	ATCCCTCCACCACCTTATCC	60.015	20	AATGCTGCCATCGCTTAGTT	59.873	20	225	73	297	ATCCCTCCACCACCTTATCC	60.015	20	AGATAATGCTGCCATCGCTT	59.835	20	229	73	301
Unigene0014998	1	p3	(TCC)5	15	102	116	TGGGTTGAAAATACCCCAAA	60.024	20	GGGAAGCATAAAATGGCTGA	60.038	20	167	24	190	AAACCAGCTTTGCGAAGAGA	60.132	20	GGGAAGCATAAAATGGCTGA	60.038	20	150	41	190	TGGGTTGAAAATACCCCAAA	60.024	20	CTGTCAAGTCCTTGGGAAGC	59.844	20	180	24	203
Unigene0014999	1	p4	(ATGT)4	16	77	92	CGGATAATATCGCCAACTCAA	59.936	21	CATTGGGCATGCTCATAAAA	59.52	20	155	45	199	CGGATAATATCGCCAACTCAA	59.936	21	TCAAACCAAAAACATTGGGC	60.712	20	167	45	211	CGGATAATATCGCCAACTCA	58.601	20	CATTGGGCATGCTCATAAAA	59.52	20	155	45	199
Unigene0015022	1	p2	(GA)9	18	214	231
Unigene0015029	1	p3	(AGG)5	15	398	412	TCCATCCACTCTCCTCTGCT	59.945	20	AAAAGATAACCACCACCCCC	59.919	20	137	315	451	TTCCATGCTGCATCAGAAAC	59.805	20	AAAAGATAACCACCACCCCC	59.919	20	219	233	451	GTCCATCCACTCTCCTCTGC	59.799	20	AAAAGATAACCACCACCCCC	59.919	20	138	314	451
Unigene0015030	1	p3	(AGG)5	15	344	358	TCCATCCACTCTCCTCTGCT	59.945	20	AAAAGATAACCACCACCCCC	59.919	20	137	261	397	TTCCATGCTGCATCAGAAAC	59.805	20	AAAAGATAACCACCACCCCC	59.919	20	219	179	397	GTCCATCCACTCTCCTCTGC	59.799	20	AAAAGATAACCACCACCCCC	59.919	20	138	260	397
Unigene0015056	1	p4	(ATTT)4	16	501	516
Unigene0015064	1	p2	(CT)6	12	1	12
Unigene0015064	2	p3	(AGC)5	15	898	912	GGAGCAGGAGATGATGAGGA	60.312	20	TGCTAGTGAAGGCTGCATTG	60.157	20	184	871	1054	TTCTCGATGCACAGCAGTTT	59.596	20	TGCTAGTGAAGGCTGCATTG	60.157	20	227	828	1054	TTTCTCGATGCACAGCAGTT	59.596	20	TGCTAGTGAAGGCTGCATTG	60.157	20	228	827	1054
Unigene0015065	1	p3	(AGC)5	15	811	825	GGAGCAGGAGATGATGAGGA	60.312	20	TGCTAGTGAAGGCTGCATTG	60.157	20	184	784	967	TTCTCGATGCACAGCAGTTT	59.596	20	TGCTAGTGAAGGCTGCATTG	60.157	20	227	741	967	TTTCTCGATGCACAGCAGTT	59.596	20	TGCTAGTGAAGGCTGCATTG	60.157	20	228	740	967
Unigene0015066	1	p2	(CT)7	14	74	87	CGTTCATGTTTCTCTCTTCCC	58.778	21	CAATATTGGGCCTTCGTGTT	59.823	20	193	48	240	ACGTTCATGTTTCTCTCTTCCC	59.621	22	TCAACCAGAACGTTCATCCA	60.088	20	100	47	146	ACGTTCATGTTTCTCTCTTCCC	59.621	22	CAATATTGGGCCTTCGTGTT	59.823	20	194	47	240
Unigene0015111	1	p2	(AT)6	12	186	197
Unigene0015143	1	p2	(AG)11	22	331	352	TGAATGTCTCCAGATCGACG	59.787	20	TCCCGAGTCCTCTACTACCAA	58.801	21	268	109	376	TGAATGTCTCCAGATCGACG	59.787	20	CTCCCGAGTCCTCTACTACCAA	59.767	22	269	109	377	ATCTTTGCATCTTCCTCCCA	59.629	20	TCCCGAGTCCTCTACTACCAA	58.801	21	128	249	376
Unigene0015166	1	p3	(GTG)5	15	326	340	ATCCCCTCCGAAATACCTTG	60.145	20	ATGGACTTGGACAAGGTTGC	59.973	20	264	258	521	ATCCCCTCCGAAATACCTTG	60.145	20	TACTGCAAAGAATCCCCTGG	60.066	20	127	258	384	ATCCCCTCCGAAATACCTTG	60.145	20	TGGAATACCAAGAAGCGGTC	60.074	20	175	258	432
Unigene0015167	1	p3	(GTG)5	15	326	340	ATCCCCTCCGAAATACCTTG	60.145	20	ATGGACTTGGACAAGGTTGC	59.973	20	264	258	521	ATCCCCTCCGAAATACCTTG	60.145	20	TACTGCAAAGAATCCCCTGG	60.066	20	127	258	384	ATCCCCTCCGAAATACCTTG	60.145	20	TGGAATACCAAGAAGCGGTC	60.074	20	175	258	432
Unigene0015197	1	p2	(AG)8	16	427	442	ACCCCTCCAATACCTCTGCT	59.957	20	CCCTATAAGAACTCCCCATCG	59.801	21	141	362	502	TGTAGAGCCTTGCCCTTTGT	59.875	20	CCCTATAAGAACTCCCCATCG	59.801	21	170	333	502	TGATGTAGAGCCTTGCCCTT	59.836	20	CCCTATAAGAACTCCCCATCG	59.801	21	173	330	502
Unigene0015230	1	p3	(GAA)5	15	157	171	CAATTCGGGAAGAGGTTGAA	60.044	20	GTTTTGATGCCTCGTCGTTT	60.118	20	204	118	321	CAATTCGGGAAGAGGTTGAA	60.044	20	TGATTTGGGATTTTCCGAAG	59.872	20	252	118	369	AAAGCAATTCGGGAAGAGGT	60.074	20	GTTTTGATGCCTCGTCGTTT	60.118	20	208	114	321
Unigene0015239	1	p2	(AG)7	14	235	248	CTGCAGAGGCTGACTTCTCA	59.441	20	TCAAATACAGGATATGCTACAGAGC	58.919	25	122	184	305	TGAAAACGTGCAAGATGTTTG	59.761	21	GTTCATATTTTGAGTTGTTGCCT	57.393	23	115	160	274	TGAAAACGTGCAAGATGTTTG	59.761	21	AGTTCATATTTTGAGTTGTTGCC	57.393	23	116	160	275
Unigene0015289	1	p2	(TA)7	14	326	339
Unigene0015290	1	p2	(TA)7	14	343	356
Unigene0015295	1	p3	(GCA)5	15	724	738
Unigene0015309	1	p2	(AT)8	16	1	16
Unigene0015310	1	p2	(AT)8	16	472	487
Unigene0015319	1	p6	(CCACCT)5	30	376	405	CCGCCTAAGTCGGATTATCA	60.053	20	GCGGTGGTGATTGTGAAG	58.56	18	217	210	426	CCGCCTAAGTCGGATTATCA	60.053	20	GGCGGTGGTGATTGTGAAG	62.521	19	218	210	427	CCGCCTAAGTCGGATTATCA	60.053	20	GGCGGTGGTGATTGTGAA	61.559	18	218	210	427
Unigene0015346	1	p2	(CT)9	18	233	250	CTCGCGTCATCTTCTTCCTC	60.096	20	GCCTCTCTCCCCTGCTAGAT	59.942	20	106	198	303	CTCCTCGCGTCATCTTCTTC	60.096	20	GCCTCTCTCCCCTGCTAGAT	59.942	20	109	195	303	CTCGCGTCATCTTCTTCCTC	60.096	20	ACTGATTGCCTTATCACCGC	60.103	20	154	198	351
Unigene0015357	1	c	(AT)8g(TA)8	33	583	615	TTGATTGGAGGCGGTAAATC	59.901	20	ACCAATCCCCATCTCTTCCT	59.755	20	274	401	674	TTGATTGGAGGCGGTAAATC	59.901	20	CCAATCCCCATCTCTTCCTT	60.264	20	273	401	673	GATTTGTCGATAACCGGCTG	60.469	20	ACCAATCCCCATCTCTTCCT	59.755	20	162	513	674
Unigene0015367	1	p2	(AC)10	20	543	562	TGCAGCTGTGTCACCTTCTT	59.622	20	CAAAAGCATTCGACAAACCC	60.481	20	200	461	660	CTGCAGCTGTGTCACCTTCT	59.205	20	CAAAAGCATTCGACAAACCC	60.481	20	201	460	660	AGCAACAACTACGCATGCTC	59.105	20	CAAAAGCATTCGACAAACCC	60.481	20	262	399	660
Unigene0015405	1	p3	(AGA)6	18	115	132	TTCGTGGTTCTCCAACAACA	60.128	20	CAGAGGTTTCGTCTCTTGCC	59.989	20	233	63	295	TGTTCGTGGTTCTCCAACAA	60.128	20	CAGAGGTTTCGTCTCTTGCC	59.989	20	235	61	295	TTCGTGGTTCTCCAACAACA	60.128	20	CGCTGGAAATCTGAGGAAGA	60.474	20	255	63	317
Unigene0015421	1	p2	(GT)6	12	126	137	CCTCTCTTTCTCTGTCCCCC	60.186	20	ACTGCAAGCTCCACTCCACT	60.057	20	263	85	347	CCTCTCTTTCTCTGTCCCCC	60.186	20	CATAACCACTGCAAGCTCCA	59.864	20	270	85	354	CCTCTCTTTCTCTGTCCCCC	60.186	20	CCCCCAACTTATGTTCTCCA	59.784	20	193	85	277
Unigene0015426	1	p6	(TGTCGC)5	30	514	543	AATTGTGCATTCGAGGGAAG	60.074	20	CAACACCACCATATTGGCAC	59.697	20	105	472	576	AGAAATTGTGCATTCGAGGG	60.074	20	CAACACCACCATATTGGCAC	59.697	20	108	469	576	CAATTGCGCTTCCAGATTTT	60.209	20	CAACACCACCATATTGGCAC	59.697	20	202	375	576
Unigene0015429	1	p2	(TC)8	16	5	20
Unigene0015431	1	p3	(AAG)5	15	83	97	CATGGACAGCCCAGATACAA	59.522	20	TTGTCTAGGGTTTTGGGACG	59.964	20	153	12	164	CATGGACAGCCCAGATACAA	59.522	20	TTTCTTACCCGACCCAGATG	59.926	20	256	12	267	CATGGACAGCCCAGATACAA	59.522	20	CTGCTCCGTCACCAATTTTT	60.11	20	208	12	219
Unigene0015443	1	p3	(GAA)5	15	56	70	CACCTGTTAACTGTGAACTGCTAGA	59.923	25	ACTCAAACAACGAAGAGGCG	60.431	20	108	2	109	CACCTGTTAACTGTGAACTGCTAGA	59.923	25	TCTCGTCTCACGGAAGTTGA	59.545	20	271	2	272	CACCTGTTAACTGTGAACTGCTAGA	59.923	25	TCAAACAACGAAGAGGCGAT	60.776	20	106	2	107
Unigene0015464	1	p2	(AT)6	12	380	391	CAAGCACATGCATTTCTGGT	59.722	20	CAAGGCCAATTGCAAAAGAT	60.074	20	195	224	418	TGAGAGCAAGGCTGTTTTGA	59.716	20	CAAGGCCAATTGCAAAAGAT	60.074	20	241	178	418	GCAACATTGAGAGCAAGGCT	60.547	20	CAAGGCCAATTGCAAAAGAT	60.074	20	248	171	418
Unigene0015494	1	p2	(AG)10	20	41	60	TTCCCATTTCCCTACATCCA	60.126	20	TTGTGTAATTACCAGCGGCA	60.133	20	144	7	150	TTCCCATTTCCCTACATCCA	60.126	20	AGAACTTCATTGAAACGCCG	60.249	20	216	7	222	TCCCATTTCCCTACATCCAG	59.744	20	TTGTGTAATTACCAGCGGCA	60.133	20	143	8	150
Unigene0015525	1	p2	(AC)11	22	2	23
Unigene0015527	1	p4	(GAGT)4	16	1380	1395
Unigene0015531	1	p2	(CG)6	12	100	111	TACCCCACCACCACTTCTTC	59.82	20	TGGGCTGATTCATTGTGTGT	59.967	20	123	19	141	CACCACCACTTCTTCCCATT	59.82	20	GGGCTGATTCATTGTGTGTG	59.967	20	117	24	140	CACCACCACTTCTTCCCATT	59.82	20	TGGGCTGATTCATTGTGTGT	59.967	20	118	24	141
Unigene0015560	1	p2	(GA)6	12	1	12
Unigene0015580	1	p2	(CT)6	12	55	66	GTCATTGGGCGACAGTATGA	59.527	20	GCGTTTTCGGAAGTTGAAAG	59.861	20	253	10	262	GTCATTGGGCGACAGTATGA	59.527	20	TGGTTTCTGGGTTTTTGTCC	59.807	20	102	10	111	GTCATTGGGCGACAGTATGA	59.527	20	AACGGATTGATGGTTTCTGG	59.79	20	112	10	121
Unigene0015580	2	p2	(CA)6	12	319	330	CTTTCAACTTCCGAAAACGC	59.861	20	AATCGAGGAAAGAATGGGCT	60.039	20	132	243	374	CTTTCAACTTCCGAAAACGC	59.861	20	ATCGAGGAAAGAATGGGCTT	60.039	20	131	243	373	CCAGAAACCATCAATCCGTT	59.79	20	ATCGAGGAAAGAATGGGCTT	60.039	20	272	102	373
Unigene0015593	1	p2	(CT)9	18	424	441	CATCAGCTACAGCTGCCATT	59.054	20	TGCATTTCAACTTTCACCAGTC	60.154	22	104	388	491	CCATGCAAGCATCAGCTACA	60.979	20	TGCATTTCAACTTTCACCAGTC	60.154	22	113	379	491	TCAGCTACAGCTGCCATTTTT	60.032	21	TGCATTTCAACTTTCACCAGTC	60.154	22	102	390	491
Unigene0015594	1	p2	(CT)9	18	134	151	CATCAGCTACAGCTGCCATT	59.054	20	TGCATTTCAACTTTCACCAGTC	60.154	22	103	99	201	CATCAGCTACAGCTGCCATT	59.054	20	TGCATTTCAACTTTCACCAGTC	60.154	22	171	31	201	CCATGCAAGCATCAGCTACA	60.979	20	TGCATTTCAACTTTCACCAGTC	60.154	22	112	90	201
Unigene0015614	1	p2	(TG)6	12	660	671	GCAGCCAAAGATGTGATTGA	59.805	20	GAGGGCCATAATCAGCAAAA	60.038	20	232	612	843	GGAATATGTCATGGGGTGCT	59.635	20	GAGGGCCATAATCAGCAAAA	60.038	20	259	585	843	GTTCCAGGGGGAATATGTCA	59.605	20	GAGGGCCATAATCAGCAAAA	60.038	20	268	576	843
Unigene0015652	1	p5	(AAAAT)4	20	705	724
Unigene0015664	1	p2	(AG)6	12	380	391	AGTCGGGGGTTTGAAAACTT	59.842	20	TTTATTTCAAAATCCCAAAGAAAA	58.243	24	275	145	419	AGTCGGGGGTTTGAAAACTT	59.842	20	TTATTTCAAAATCCCAAAGAAAA	57.025	23	274	145	418	AGTCGGGGGTTTGAAAACTT	59.842	20	TTTATTTCAAAATCCCAAAGAAAAT	58.533	25	275	145	419
Unigene0015667	1	p2	(GA)8	16	1	16
Unigene0015671	1	p3	(TGG)5	15	611	625	CATCTTAGCGAGGTGGGGT	60.081	19	CCACTTCCACAAAAAGCCAT	59.971	20	244	469	712	TCTTTGTATGTTACTGGCGGC	60.145	21	CCACTTCCACAAAAAGCCAT	59.971	20	136	577	712	CATGGTTCCTCATGCATTCTT	59.947	21	TGATACCCCACCACACACAG	60.285	20	119	560	678
Unigene0015677	1	p3	(GCT)5	15	32	46	CAAAGTCAAATAGCGGCTCC	59.845	20	GAAAACCGGCAAGAAAATCA	60.053	20	212	8	219	CAAAGTCAAATAGCGGCTCC	59.845	20	AGGAAAACCGGCAAGAAAAT	59.945	20	214	8	221	CAAAGTCAAATAGCGGCTCC	59.845	20	TGTCTATATCAGCATCGCCG	59.816	20	164	8	171
Unigene0015678	1	p3	(GAT)5	15	72	86	AAGCATTTTTCGTTGGTTGG	59.975	20	GGCCACCTAAATGCACTGTT	60	20	270	12	281	AAGCATTTTTCGTTGGTTGG	59.975	20	ATGAGAGGAAGAAAGGGGGA	60.008	20	147	12	158	AAGCATTTTTCGTTGGTTGG	59.975	20	GATGAGAGGAAGAAAGGGGG	60.008	20	148	12	159
Unigene0015688	1	p4	(CATG)4	16	712	727	GACAAGTCGGCTGGAGAGAC	59.993	20	GACAATTCTGCCCAAGTGAAA	60.103	21	270	568	837	AAGTCGGCTGGAGAGACAAA	59.989	20	GACAATTCTGCCCAAGTGAAA	60.103	21	267	571	837	ATCAAACAAGGGGTCGTCTG	59.966	20	GACAATTCTGCCCAAGTGAAA	60.103	21	243	595	837
Unigene0015699	1	p2	(AG)9	18	15	32
Unigene0015707	1	p2	(AG)6	12	9	20
Unigene0015721	1	p2	(TC)6	12	1825	1836
Unigene0015732	1	p3	(CAT)7	21	213	233	CTACCTGTGGTGGCCGTACT	60.051	20	TGCGATTCTAATTATCCCCG	59.886	20	216	59	274	TACTCGTGGTGGCGTCATAA	60.134	20	TGCGATTCTAATTATCCCCG	59.886	20	200	75	274	TTCTAGGTACGAGCGAGGGA	59.971	20	ACCATGAATTCCCCTCTGTG	59.779	20	245	131	375
Unigene0015735	1	p2	(GA)6	12	301	312	CTACATGAGCAGGCAAACCA	59.864	20	CTGGCCTGTGTAGGGATTGT	59.989	20	257	241	497	CTACATGAGCAGGCAAACCA	59.864	20	CATCTCAGAGAACCATGCGA	59.942	20	213	241	453	CTACATGAGCAGGCAAACCA	59.864	20	TCATCTCAGAGAACCATGCG	59.942	20	214	241	454
Unigene0015737	1	p2	(AG)6	12	1239	1250	GACTGGCAAGAGATGGTGGT	60.12	20	CCATTTCAGAGGTCAACTGC	58.287	20	254	1080	1333	GACTGGCAAGAGATGGTGGT	60.12	20	CATTTCAGAGGTCAACTGCC	58.287	20	253	1080	1332	TCAAAACCAAGAGAGAGGTGG	59.314	21	CAGGTTCGGTTTCTCCTCTG	59.837	20	261	1203	1463
Unigene0015768	1	p2	(GA)6	12	1176	1187	GGGAGGATGAGAGAGAGGGT	59.619	20	GCATGCCTTTCCTCAATTTC	59.651	20	194	1032	1225	GGGAGGATGAGAGAGAGGGT	59.619	20	TGCATGCCTTTCCTCAATTT	60.585	20	195	1032	1226	CTGCAGTTCTTCTTGCTCCA	59.314	20	TGCATGCCTTTCCTCAATTT	60.585	20	100	1127	1226
Unigene0015777	1	p3	(AAC)7	21	3	23
Unigene0015814	1	p2	(GA)9	18	780	797
Unigene0015870	1	p2	(TC)6	12	10	21
Unigene0015871	1	p2	(TC)22	44	1634	1677
Unigene0015893	1	p4	(AAAG)4	16	109	124	CCCTCAACTCGACACCAAAT	59.966	20	TTTCTGAGACTCGTAGCGGC	60.678	20	185	66	250	CCCTCAACTCGACACCAAAT	59.966	20	GATGATGGTCCTTCTCCACC	59.312	20	100	66	165	CCCTCAACTCGACACCAAAT	59.966	20	AGTACTGCCCGAAGGTGTTC	59.212	20	216	66	281
Unigene0015896	1	p2	(GA)8	16	562	577
Unigene0015904	1	p2	(AT)7	14	224	237	GTCCTCCGCCCAGTGTAGTA	60.134	20	AAGTTCCGACGACAACGAGT	59.769	20	227	107	333	TCTCTTTAAGTCTTCGCCGC	59.73	20	TCTCCAAATCCAAACCCTTG	59.903	20	270	194	463	GTCCTCCGCCCAGTGTAGTA	60.134	20	AAAGCGGAAGTCGTCATTTG	60.249	20	262	107	368
Unigene0015923	1	p2	(CT)7	14	1195	1208	GTTCCCCTTCCACCATTTTT	60.032	20	AGGGCAAGAGAGAGGGAGAG	60.088	20	261	979	1239	GTTCCCCTTCCACCATTTTT	60.032	20	TGCGTATTTACATCAGGGCA	60.096	20	275	979	1253	AGGAGTTGGAGTTTGCATGG	60.111	20	AGGGCAAGAGAGAGGGAGAG	60.088	20	208	1032	1239
Unigene0015925	1	p2	(GA)8	16	23	38	CTCCTACACTCATAACCGGG	57.147	20	TCCATCGATGAAAAGCAAGA	59.35	20	266	0	265	CTCCTACACTCATAACCGGG	57.147	20	AATTGAAGGGGGTTGCAAGT	60.723	20	123	0	122	CTCCTACACTCATAACCGGG	57.147	20	GGGTTGCAAGTGGAGAGAAT	59.141	20	114	0	113
Unigene0015970	1	p2	(AT)10	20	131	150	CCACCGACTGCCTCTATTGT	60.134	20	GGATTTGGATCCCATGCTAA	59.722	20	279	33	311	CCACCGACTGCCTCTATTGT	60.134	20	CGCCATCCTTCTTCTCTTCA	60.474	20	252	33	284	CCACCGACTGCCTCTATTGT	60.134	20	AGCGCCATCCTTCTTCTCTT	60.484	20	254	33	286
Unigene0015971	1	p2	(TA)8	16	32	47
Unigene0015983	1	p2	(AT)7	14	8	21
Unigene0015993	1	p2	(GA)6	12	85	96	ACCCCTCCCACATTCTCTCT	59.929	20	TCCCATTCCCTCTCTCACAC	60.048	20	156	42	197	ACCCCTCCCACATTCTCTCT	59.929	20	GACCAGGGTCCTCTCATCAA	60.048	20	203	42	244	CTCTCTACACCCCTCCCACA	60.104	20	TCCCATTCCCTCTCTCACAC	60.048	20	164	34	197
Unigene0016023	1	p3	(GAT)5	15	76	90	GGCAGTGTTTTTCGGTGATT	59.978	20	ATCCAAACCATCGATTGAGC	59.9	20	262	20	281	GGCAGTGTTTTTCGGTGATT	59.978	20	TTACGATCGATCCCCACTTC	59.894	20	135	20	154	GGCAGTGTTTTTCGGTGATT	59.978	20	TGATCGGAGAAATCCAAACC	59.871	20	273	20	292
Unigene0016032	1	p2	(AT)7	14	225	238	GTCGACCTCTGTTCCCAAGA	60.238	20	GGAGATACTGTTGCACACGC	59.323	20	257	175	431	GTCGACCTCTGTTCCCAAGA	60.238	20	GGGAGATACTGTTGCACACG	59.165	20	258	175	432	ATGTCGACCTCTGTTCCCAA	60.51	20	GGAGATACTGTTGCACACGC	59.323	20	259	173	431
Unigene0016056	1	p3	(GAA)7	21	12	32
Unigene0016063	1	p2	(CA)9	18	495	512	CTGCTGCAGTGATGCATTTT	60.019	20	AACATCGGCAGCTAACATCC	60.103	20	160	404	563	CTGCTGCAGTGATGCATTTT	60.019	20	CCTTCTTGTCCCTCCACAGA	60.229	20	182	404	585	TTGTGCTTTGCTTTGATTGG	59.849	20	AACATCGGCAGCTAACATCC	60.103	20	234	330	563
Unigene0016074	1	p2	(AT)9	18	269	286
Unigene0016082	1	p3	(AAG)6	18	66	83	AGAATTCAAGAACTTCGAGGAA	57.236	22	GCTAGTGCGATTGGGAAGAG	59.978	20	131	16	146	AGAATTCAAGAACTTCGAGGAA	57.236	22	TTGCATGTTTTGCACACAGA	59.877	20	187	16	202	AGAATTCAAGAACTTCGAGGAA	57.236	22	CTAGTGCGATTGGGAAGAGG	59.83	20	130	16	145
Unigene0016087	1	p2	(CT)6	12	149	160	TTTCGAAATCCCAGACACCT	59.526	20	GCTTCAAGCACCCCATACAC	60.526	20	188	6	193	GCTAGTCGATTGGTGGATCA	58.672	20	TGTCCATTCAGTGTGTCGCT	60.319	20	230	85	314	TCCCAGACACCTAGAAGACGA	59.852	21	GCTTCAAGCACCCCATACAC	60.526	20	180	14	193
Unigene0016099	1	p2	(TC)8	16	17	32
Unigene0016102	1	p2	(TC)6	12	187	198	ATGGGATTTGCCCACATTT	60.006	19	AACTGAGGATGTGGCCTTTG	60.111	20	243	133	375	AATGGGATTTGCCCACATT	60.006	19	AACTGAGGATGTGGCCTTTG	60.111	20	244	132	375	ATGGGATTTGCCCACATTT	60.006	19	AGGATGTGGCCTTTGTCAAG	60.111	20	238	133	370
Unigene0016104	1	p2	(AG)12	24	38	61	GCTGAGAGGATGAGAGAGGG	59.079	20	TCGGCCATTCTGGGTAGTAA	60.46	20	164	10	173	GGCTGAGAGGATGAGAGAGG	59.079	20	TCGGCCATTCTGGGTAGTAA	60.46	20	165	9	173	GCTGAGAGGATGAGAGAGGG	59.079	20	GTACGCCCACAAGTACAGGC	60.581	20	205	10	214
Unigene0016106	1	p2	(GA)8	16	267	282	GGAAGAGTGAGTGGAGAGCG	60.135	20	ATCCCATGAAATTCCCAACA	59.991	20	245	143	387	GGAAGAGTGAGTGGAGAGCG	60.135	20	CATCCCATGAAATTCCCAAC	59.991	20	246	143	388	GGAAGAGTGAGTGGAGAGCG	60.135	20	ACATCCCATGAAATTCCCAA	59.991	20	247	143	389
Unigene0016107	1	p2	(GA)8	16	456	471	ATATGGCGAGTTTGCTTTGG	60.096	20	CATCCCATGAAATTCCCAAC	59.991	20	250	328	577	ATATGGCGAGTTTGCTTTGG	60.096	20	AAATTCCCAACACGACAAGC	59.978	20	241	328	568	ATATGGCGAGTTTGCTTTGG	60.096	20	TGAAATTCCCAACACGACAA	59.941	20	243	328	570
Unigene0016108	1	p2	(GA)8	16	131	146	TGGAAGAGTGCGTGAGAGAA	59.701	20	ATCCCATGAAATTCCCAACA	59.991	20	170	82	251	TGGAAGAGTGCGTGAGAGAA	59.701	20	CATCCCATGAAATTCCCAAC	59.991	20	171	82	252	TGGAAGAGTGCGTGAGAGAA	59.701	20	ACATCCCATGAAATTCCCAA	59.991	20	172	82	253
Unigene0016116	1	p6	(GGTGGC)7	42	1458	1499
Unigene0016144	1	p3	(GAT)5	15	202	216	GATTTTGGTGCTGGAGCAAT	60.081	20	CAACCAGTAAACGGGGCTAA	59.99	20	269	42	310	CGATGCAGTTGCTGATCAAT	59.83	20	CAACCAGTAAACGGGGCTAA	59.99	20	192	119	310	GATTTTGGTGCTGGAGCAAT	60.081	20	AACGGGGCTAAAACAATGTG	59.861	20	260	42	301
Unigene0016164	1	p2	(GA)7	14	516	529	GGCAAGTTTCCAAGGTGGTA	59.971	20	GCGCGAATGTTCGAAATAAT	60.068	20	210	349	558	CTTTTGCTTGGGCAAGTTTC	59.861	20	GCGCGAATGTTCGAAATAAT	60.068	20	220	339	558	TCCTGCTTCTTCTCTGCCTC	59.827	20	GCGCGAATGTTCGAAATAAT	60.068	20	151	408	558
Unigene0016211	1	p2	(AG)8	16	225	240
Unigene0016212	1	p2	(AG)7	14	40	53	CGTCATACTGTGTAATTGCGTATACAT	60.463	27	ACTCCATGGACGGACTTCAG	60.112	20	157	0	156	CGTCATACTGTGTAATTGCGTATACAT	60.463	27	AACAAACTCCATGGACGGAC	59.827	20	162	0	161	CGTCATACTGTGTAATTGCGTATACAT	60.463	27	CTCCCAGTTGTGGGAATTGT	59.82	20	128	0	127
Unigene0016215	1	p2	(GA)8	16	519	534
Unigene0016239	1	p2	(GA)7	14	699	712
Unigene0016258	1	p2	(GA)7	14	11	24
Unigene0016270	1	p5	(AAAGA)6	30	26	55
Unigene0016270	2	p2	(AT)8	16	203	218	AACACGTTTTGCTTGTGTGC	59.812	20	AAGGGAAATTCACCTGAGGG	60.298	20	154	97	250	ACGTTTTGCTTGTGTGCCTT	60.73	20	AAGGGAAATTCACCTGAGGG	60.298	20	151	100	250	CGTTTTGCTTGTGTGCCTT	59.896	19	AAGGGAAATTCACCTGAGGG	60.298	20	150	101	250
Unigene0016271	1	p2	(AT)6	12	1156	1167
Unigene0016283	1	p2	(AT)6	12	1	12
Unigene0016286	1	p2	(TC)6	12	376	387	TCCAGCAATTCTCCAACTCC	60.195	20	ATCCCTAATCAACCATCCCC	59.843	20	249	232	480	TGCGCACCACAATCTATTTC	59.694	20	ATCCCTAATCAACCATCCCC	59.843	20	132	349	480	TCCAGCAATTCTCCAACTCC	60.195	20	GACTGTGATTTGCCTCCACA	59.682	20	201	232	432
Unigene0016287	1	p2	(TA)7	14	86	99	TGTTCTCTTGAACAGGAACTGC	59.52	22	CATGAACAGAGTGCGCAAGT	60.056	20	160	52	211	TGTTCTCTTGAACAGGAACTGC	59.52	22	TGAACAGAGTGCGCAAGTTT	59.64	20	158	52	209	TGTTCTCTTGAACAGGAACTGC	59.52	22	AAACATTTCCGCAACGAGAT	59.574	20	207	52	258
Unigene0016290	1	p2	(GA)10	20	282	301	CTTTGAGGAACCAATCGCAT	60.074	20	ACGGTACCATTTCAGCATCC	59.82	20	184	182	365	CTTTGAGGAACCAATCGCAT	60.074	20	GTCGAAATTTCTGGCCTCAG	59.813	20	232	182	413	CTTTGAGGAACCAATCGCAT	60.074	20	AGTCGAAATTTCTGGCCTCA	59.813	20	233	182	414
Unigene0016317	1	p2	(CT)6	12	12	23
Unigene0016317	2	p2	(GA)7	14	140	153	TCCTTGCAGACATTCATCGT	59.245	20	TGGAGGTTTGTTTGGAGGAG	60.081	20	202	114	315	CTCCTTGCAGACATTCATCG	59.394	20	CAGTTTTGAGAGGAGGGGTG	59.691	20	104	113	216	CTCCTTGCAGACATTCATCG	59.394	20	AGGATGATCCATGTAGCCGA	60.448	20	183	113	295
Unigene0016346	1	p2	(TA)6	12	335	346	CTAACCCGATTTGCCTCGTA	60.089	20	CCTTATTACTCTTTATTCATCCCATCA	60.009	27	246	131	376	AGAACGCGATTCACACACAG	59.905	20	CCTTATTACTCTTTATTCATCCCATCA	60.009	27	136	241	376	GACAAAGAACGCGATTCACA	59.847	20	CCTTATTACTCTTTATTCATCCCATCA	60.009	27	141	236	376
Unigene0016349	1	p2	(AT)10	20	771	790	GCCGCTTCCTCTTACCTGAT	60.733	20	CCCAAATCCTTGTCTTCTTCA	59.157	21	259	600	858	GAATCGCCGCTTCCTCTTAC	61.221	20	CCCAAATCCTTGTCTTCTTCA	59.157	21	264	595	858	GCCGCTTCCTCTTACCTGAT	60.733	20	TTCCCAAATCCTTGTCTTCTTC	59.571	22	261	600	860
Unigene0016368	1	p2	(TG)7	14	549	562	AGACATATGGAGCAAACGCC	60.103	20	TCCATGCAAAATCCAACTACA	59.027	21	224	424	647	GACATATGGAGCAAACGCCT	60.103	20	TCCATGCAAAATCCAACTACA	59.027	21	223	425	647	CCTGGGGATTGTCTGTGTTT	59.82	20	TCCATGCAAAATCCAACTACA	59.027	21	206	442	647
Unigene0016389	1	p3	(GAG)5	15	747	761	GTCGCAAAAGAGGAGAGGTG	59.989	20	ACCCTTTTCGCCTTTTCAAT	59.945	20	216	611	826	CACGTTCAGCTCCATAAGCA	60.011	20	ACCCTTTTCGCCTTTTCAAT	59.945	20	150	677	826	CACGTTCAGCTCCATAAGCA	60.011	20	TCCGATCTTAAACACTGGGC	60.074	20	234	677	910
Unigene0016398	1	p2	(TC)6	12	583	594
Unigene0016406	1	p4	(ATTT)7	28	31	58	TTGAGTTACTGCATATGATTAGATGTT	57.606	27	CGCCTTTGGCAACTATGATT	60.096	20	119	1	119	TTGAGTTACTGCATATGATTAGATGTT	57.606	27	ATACACCCTATGCGCTCCAG	60.118	20	181	1	181	TTGAGTTACTGCATATGATTAGATGTT	57.606	27	CTAAGCGCGCCTACAAAAAG	60.163	20	214	1	214
Unigene0016462	1	p2	(TA)7	14	1142	1155	CCGCTACTTCTGATTCTGGC	59.978	20	ATCCCTTGTTTGCAGCATTT	59.574	20	232	1038	1269	CCGCTACTTCTGATTCTGGC	59.978	20	CCTCCTAGGGCTGTGGAAAT	60.455	20	172	1038	1209	CCGCTACTTCTGATTCTGGC	59.978	20	CCTTGTTTGCAGCATTTGAC	59.322	20	229	1038	1266
Unigene0016465	1	p2	(CT)11	22	1	22
Unigene0016503	1	p2	(GA)11	22	1300	1321	AGGGTTTCTCGGAAAAGGAA	60.046	20	TCAGCATATTCCCCATCTCC	59.854	20	186	1159	1344	AAGGGTTTCTCGGAAAAGGA	60.046	20	TCAGCATATTCCCCATCTCC	59.854	20	187	1158	1344	AAGGGTTTCTCGGAAAAGGA	60.046	20	GTTGCAGTGCACCAATTCAC	60.168	20	240	1158	1397
Unigene0016539	1	p3	(ACC)6	18	331	348	AGACCGGATACGCTGACAAC	60.142	20	CATGTACGCATCACCCTCAG	60.136	20	170	256	425	ACAAGACCGGATACGCTGAC	60.142	20	CATGTACGCATCACCCTCAG	60.136	20	173	253	425	CACCTCTCACTCCAGCACCT	60.458	20	CATGTACGCATCACCCTCAG	60.136	20	280	146	425
Unigene0016543	1	p2	(CT)6	12	727	738
Unigene0016551	1	p4	(TATT)4	16	353	368	TTGTGGGTGGTGTTTGATTG	60.255	20	AAAACGCCGTCTAACTTTCG	59.402	20	143	251	393	TTTGTTGTTGTGGGTGGTGT	59.745	20	AAAACGCCGTCTAACTTTCG	59.402	20	150	244	393	TTGTTGTTGTGGGTGGTGTT	59.745	20	AAAACGCCGTCTAACTTTCG	59.402	20	149	245	393
Unigene0016564	1	c	(TG)9(AG)10	38	1	38
Unigene0016583	1	p2	(TA)7	14	1443	1456
Unigene0016584	1	p2	(TA)7	14	713	726
Unigene0016612	1	p2	(TC)7	14	19	32
Unigene0016617	1	p2	(AT)9	18	34	51
Unigene0016617	2	p4	(GGAG)4	16	877	892	CTGCCCATTTTTCTGGTGAT	59.933	20	CCCCACTCAGCCTCATACAT	59.95	20	172	792	963	CAACAATAGGGCCTTTGGAA	59.931	20	CCCCACTCAGCCTCATACAT	59.95	20	243	721	963	TAGGGCCTTTGGAAGTGTTG	60.103	20	CCCCACTCAGCCTCATACAT	59.95	20	237	727	963
Unigene0016622	1	p2	(AT)8	16	344	359
Unigene0016646	1	p2	(TA)8	16	10	25
Unigene0016664	1	p2	(TA)9	18	965	982	ACACAAGCTCAAGCCGAACT	60.058	20	CCTCGATTCCTTGCACCTAA	60.206	20	240	895	1134	ACACAAGCTCAAGCCGAACT	60.058	20	ACCTCGATTCCTTGCACCTA	59.694	20	241	895	1135	ACACAAGCTCAAGCCGAACT	60.058	20	TCCTTGCACCTAATTTCCCA	60.439	20	233	895	1127
Unigene0016675	1	p2	(TC)9	18	497	514
Unigene0016687	1	p4	(TATT)5	20	116	135	GGTCCTCACTTGCCATCATT	59.934	20	TGTGACTTGAAGGTGGTGGA	60.129	20	268	70	337	ACTGGTCCTCACTTGCCATC	60.12	20	TGTGACTTGAAGGTGGTGGA	60.129	20	271	67	337	GACTGGTCCTCACTTGCCAT	60.12	20	TGTGACTTGAAGGTGGTGGA	60.129	20	272	66	337
Unigene0016715	1	p3	(CTT)7	21	126	146	AGTGAAGAGAGCGAACGGAA	60.134	20	TGGATAACCTGAGAAACGGC	60.074	20	174	48	221	AGTGAAGAGAGCGAACGGAA	60.134	20	CTGAACGCCCAGTTGAATTT	60.11	20	220	48	267	AGTGAAGAGAGCGAACGGAA	60.134	20	TTTTCTTGGCAGCAAATCCT	59.823	20	238	48	285
Unigene0016737	1	p2	(TC)9	18	141	158	ATGCCAGAGATCCTTTCTCG	59.386	20	TTCCCGATAAGTGCAAGCTC	60.352	20	111	87	197	ATGCCAGAGATCCTTTCTCG	59.386	20	ACTTCCCGATAAGTGCAAGC	59.34	20	113	87	199	GCCAGAGATCCTTTCTCGG	59.895	19	TTCCCGATAAGTGCAAGCTC	60.352	20	109	89	197
Unigene0016741	1	p2	(GA)7	14	1629	1642	GACAGAGTAGTGGGCAAGGC	59.874	20	TTCATCATTCAAGAAAAGCTCA	57.635	22	165	1549	1713	GGCTTGAAAGTGTTTTCCGA	60.227	20	TTCATCATTCAAGAAAAGCTCA	57.635	22	148	1566	1713	AGATCTCGCCGGATATTTGA	59.628	20	TTCATCATTCAAGAAAAGCTCA	57.635	22	209	1505	1713
Unigene0016750	1	p2	(AT)10	20	49	68	TTTTCTTTCTCAACGTCGCTT	59.144	21	CGAAGGTTGAGGTTGCAGTT	60.291	20	165	17	181	TTTCTTTCTCAACGTCGCTT	57.757	20	CGAAGGTTGAGGTTGCAGTT	60.291	20	164	18	181	TTTTCTTTCTCAACGTCGCT	57.757	20	CGAAGGTTGAGGTTGCAGTT	60.291	20	165	17	181
Unigene0016755	1	c	(AC)7at(AC)6	28	182	209	CAACAGTCCGTTCTTTTCCC	59.569	20	CGCATTTTGAATATGGGCTT	59.928	20	200	39	238	AACAGTCCGTTCTTTTCCCA	59.569	20	CGCATTTTGAATATGGGCTT	59.928	20	199	40	238	CAACAGTCCGTTCTTTTCCC	59.569	20	CGAGGCTAAGAGATGAACGC	60.118	20	217	39	255
Unigene0016769	1	p2	(CT)7	14	400	413
Unigene0016770	1	p2	(CT)7	14	307	320
Unigene0016780	1	p2	(TC)7	14	17	30
Unigene0016780	2	p3	(GAA)5	15	206	220	CGAATCGGGTTGGACTATGT	59.813	20	AGGCCTTGGCTCTTTGTTTT	60.242	20	244	105	348	CGAATCGGGTTGGACTATGT	59.813	20	GTAATGTGGAGGCCCTGATG	60.34	20	160	105	264	CGAATCGGGTTGGACTATGT	59.813	20	CTGGGTGTTTTTAGGCCTTG	59.604	20	256	105	360
Unigene0016781	1	p2	(TA)6	12	1	12
Unigene0016795	1	p3	(CTC)6	18	1024	1041	CGTACAACCTTCCAGCTTCC	59.734	20	CCCTTGTAAGCCAATCCTCA	60.066	20	269	924	1192	GTACAACCTTCCAGCTTCCG	59.734	20	CCCTTGTAAGCCAATCCTCA	60.066	20	268	925	1192	AGTTGCCGACGTACAACCTT	59.662	20	CCCTTGTAAGCCAATCCTCA	60.066	20	278	915	1192
Unigene0016802	1	p2	(AT)10	20	70	89
Unigene0016806	1	p4	(GAAA)4	16	5	20
Unigene0016807	1	p2	(CA)6	12	41	52	GGTTTCTTGAGCCGTTTTCA	60.227	20	TTTCCGGACATTTTCCCATA	60.124	20	246	15	260	GGTTTCTTGAGCCGTTTTCA	60.227	20	CCGGACATTTTCCCATACAG	60.184	20	243	15	257	GGTTTCTTGAGCCGTTTTCA	60.227	20	ACCTGTTCAGGAGGCAACTG	60.298	20	170	15	184
Unigene0016811	1	p2	(GA)6	12	10	21
Unigene0016826	1	p2	(GA)6	12	118	129	ACGGGTAAAGCACAAGCACT	59.803	20	GGTGCTCAGAAAGTTGCTCC	59.997	20	177	3	179	ACGGGTAAAGCACAAGCACT	59.803	20	TGCTTAAATGCAGTTGGTGC	59.879	20	192	3	194	ACGGGTAAAGCACAAGCACT	59.803	20	TGCAGTTGGTGCTCAGAAAG	60.175	20	184	3	186
Unigene0016842	1	p2	(AT)10	20	63	82	TCAACCAAACAATCTGACGAA	59.159	21	TACTGCGTGAAAATTGCTGC	60.021	20	139	5	143	TTCAACCAAACAATCTGACGA	59.159	21	TACTGCGTGAAAATTGCTGC	60.021	20	140	4	143	TCAACCAAACAATCTGACGAA	59.159	21	ATTATTGCGCATTAGGGCAG	60.082	20	266	5	270
Unigene0016842	2	p2	(GA)10	20	473	492	CCATCCATGATCGCATTGTA	60.307	20	TCGATCTGGTCAATTCCTCC	60.011	20	266	330	595	CCATCCATGATCGCATTGTA	60.307	20	GTCAATTCCTCCAACCGCTA	60.074	20	258	330	587	CCATCCATGATCGCATTGTA	60.307	20	TCTGGTCAATTCCTCCAACC	59.903	20	262	330	591
Unigene0016844	1	c	(AT)6t(GA)7	27	62	88	CGCCTAGATTCACACTTCTCC	58.947	21	ATGGGAGAAACAGAGCGAGA	59.95	20	166	0	165	CGCCTAGATTCACACTTCTCC	58.947	21	ACCAGAAAAACTGCGCTCAT	59.882	20	194	0	193	CGCCTAGATTCACACTTCTCC	58.947	21	CAGCACATGGGAGAAACAGA	59.831	20	172	0	171
Unigene0016846	1	p2	(TC)8	16	317	332	CACCTTCAAGAATGTCCCGT	59.966	20	TGCATTGAAGCAAAGGAGTG	59.988	20	259	116	374	CACCTTCAAGAATGTCCCGT	59.966	20	CAGTGCATTGAAGCAAAGGA	59.988	20	262	116	377	TCCCGTTAGGCAATTTCTTG	60.067	20	TGCATTGAAGCAAAGGAGTG	59.988	20	245	130	374
Unigene0016852	1	p3	(GAA)6	18	698	715	TCTCATCGGAACTCGAAAGC	60.483	20	TGGAGGAGCAACAAGTGAAG	59.007	20	170	668	837	TCTCATCGGAACTCGAAAGC	60.483	20	AGTGGAGGAGCAACAAGTGAA	59.899	21	172	668	839	TCTCATCGGAACTCGAAAGC	60.483	20	GTGGAGGAGCAACAAGTGAAG	59.899	21	171	668	838
Unigene0016857	1	p2	(AT)8	16	44	59	AAATGCAGCTAAGGAGGACC	58.411	20	TTACCGTAAACTCGAGTGCG	58.989	20	123	9	131	AAATGCAGCTAAGGAGGACC	58.411	20	CTTACCGTAAACTCGAGTGCG	59.949	21	124	9	132	AAATGCAGCTAAGGAGGACC	58.411	20	GCTCTGCCAGTGTCGAAAA	60.128	19	147	9	155
Unigene0016861	1	p2	(AG)8	16	775	790	CACCAAATGGGATCATTTCC	59.991	20	TTCCCATATAAGTGCGCCTC	60.06	20	105	738	842	CACCAAATGGGATCATTTCC	59.991	20	TCTTCCCATATAAGTGCGCC	60.06	20	107	738	844	ACCAAATGGGATCATTTCCA	59.991	20	TTCCCATATAAGTGCGCCTC	60.06	20	104	739	842
Unigene0016873	1	p2	(TC)7	14	31	44
Unigene0016877	1	p4	(TTAT)5	20	338	357	TCATTCGTCTCCTTTGTCCC	60.05	20	AATTTTTGCCCCTCCTTTGT	59.814	20	100	311	410	GTTGGCTGGTGGACTCCTTA	60.111	20	ATTTTTGCCCCTCCTTTGTT	59.814	20	222	188	409	GTTGGCTGGTGGACTCCTTA	60.111	20	AATTTTTGCCCCTCCTTTGT	59.814	20	223	188	410
Unigene0016884	1	p2	(GA)6	12	1071	1082
Unigene0016890	1	p2	(CG)6	12	425	436
Unigene0016896	1	p2	(TA)6	12	32	43
Unigene0016912	1	p2	(AG)6	12	830	841	AAGGGAACGGATTCGTCTTT	59.94	20	CAAAATTCAAAATGCTTAATACCAA	58.649	25	153	723	875	ATCCCTTCCCATGTGATTGA	60.135	20	CAAAATTCAAAATGCTTAATACCAA	58.649	25	254	622	875	CAATTCAAGCCCAAATGGTT	59.801	20	CAAAATTCAAAATGCTTAATACCAA	58.649	25	117	759	875
Unigene0016915	1	p2	(AT)8	16	8	23
Unigene0016923	1	p2	(CT)8	16	883	898
Unigene0016933	1	p2	(TA)6	12	69	80	AAATGATAAATTTTGTCGTAGCAA	57.136	24	GCCCAAGCCTTAAACAAACA	60.11	20	179	40	218	AAATGATAAATTTTGTCGTAGCAA	57.136	24	TGCCCAAGCCTTAAACAAAC	60.11	20	180	40	219	AAATGATAAATTTTGTCGTAGCAA	57.136	24	GTTTGCCCAAGCCTTAAACA	60.11	20	183	40	222
Unigene0016938	1	p3	(TTC)5	15	95	109	TCGGTATTATGGGTTCTTCTCA	58.58	22	TGCCCAAATTCAACATCTGA	60.049	20	103	64	166	CTCGGTATTATGGGTTCTTCTCA	59.51	23	TGCCCAAATTCAACATCTGA	60.049	20	104	63	166	TCGGTATTATGGGTTCTTCTCA	58.58	22	CAGGGCTTGGGAGAGTAGTG	59.861	20	226	64	289
Unigene0016949	1	p5	(CTGTC)4	20	432	451	TTTGTTCGGTCAGTGTTCCA	60.128	20	GAGGCTGGCTAGCTTGGTTA	59.615	20	246	279	524	TGTTCGGTCAGTGTTCCAAA	60.128	20	GAGGCTGGCTAGCTTGGTTA	59.615	20	244	281	524	TTGTTCGGTCAGTGTTCCAA	60.128	20	GAGGCTGGCTAGCTTGGTTA	59.615	20	245	280	524
Unigene0016949	2	p3	(TCT)7	21	810	830	GCCAAAGCCTCCTTCTCTTT	59.962	20	GCTTCTCTCCTTCCCCATCT	59.778	20	193	671	863	GCCTTGGCATCAATCTCAAT	60.043	20	GCTTCTCTCCTTCCCCATCT	59.778	20	219	645	863	GCCAAAGCCTCCTTCTCTTT	59.962	20	CTCCTTCCCCATCTTCTGGT	60.447	20	187	671	857
Unigene0016953	1	p2	(GA)7	14	598	611	TGCAGTGTCCAGAAATCGAG	59.984	20	GCGGCAGCTCTCATTAAAGT	59.62	20	273	363	635	TTTCTCTGAATCGGGTGCTT	59.813	20	TCTCATACAAACTGTGGCGG	59.716	20	206	446	651	TTTTCTCTGAATCGGGTGCT	59.813	20	TCTCATACAAACTGTGGCGG	59.716	20	207	445	651
Unigene0016956	1	p2	(GA)6	12	109	120	GCGCACAAACAGTGACAGAG	60.662	20	CATCAGCCAGCAAAAACTCA	59.988	20	136	52	187	GCGCACAAACAGTGACAGAG	60.662	20	GCAGCATCCATCCAATTTCT	60.043	20	226	52	277	GCGCACAAACAGTGACAGAG	60.662	20	AGCAGCATCCATCCAATTTC	60.043	20	227	52	278
Unigene0016957	1	p2	(GA)6	12	109	120	GCGCACAAACAGTGACAGAG	60.662	20	CATCAGCCAGCAAAAACTCA	59.988	20	136	52	187	GCGCACAAACAGTGACAGAG	60.662	20	GCAGCATCCATCCAATTTCT	60.043	20	226	52	277	GCGCACAAACAGTGACAGAG	60.662	20	AGCAGCATCCATCCAATTTC	60.043	20	227	52	278
Unigene0016969	1	p2	(AC)11	22	174	195	CCCAGCTAGATCCAAACCAA	60.066	20	GGTCCGATCTTGTTCGTGTT	59.973	20	246	29	274	CCCAGCTAGATCCAAACCAA	60.066	20	ACAACGGTCCGATCTTGTTC	59.973	20	251	29	279	CAAACCCCAGCTAGATCCAA	60.066	20	ACAACGGTCCGATCTTGTTC	59.973	20	256	24	279
Unigene0016986	1	p2	(AG)9	18	1371	1388	AGTAGAGAGGCGGTGCAAAA	60.015	20	TCAATCCAGCAATGACGTGT	60.12	20	199	1316	1514	CGGATCCGAAAACAAAGAAA	60.046	20	TCAATCCAGCAATGACGTGT	60.12	20	240	1275	1514	AGTAGAGAGGCGGTGCAAAA	60.015	20	ACGTGTCGCAACGTAATTGA	60.18	20	185	1316	1500
Unigene0016988	1	p2	(TC)8	16	852	867
Unigene0016995	1	p2	(TC)7	14	7	20
Unigene0017002	1	p2	(AT)10	20	39	58	TGCATATATCCAAAAACCCTACA	58.451	23	ACTGCGCCCTCTTTGAGTAA	60.015	20	204	4	207	TGCATATATCCAAAAACCCTACA	58.451	23	AATCACGAACCACTTCGACC	59.973	20	186	4	189	TGCATATATCCAAAAACCCTACA	58.451	23	ACTTCGACCTCAAGTGGGTG	60.151	20	175	4	178
Unigene0017008	1	p5	(CTCCT)5	25	89	113	CCGTGACACAGCAATCATTC	60.12	20	TCCCAGCCATAATTGGGATA	60.11	20	159	39	197	CCGTGACACAGCAATCATTC	60.12	20	ATAATTGGGATAGCCCAGCC	60.137	20	151	39	189	CCGTGACACAGCAATCATTC	60.12	20	AAGCTCTGTTGGGAGCTCAG	59.745	20	269	39	307
Unigene0017011	1	p3	(GGT)7	21	307	327	CAATCTCTGCCCAATTCCAT	59.894	20	GGGATGGGTGGAGAGAAAGT	60.314	20	215	166	380	TAGAGCACCACATGTCCAGG	59.701	20	GGGATGGGTGGAGAGAAAGT	60.314	20	186	195	380	TAGAGCACCACATGTCCAGG	59.701	20	GATGGGTGGAGAGAAAGTGC	59.661	20	184	195	378
Unigene0017011	2	p2	(GA)8	16	696	711	TAACTAGCAGGATCAGCCCG	60.365	20	CAAGGACAAATTGGGGAAAA	59.772	20	192	673	864	TAACTAGCAGGATCAGCCCG	60.365	20	CAACAAGGACAAATTGGGGA	60.724	20	195	673	867	TAACTAGCAGGATCAGCCCG	60.365	20	TCAACAAGGACAAATTGGGG	60.724	20	196	673	868
Unigene0017018	1	p2	(AG)8	16	618	633
Unigene0017040	1	p5	(TTTTC)4	20	1644	1663	GTTTACAGGCGAGGAAGCAG	60.015	20	GGTGAAATCTCAGTTGCCGT	60.119	20	258	1551	1808	GTTTACAGGCGAGGAAGCAG	60.015	20	ACGGTGAAATCTCAGTTGCC	60.119	20	260	1551	1810	CTGTTTACAGGCGAGGAAGC	60.015	20	GGTGAAATCTCAGTTGCCGT	60.119	20	260	1549	1808
Unigene0017042	1	p3	(TTC)5	15	713	727	TGGAGGGGAAGAAAAGGAGT	60.045	20	CCAGAATTTTCAGCCCACAC	60.495	20	277	556	832	AGGGGATAACTCAGAGGGGA	59.89	20	CCAGAATTTTCAGCCCACAC	60.495	20	250	583	832	AGGGGATAACTCAGAGGGGA	59.89	20	AAGTAGGCAATGTTGGGCAT	59.457	20	278	583	860
Unigene0017043	1	p2	(AC)7	14	177	190	TGGGCTTCATTAATCTTGGC	60.038	20	GGGTATTTCATATTTTGCCTGTG	59.637	23	197	23	219	CTTGGCTGCACACACACTTT	59.946	20	GGGTATTTCATATTTTGCCTGTG	59.637	23	183	37	219	AATCTTGGCTGCACACACAC	59.758	20	GGGTATTTCATATTTTGCCTGTG	59.637	23	186	34	219
Unigene0017046	1	p2	(GA)6	12	365	376	ATTATGCCGAGCGAAATGAG	60.196	20	CAGCATCAGCCTTTCTTTCC	59.955	20	168	244	411	ATTATGCCGAGCGAAATGAG	60.196	20	CCAGCATCAGCCTTTCTTTC	59.955	20	169	244	412	AAGGGGCTTGGAGAGAAGAC	59.817	20	CTCACCATGACACCAGCATC	60.121	20	158	267	424
Unigene0017049	1	p3	(GCC)5	15	73	87	GAATGGCTTCCCCCATAAAT	59.984	20	CTTCTGGGCGTACTGGAGAG	60.005	20	215	13	227	ATGGCTTCCCCCATAAATTC	59.984	20	CTTCTGGGCGTACTGGAGAG	60.005	20	213	15	227	GAATGGCTTCCCCCATAAAT	59.984	20	CTCTTCTGGGCGTACTGGAG	60.005	20	217	13	229
Unigene0017056	1	p2	(TG)7	14	1389	1402
Unigene0017090	1	c	(TGA)5tcgcaatgataagcctgcgatgga(GGC)5	54	382	435	TACACAGCAGCAACAAAGGG	59.904	20	AGGGCTATCAGTATCCGCCT	60.081	20	221	314	534	GCAAATCAATCGGGCATACT	59.929	20	TCACAGCCTGGTGGTTATCA	60.112	20	216	266	481	TACACAGCAGCAACAAAGGG	59.904	20	TCACAGCCTGGTGGTTATCA	60.112	20	168	314	481
Unigene0017110	1	p2	(GA)6	12	371	382	CTGAGCCTCGATCTTCTGCT	59.851	20	ACGGTTTGACACGGACCAT	61.255	19	158	250	407	TGAGCCTCGATCTTCTGCTT	60.24	20	ACGGTTTGACACGGACCAT	61.255	19	157	251	407	CTGAGCCTCGATCTTCTGCT	59.851	20	CGGTTTGACACGGACCAT	60.378	18	157	250	406
Unigene0017111	1	p2	(GA)6	12	567	578	CTGAGCCTCGATCTTCTGCT	59.851	20	ACGGTTTGACACGGACCAT	61.255	19	158	446	603	TGGGCAGATAACTTTGAGGC	60.214	20	ACGGTTTGACACGGACCAT	61.255	19	239	365	603	TGAGCCTCGATCTTCTGCTT	60.24	20	ACGGTTTGACACGGACCAT	61.255	19	157	447	603
Unigene0017115	1	c	(AC)6tg(AC)6	26	161	186	TGGCCAGCAACTACGTGTAA	60.316	20	TCCAAATCCTCCTCACCATC	59.862	20	179	38	216	CATACCCCTTTTCTTGCCTG	59.564	20	AGAACAATGGCTTCCACCAC	59.973	20	271	79	349	ATACCCCTTTTCTTGCCTGC	60.451	20	AGAACAATGGCTTCCACCAC	59.973	20	270	80	349
Unigene0017115	2	p2	(TC)21	42	438	479
Unigene0017124	1	p2	(AT)6	12	248	259	CCATTGTTTTGTGCCTGAAA	59.561	20	CAGAACAAGAAACGCACAAGA	59.108	21	227	155	381	AATTCCCATTGTTTTGTGCC	59.668	20	TCCCATATTTAGGGTTTCGATG	60.036	22	187	150	336	CCATTGTTTTGTGCCTGAAA	59.561	20	TCCCATATTTAGGGTTTCGATG	60.036	22	182	155	336
Unigene0017124	2	p2	(GA)16	32	856	887
Unigene0017126	1	p2	(CT)7	14	403	416
Unigene0017127	1	p2	(TC)7	14	994	1007	CAAATAGAGGAAATCGGGCA	60.031	20	CCACTGGATCAGGTGTGAGA	59.659	20	226	835	1060	TGCCCAAATAGAGGAAATCG	60.031	20	CCACTGGATCAGGTGTGAGA	59.659	20	230	831	1060	CGTACTTGTGGTAGTGCCCA	59.634	20	CCACTGGATCAGGTGTGAGA	59.659	20	104	957	1060
Unigene0017134	1	p2	(TA)8	16	155	170	TTTCATCTGAATCAAAATTCTCACA	59.997	25	GGTGCAAGTCAACAGCTTCA	60.032	20	154	70	223	TTTCATCTGAATCAAAATTCTCACA	59.997	25	TCAGAACGGTGCAAGTCAAC	59.88	20	161	70	230	TTTCATCTGAATCAAAATTCTCACA	59.997	25	AGAGGAAGCTCTGCGATCTG	59.851	20	224	70	293
Unigene0017135	1	p2	(GT)6	12	705	716	TCCAGCTCTTCTTCTGCTCC	59.827	20	CGCTAGATTTCATTTTCATGTCTTT	60.04	25	236	520	755	TTGCTTCTCCTCTCCAGCTC	59.827	20	CGCTAGATTTCATTTTCATGTCTTT	60.04	25	248	508	755	TCCAGCTCTTCTTCTGCTCC	59.827	20	CGCTAGATTTCATTTTCATGTCTT	58.885	24	236	520	755
Unigene0017156	1	p2	(AT)11	22	808	829
Unigene0017157	1	p2	(AT)11	22	858	879
Unigene0017167	1	p2	(CT)6	12	972	983	GTTAGCAGTGGAGGACGAGC	60.02	20	ACAGAGGTTCCAAGCAGTGG	60.298	20	134	941	1074	GGTTAGCAGTGGAGGACGAG	59.867	20	ACAGAGGTTCCAAGCAGTGG	60.298	20	135	940	1074	AGGTTAGCAGTGGAGGACGA	59.867	20	ACAGAGGTTCCAAGCAGTGG	60.298	20	136	939	1074
Unigene0017180	1	p2	(GT)7	14	1097	1110	CCTGTAACCAGCCAGAGGAA	60.246	20	TCATCTCATCAAGCTACCCG	58.824	20	115	1039	1153	TTCCTGTAACCAGCCAGAGG	60.246	20	TCATCTCATCAAGCTACCCG	58.824	20	117	1037	1153	CCAGAGGAATTGCAGGAAGA	60.331	20	TCATCTCATCAAGCTACCCG	58.824	20	104	1050	1153
Unigene0017202	1	p3	(AAG)6	18	60	77	CCTTCTCCCCAAAACACAGA	60.081	20	TCAGTCCCTCTCTCTCCGAA	60.064	20	254	1	254	CCTTCTCCCCAAAACACAGA	60.081	20	CCCACTGGGTTGATGATTCT	59.779	20	127	1	127	CCTTCTCCCCAAAACACAGA	60.081	20	TTTCCTTAAGCAGTTCCCCA	59.679	20	108	1	108
Unigene0017226	1	p2	(TA)7	14	685	698
Unigene0017239	1	p2	(AG)12	24	14	37
Unigene0017248	1	p2	(AG)9	18	5	22
Unigene0017253	1	p2	(GT)6	12	1512	1523
Unigene0017283	1	p2	(CT)8	16	38	53	GTTGGTCACCCCTTTGACAC	60.261	20	GCCTGCCAATATGGAGAGAA	60.177	20	121	0	120	GTTGGTCACCCCTTTGACAC	60.261	20	AGCCTGCCAATATGGAGAGA	59.797	20	122	0	121	TTGGTCACCCCTTTGACACT	60.399	20	GCCTGCCAATATGGAGAGAA	60.177	20	120	1	120
Unigene0017307	1	p2	(AG)6	12	839	850	CGCCTTCTCTTCTCGAGCTA	59.993	20	CTCTCTCTTTCCACCCCCTC	60.186	20	259	616	874	TATCCTCCTCTGCGTGTGTG	59.855	20	TAGGTCCGAATCAACCTGCT	59.694	20	212	815	1026	TATCCTCCTCTGCGTGTGTG	59.855	20	CATTTCACTGTTTCCTGCCA	59.691	20	103	815	917
Unigene0017321	1	p3	(AAG)7	21	181	201	CCTCCCCACTCAAGCAAATA	60.066	20	GGTAACAATTATTTGAGGAGATTTCAA	60.027	27	129	130	258	CCTCCCCACTCAAGCAAATA	60.066	20	GGTAACAATTATTTGAGGAGATTTCA	58.947	26	129	130	258	TCCCAATCAACAAACACCAA	59.792	20	GGTAACAATTATTTGAGGAGATTTCAA	60.027	27	152	107	258
Unigene0017326	1	p2	(TA)6	12	826	837	TGGAAGTTGATTTGTGTGCAA	60.142	21	GCCATAAGTTTTGACGGACC	59.434	20	230	698	927	TGTGTGCAACCTACTGTGGAA	60.206	21	GCCATAAGTTTTGACGGACC	59.434	20	218	710	927	TTGTGTGCAACCTACTGTGGA	60.206	21	GCCATAAGTTTTGACGGACC	59.434	20	219	709	927
Unigene0017347	1	p2	(CT)10	20	80	99	CTGTGGAGGAGAGAGAACGC	60.135	20	GTGCCTAGAGTCGTACCCCA	60.134	20	191	13	203	CTGTGGAGGAGAGAGAACGC	60.135	20	CTTCTCCTAGCATTCACGGG	59.83	20	142	13	154	CTGTGGAGGAGAGAGAACGC	60.135	20	CCGTCAGTGCCTAGAGTCGT	60.466	20	197	13	209
Unigene0017348	1	p2	(CT)10	20	80	99	CTGTGGAGGAGAGAGAACGC	60.135	20	GTGCCTAGAGTCGTACCCCA	60.134	20	191	13	203	CTGTGGAGGAGAGAGAACGC	60.135	20	CTTCTCCTAGCATTCACGGG	59.83	20	142	13	154	CTGTGGAGGAGAGAGAACGC	60.135	20	CCGTCAGTGCCTAGAGTCGT	60.466	20	197	13	209
Unigene0017354	1	p2	(AG)7	14	38	51	TTGCGAATTGCGATAGATAGA	58.55	21	ACGGTTTCCATTCTTTGCAG	60.11	20	133	2	134	CTTGCGAATTGCGATAGATAGA	59.499	22	ACGGTTTCCATTCTTTGCAG	60.11	20	134	1	134	TTGCGAATTGCGATAGATAGA	58.55	21	GGGAACGGTTTCCATTCTTT	60.166	20	137	2	138
Unigene0017375	1	p3	(GTA)5	15	202	216	GTCATCTCCACCGGTCAACT	59.969	20	GTCGAACCCATTTGGAGCTA	60.074	20	222	108	329	ATCTCACCGTCATCTCCACC	59.928	20	GTCGAACCCATTTGGAGCTA	60.074	20	230	100	329	GCACAAGAATCTCACCGTCA	59.837	20	GTCGAACCCATTTGGAGCTA	60.074	20	238	92	329
Unigene0017423	1	p2	(GA)9	18	1646	1663	CGTAGGTATCCCTGGCTTGA	60.088	20	GAACCAGACCAAAATCCGAA	59.91	20	190	1508	1697	CAGTTCCGAGGATTTTAGCG	59.839	20	GAACCAGACCAAAATCCGAA	59.91	20	208	1490	1697	CCTGCTCAGTCACAATCCCT	60.261	20	GAACCAGACCAAAATCCGAA	59.91	20	265	1433	1697
Unigene0017426	1	p4	(TATG)5	20	786	805
Unigene0017440	1	p2	(TC)6	12	1732	1743	CGGAGATGATGCAGAGTTCA	59.942	20	GGAGGTGGCTCAACTTTCAA	60.232	20	221	1595	1815	CACCCCTCCTCCAATTATCA	59.744	20	AGGAGGTGGCTCAACTTTCA	59.844	20	152	1665	1816	CACCCCTCCTCCAATTATCA	59.744	20	TGAGGAGGTGGCTCAACTTT	59.844	20	154	1665	1818
Unigene0017441	1	p3	(CCA)5	15	1340	1354	TCTGCAAAATTTCCTCCACC	60.051	20	TGTTGCTTCGATGAAGTTGC	59.995	20	252	1228	1479	TCTGCAAAATTTCCTCCACC	60.051	20	ACTGGGGGTGATGATGATGT	60.056	20	164	1228	1391	GGGGAACTGTAGGGAATGGT	60.052	20	ACTGGGGGTGATGATGATGT	60.056	20	230	1162	1391
Unigene0017471	1	p2	(TG)6	12	512	523	CTGTTTAGCTCGACGGAAGG	60.008	20	TCAACAAAACTACTCACATTTTCCA	59.959	25	110	447	556	TGCAACTGTTTAGCTCGACG	60.195	20	TCAACAAAACTACTCACATTTTCCA	59.959	25	115	442	556	GTCGCGATTCTCCGAGTTTA	60.352	20	TCAACAAAACTACTCACATTTTCCA	59.959	25	165	392	556
Unigene0017472	1	p3	(GCC)6	18	134	151	TCTAGCTACCGCCCTTTTCA	59.975	20	GTAAGTGGCAGTGATGGGCT	60.142	20	116	64	179	AGCTACCGCCCTTTTCATCT	60.228	20	GTGGCTGTAAGTGGCAGTGA	59.905	20	119	67	185	TCTAGCTACCGCCCTTTTCA	59.975	20	AAGGCAGTGGCTGTAAGTGG	60.312	20	128	64	191
Unigene0017475	1	p3	(AGC)5	15	252	266	GGGCATATTGTTCAAATCCG	60.153	20	CTCCACGGCAAAACCAGTAT	59.993	20	241	220	460	GGGCATATTGTTCAAATCCG	60.153	20	TCAAATTCAGGTTTCCTCCG	60.044	20	119	220	338	CCTTTGCATGCTGTAGCTGA	60.157	20	TCAAATTCAGGTTTCCTCCG	60.044	20	197	142	338
Unigene0017481	1	p3	(TGA)5	15	164	178	CCTCCTCATCCTTGCTATGC	59.797	20	CGTCATCATCATCAATTCCG	59.883	20	226	26	251	CTCTCGCCTAGGCACACTCT	59.769	20	CGTCATCATCATCAATTCCG	59.883	20	165	87	251	TCCTAAAAGTGTTGAGCCCG	60.241	20	CGTCATCATCATCAATTCCG	59.883	20	199	53	251
Unigene0017487	1	p5	(GAAAA)4	20	416	435
Unigene0017502	1	p2	(GA)12	24	1128	1151
Unigene0017503	1	p2	(TC)8	16	77	92	CCTTCACACGCACACTCATT	59.751	20	GAATGTTGGCAGGACCCTAA	59.933	20	230	1	230	TCCTTCACACGCACACTCAT	60.319	20	GAATGTTGGCAGGACCCTAA	59.933	20	231	0	230	CCTTCACACGCACACTCATT	59.751	20	TATTCCATGGTGGGAAATGG	60.384	20	193	1	193
Unigene0017507	1	p5	(TTTTA)4	20	1311	1330	TAGAGGGGTGGTGAAGTTGG	59.959	20	AAAATTCGGTACAAAATCGAAA	57.763	22	228	1191	1418	TCAATTGCCTCACTTTGTCG	59.84	20	AAAATTCGGTACAAAATCGAAA	57.763	22	258	1161	1418	AATGCATTAGAGGGGTGGTG	59.813	20	AAAATTCGGTACAAAATCGAAA	57.763	22	235	1184	1418
Unigene0017514	1	p4	(AATT)4	16	81	96	CAGAAGCAGAAGGGCAAAGT	59.615	20	CGGAAGACCACAGAGATTCC	59.655	20	263	21	283	AGGTGGGTGCTGTTCTTCAT	59.579	20	CGGAAGACCACAGAGATTCC	59.655	20	238	46	283	CAGAAGCAGAAGGGCAAAGT	59.615	20	GGCAGCTGAGCTTTAACCAT	59.481	20	165	21	185
Unigene0017520	1	p2	(AT)6	12	14	25
Unigene0017542	1	p2	(AT)11	22	458	479	ATCCACAAGCCCAGACATTC	59.934	20	TAAACCCCACTGGTTTTGGA	60.198	20	274	344	617	CAAGCCCAGACATTCTCGAT	60.218	20	TAAACCCCACTGGTTTTGGA	60.198	20	269	349	617	CCACAAGCCCAGACATTCTC	60.656	20	TAAACCCCACTGGTTTTGGA	60.198	20	272	346	617
Unigene0017561	1	p3	(CAT)5	15	243	257	ACTTTCTTCGTAACGTCGCC	59.383	20	CCCTGATAAGCGTCCAAGAA	60.206	20	276	156	431	ACTTTCTTCGTAACGTCGCC	59.383	20	ACCCTGATAAGCGTCCAAGA	59.694	20	277	156	432	GGGCTCGACTTTCTTCGTAA	59.452	20	CGTCCAAGAACGGCTAAAGT	59.378	20	273	149	421
Unigene0017570	1	p3	(ATA)7	21	58	78	AATTGTGTGGCATGAACTCG	59.572	20	GCAACAGACCCCAGTGAAAT	59.973	20	162	12	173	AATTGTGTGGCATGAACTCG	59.572	20	TCATTGCATGGTCACCAGAT	59.925	20	269	12	280	CTCGACGGAGTACCATCACC	60.533	20	GCAACAGACCCCAGTGAAAT	59.973	20	146	28	173
Unigene0017598	1	p2	(AG)22	44	671	714
Unigene0017599	1	c	(TC)6ttccctttttcatttaaactccatcacatatttataatatatatagatatatataacatatcctggtcggctacgg(TAAA)4	104	25	128
Unigene0017614	1	p6	(GCGGAA)5	30	332	361	GCCAATTTGGGAGTTCTTGA	60.051	20	CAACAAGAAACTGTCGCCG	60.433	19	148	239	386	TCTTGCCAATTTGGGAGTTC	60.051	20	CAACAAGAAACTGTCGCCG	60.433	19	152	235	386	GTGATGGTGATGGCCTTTTT	59.797	20	CAACAAGAAACTGTCGCCG	60.433	19	204	183	386
Unigene0017619	1	p2	(CT)6	12	984	995	TGGGATGGAGAGGATTCTTG	60.003	20	GTCTCGAACTCCAGGGATCA	60.199	20	175	916	1090	CTTGATTAGTGGGCATGGCT	60.096	20	GTCTCGAACTCCAGGGATCA	60.199	20	159	932	1090	GCTTTCGAGTCATCAGCCTC	60.104	20	GTCTCGAACTCCAGGGATCA	60.199	20	253	838	1090
Unigene0017620	1	p2	(TA)6	12	202	213	TAGAGTCATGGCGAAAACCC	60.074	20	GCCGTGTTACCTGAAAAAGC	59.752	20	219	169	387	TAGAGTCATGGCGAAAACCC	60.074	20	CCAACGGAGGTCGTTCTAAG	59.728	20	280	169	448	TAGAGTCATGGCGAAAACCC	60.074	20	GGCCGTGTTACCTGAAAAAG	59.609	20	220	169	388
Unigene0017632	1	c	(TG)8(AG)7	30	563	592
Unigene0017646	1	p2	(TA)7	14	137	150	CCTCCTCGATTTCAATCTTCC	60.025	21	GCTGCTGCTTCTTCTTCCTC	59.459	20	149	29	177	CCTCCTCGATTTCAATCTTCC	60.025	21	TGCTGCTTCTTCTTCCTCCT	59.308	20	147	29	175	CCTCCTCGATTTCAATCTTCC	60.025	21	CTGCTGCTTCTTCTTCCTCC	59.308	20	148	29	176
Unigene0017664	1	p2	(AG)8	16	713	728
Unigene0017670	1	p2	(AG)7	14	574	587
Unigene0017671	1	p2	(CT)6	12	1	12
Unigene0017675	1	p2	(CT)7	14	85	98	TGAGACCTTATGGCAGTTTCG	60.256	21	TCTTCCATCATCTGTGCAGC	59.95	20	195	12	206	TGAGACCTTATGGCAGTTTCG	60.256	21	TGTTCCACACACCTCCTTCA	60.129	20	147	12	158	TGAGACCTTATGGCAGTTTCG	60.256	21	GCATCTTCCATCATCTGTGC	59.201	20	198	12	209
Unigene0017680	1	p2	(TC)9	18	397	414	CCACAAGAAATCTTCGAGGC	59.813	20	CAAAGTCAACAACAATGGCG	60.149	20	224	322	545	CCACAAGAAATCTTCGAGGC	59.813	20	GCGTTCACTTCGAAATCCTC	59.82	20	127	322	448	CCACAAGAAATCTTCGAGGC	59.813	20	AACAACAATGGCGAATCCAT	60.199	20	217	322	538
Unigene0017680	2	p3	(CCT)9	27	631	657	TCAAGGAAATGTGAGTCCCC	59.903	20	AGGAGTAAAATGTGGTGGCG	59.993	20	139	590	728	CGCCATTGTTGTTGACTTTG	60.149	20	AGGAGTAAAATGTGGTGGCG	59.993	20	203	526	728	TCAAGGAAATGTGAGTCCCC	59.903	20	TTTTTCTTGGGAGGAGGGTT	59.912	20	270	590	859
Unigene0017681	1	p2	(GT)6	12	362	373	CATGTTTCATGAGGGTGCAG	60.112	20	TGAAGGGACAAAGCATCAAA	59.247	20	217	325	541	CATGTTTCATGAGGGTGCAG	60.112	20	ATGAAGGGACAAAGCATCAAA	59.56	21	218	325	542	CATGTTTCATGAGGGTGCAG	60.112	20	TGAAGGGACAAAGCATCAAAT	59.56	21	217	325	541
Unigene0017684	1	p2	(CT)8	16	2485	2500	GGACTTACTCAGTGGAGCCG	59.867	20	GCGGGGATTATCCAAGTTTT	60.15	20	180	2413	2592	CTCTCCCTTCCCTCTTCCAC	60.186	20	GCGGGGATTATCCAAGTTTT	60.15	20	135	2458	2592	GGACTTACTCAGTGGAGCCG	59.867	20	TCGTTCCCAAGGTGATTGAT	60.317	20	223	2413	2635
Unigene0017686	1	p2	(CT)6	12	552	563
Unigene0017688	1	p2	(TC)8	16	334	349	TTGAGGTTTTCATGTGCAGC	59.847	20	CCAACTTCATTCAAAAGTCTTGC	60.156	23	212	197	408	GGGCTTCAGATGGATGTCTC	59.617	20	CCAACTTCATTCAAAAGTCTTGC	60.156	23	166	243	408	GAGGGCTTCAGATGGATGTC	59.617	20	CCAACTTCATTCAAAAGTCTTGC	60.156	23	168	241	408
Unigene0017699	1	p2	(CT)6	12	279	290	TAACATCCCTTCCCATCTGC	59.894	20	GGAGGGGGAATATTGCTGTT	60.152	20	205	139	343	ACCACCTTCAATTCCACCAC	59.679	20	GGAGGGGGAATATTGCTGTT	60.152	20	114	230	343	TCCTGATCTGAGCGACAAGA	59.656	20	TAAGAGAGAGGGAGGGGGAA	60.139	20	166	188	353
Unigene0017712	1	p3	(CAT)6	18	108	125	TTGAATGAACCCTGTCCTTTT	58.54	21	AAACACACGAACTTCCCGAC	60.012	20	269	52	320	TTGAATGAACCCTGTCCTTTT	58.54	21	CCCGAGAAACACACGAACTT	60.149	20	275	52	326	TTGAATGAACCCTGTCCTTTT	58.54	21	AGAAACACACGAACTTCCCG	60.149	20	271	52	322
Unigene0017713	1	p3	(CAT)6	18	108	125	TTGAATGAACCCTGTCCTTTT	58.54	21	TCAACTCAAGTTTTGGGCCT	59.711	20	140	52	191	GAAATTGAATGAACCCTGTCC	58.347	21	TCAACTCAAGTTTTGGGCCT	59.711	20	144	48	191	GAAATTGAATGAACCCTGTCCT	59.33	22	TCAACTCAAGTTTTGGGCCT	59.711	20	144	48	191
Unigene0017714	1	p3	(CAT)6	18	108	125	TTGAATGAACCCTGTCCTTTT	58.54	21	GAAGCTATGCCAGTAACGCC	59.873	20	209	52	260	TTGAATGAACCCTGTCCTTTT	58.54	21	GGAATCACTCGACCAGAAGC	59.81	20	224	52	275	TTGAATGAACCCTGTCCTTTT	58.54	21	AGCTATGCCAGTAACGCCAC	60.3	20	207	52	258
Unigene0017719	1	p2	(AT)6	12	124	135	CACTTGCATAGCAAAAATTGGA	60.13	22	AAAATCGTTGCGGTAAAAGG	59.12	20	159	63	221	CACTTGCATAGCAAAAATTGGA	60.13	22	AAAATCGTTGCGGTAAAAGGT	59.891	21	159	63	221	CACTTGCATAGCAAAAATTGGA	60.13	22	CGTTGCGGTAAAAGGTATCA	58.699	20	154	63	216
Unigene0017729	1	p3	(TCA)7	21	900	920	TCCTCTTGTTCTTGCCCATC	60.195	20	GCTGAAGAAATGAGGCTTCG	60.096	20	158	821	978	TTCCTCTTGTTCTTGCCCAT	59.67	20	GCTGAAGAAATGAGGCTTCG	60.096	20	159	820	978	CTTCCTCTTGTTCTTGCCCA	60.366	20	GCTGAAGAAATGAGGCTTCG	60.096	20	160	819	978
Unigene0017756	1	p2	(TA)6	12	63	74	CAGAGTTGCGTAATCATATGGC	59.636	22	GGAGCGTTAGTTATGCTGCAC	59.925	21	280	9	288	CAGAGTTGCGTAATCATATGGC	59.636	22	TGGCTTGTCTTTGACTCCTTG	60.416	21	137	9	145	CAGAGTTGCGTAATCATATGGC	59.636	22	CAGTGCCCATGCTTCAGTC	60.419	19	186	9	194
Unigene0017757	1	p3	(CGG)5	15	427	441	AACTCCTCCGACCATCTCCT	60.073	20	TCTTCCAACCACCCTTCAAA	60.465	20	223	271	493	AACTCCTCCGACCATCTCCT	60.073	20	AATCTTCCAACCACCCTTCA	59.381	20	225	271	495	AACTCCTCCGACCATCTCCT	60.073	20	ATCTTCCAACCACCCTTCAA	59.381	20	224	271	494
Unigene0017772	1	p2	(GA)7	14	114	127	ACGGGCTCTGATTCTACTGG	59.308	20	CTTCTGAAGAGAAGCCACCG	60.126	20	238	50	287	ACGGGCTCTGATTCTACTGG	59.308	20	GGTCTCGAAGTCGCCATTTA	60.214	20	210	50	259	ACGGGCTCTGATTCTACTGG	59.308	20	CGAAGTCGCCATTTACGAGT	60.27	20	205	50	254
Unigene0017775	1	c	(TC)7(TA)6	26	543	568
Unigene0017787	1	p2	(GA)6	12	1341	1352
Unigene0017800	1	p3	(CCG)5	15	168	182	GGTGAGTGGCAAAAATTCGT	59.978	20	AAAATCAGGGGAAGCAAGGT	59.94	20	187	35	221	CCTTGGTGAGTGGCAAAAAT	59.971	20	AAAATCAGGGGAAGCAAGGT	59.94	20	191	31	221	GGTGAGTGGCAAAAATTCGT	59.978	20	AGGGGAAGCAAGGTGAGTTT	60.11	20	181	35	215
Unigene0017816	1	p2	(CT)20	40	1715	1754
Unigene0017817	1	p2	(GA)9	18	1	18
Unigene0017826	1	p2	(GT)11	22	386	407
Unigene0017831	1	p2	(TG)6	12	45	56
Unigene0017834	1	p2	(AG)6	12	1080	1091	GGAAATGGATCCTGCTTTCA	60.014	20	CCACTACTGTGTAGGGGTAATTCA	59.365	24	106	1018	1123	GGGTGAGTAAAGGTGGGGAT	60.052	20	CCACTACTGTGTAGGGGTAATTCA	59.365	24	172	952	1123	TTTTTGGAAATGGATCCTGC	59.878	20	CCACTACTGTGTAGGGGTAATTCA	59.365	24	111	1013	1123
Unigene0017838	1	p2	(TC)6	12	89	100	CCTTTCTCCCAAGTGCAGTC	59.844	20	CGAGAGAAAGAGACAGAGCGA	60.02	21	105	34	138	CTTCTCCTCGCCAGCTTCT	59.835	19	CAGAGCGAGAGAAAGAGGGA	59.82	20	120	6	125	CTTCTCCTCGCCAGCTTCT	59.835	19	GAGCGAGAGAAAGAGGGACA	59.679	20	118	6	123
Unigene0017861	1	p3	(TCT)5	15	370	384	CCTCCGCTTCCTTTCTTTCT	59.955	20	CCTGCACTAAACTCCCAAGC	59.875	20	199	211	409	GCATTGATCGGTTGTTGATG	59.931	20	CCTGCACTAAACTCCCAAGC	59.875	20	223	187	409	CCTCCGCTTCCTTTCTTTCT	59.955	20	TTTCTGAGTCCGCGAATTTT	59.823	20	224	211	434
Unigene0017873	1	p3	(TCA)6	18	171	188	ACACAGAAACACGCACATGG	60.639	20	AGGAAGATAAGCGCAACCAA	59.845	20	196	106	301	ACACAGAAACACGCACATGG	60.639	20	GGAAGATAAGCGCAACCAAG	59.845	20	195	106	300	ACACAGAAACACGCACATGG	60.639	20	AAGGAAGATAAGCGCAACCA	59.845	20	197	106	302
Unigene0017874	1	p2	(AT)9	18	212	229
Unigene0017890	1	p2	(CT)6	12	209	220	AGAAGCCCCAACACAGAAGA	59.844	20	GAGGCGTTGGAGAATGAGAG	59.95	20	190	72	261	AGAAGCCCCAACACAGAAGA	59.844	20	AATGCAGTGGCTTAAAGCGT	59.911	20	266	72	337	AGAAGCCCCAACACAGAAGA	59.844	20	AGTGGAGGCAAACAATGGAG	60.111	20	207	72	278
Unigene0017922	1	p2	(GA)8	16	88	103	ACGCCTCCATATCTCTTCCT	57.824	20	TGTGAAAGTGCTTGGAATTTG	58.808	21	276	24	299	ACGCCTCCATATCTCTTCCT	57.824	20	TTTTCTTCACTGCGAAAATGA	58.544	21	131	24	154	TCTTTAAATTTGTTTCTCCCCAA	59.055	23	AGTGGGGTGGTGAATGATCT	59.232	20	276	62	337
Unigene0017925	1	p2	(CT)6	12	103	114	CACCCTTCATCATCCCCATA	60.538	20	CGGTTGGGTAAAATCGAAAA	59.805	20	174	5	178	CACCCTTCATCATCCCCATA	60.538	20	TCGGTTGGGTAAAATCGAAA	60.294	20	175	5	179	CACCCTTCATCATCCCCATA	60.538	20	CTCGTCGGTTGGGTAAAATC	59.429	20	179	5	183
Unigene0017926	1	c	(TG)6(AG)8	28	991	1018
Unigene0017933	1	p2	(AG)7	14	5	18
Unigene0017958	1	p5	(TTTTA)4	20	67	86	AACAAATCCCCTTCATTTCAA	58.405	21	GTGGATGCTAGCAGATGTCG	59.425	20	278	10	287	AACAAATCCCCTTCATTTCAA	58.405	21	GCCGTAGGCAGGGTTAGATA	59.205	20	177	10	186	AACAAATCCCCTTCATTTCAA	58.405	21	CCAAGGTATCACTGGCCGTA	60.904	20	191	10	200
Unigene0017974	1	p2	(AG)7	14	128	141	AGGTCACTTTGCGCCTTAAA	59.883	20	AATCCCTCCTCCCATAAACG	60.145	20	139	43	181	CTCGAATTCCTTGCTCCAAC	59.813	20	AATCCCTCCTCCCATAAACG	60.145	20	181	1	181	ACTCGAATTCCTTGCTCCAA	59.813	20	AATCCCTCCTCCCATAAACG	60.145	20	182	0	181
Unigene0017975	1	p2	(AG)7	14	109	122	CGGACCAAATCTCACATCAT	58.359	20	AATCCCTCCTCCCATAAACG	60.145	20	163	0	162	CGGACCAAATCTCACATCAT	58.359	20	AAACGGGAGCTAAACAACCA	59.609	20	148	0	147	CGGACCAAATCTCACATCAT	58.359	20	ATTCAAATCCCTCCTCCCAT	59.588	20	168	0	167
Unigene0017999	1	p6	(GTTGGA)6	36	1176	1211
Unigene0018014	1	p2	(TC)8	16	747	762
Unigene0018021	1	p2	(TA)8	16	799	814	ACCTGTGCTTGTGGTGCATA	60.183	20	GATCTTCTGCCCCCACTGTA	60.073	20	254	623	876	ACCTGTGCTTGTGGTGCATA	60.183	20	TCTTCTGCCCCCACTGTAAC	60.111	20	252	623	874	GTTCATGCAACGGCATCTTA	59.694	20	GATCTTCTGCCCCCACTGTA	60.073	20	195	682	876
Unigene0018031	1	p3	(TCA)5	15	813	827	TCCAGGGAAGGGTGTAACTG	59.959	20	CAGCACGATGAAAGGAACAA	59.84	20	180	766	945	AGTGGAAAACAACGGTTTGG	59.869	20	CAGCACGATGAAAGGAACAA	59.84	20	231	715	945	GAAAATCCAGGGAAGGGTGT	60.169	20	CAGCACGATGAAAGGAACAA	59.84	20	185	761	945
Unigene0018039	1	p2	(TA)7	14	817	830
Unigene0018048	1	p2	(CT)7	14	139	152	CTCTCTTTCTCTCCCTCCCC	59.367	20	TGACTGTGATCAAACGGCAT	60.12	20	232	109	340	CTCTCTTTCTCTCCCTCCCC	59.367	20	ACTGTGATCAAACGGCATTG	59.572	20	230	109	338	CTGGCAGCATCCATGACTTA	59.823	20	GATCAAACGGCATTGATCG	60.025	19	280	54	333
Unigene0018049	1	p2	(CT)7	14	96	109	CCAAGAAATCTTCTGGCAGC	59.955	20	GAGACAGAGAGCGAGAAGGG	59.279	20	100	42	141	CCAAGAAATCTTCTGGCAGC	59.955	20	AGAGACAGAGAGCGAGAAGGG	60.281	21	101	42	142	CCAAGAAATCTTCTGGCAGC	59.955	20	AGAGAGACAGAGAGCGAGAAGG	59.528	22	103	42	144
Unigene0018054	1	p2	(AC)7	14	751	764	CAATTGCTGTTGTGCTTCGT	59.911	20	GGGAATAAAATCTTGTGCAGTG	58.629	22	249	541	789	AATATGCGACTGTTGGAGGC	60.103	20	GGGAATAAAATCTTGTGCAGTG	58.629	22	217	573	789	TGTGCTTCGTCCATCACAAT	60.12	20	GGGAATAAAATCTTGTGCAGTG	58.629	22	239	551	789
Unigene0018072	1	p4	(AATT)4	16	361	376	TACCGGATGAGAGATTTCCG	60.029	20	CCCTCCCTCAGCATGTGTTA	61.055	20	253	209	461	GCTCCATTCAAAAAGGGTGA	60.051	20	CCCTCCCTCAGCATGTGTTA	61.055	20	178	284	461	GCTCCATTCAAAAAGGGTGA	60.051	20	CATCTTCCACTCCAATCTCCA	60.058	21	152	284	435
Unigene0018074	1	p2	(AG)7	14	108	121	AAAAGTCATCAAATCTCCACACC	59.384	23	TCACCCTTTTTGAATGGAGC	60.051	20	253	79	331	AAAAGTCATCAAATCTCCACACC	59.384	23	ACAATGAGGAGGAATCCGTG	59.927	20	109	79	187	AAAAGTCATCAAATCTCCACACC	59.384	23	CACAATGAGGAGGAATCCGT	59.927	20	110	79	188
Unigene0018074	2	p4	(AATT)4	16	389	404	GCTCCATTCAAAAAGGGTGA	60.051	20	CCCTCCCTCAGCATGTGTTA	61.055	20	178	312	489	GCTCCATTCAAAAAGGGTGA	60.051	20	CATCTTCCACTCCAATCTCCA	60.058	21	152	312	463	GCGGCTGTTTAATTTTTGGA	60.075	20	CCCTCCCTCAGCATGTGTTA	61.055	20	214	276	489
Unigene0018087	1	p2	(GA)9	18	1	18
Unigene0018098	1	p2	(AG)7	14	542	555
Unigene0018105	1	p2	(TG)6	12	61	72	GTCTCCCGCCATACCTTACA	59.955	20	AGCCTTCCTCTTGCCTTTTC	59.962	20	255	0	254	GTCTCCCGCCATACCTTACA	59.955	20	GAAGCCTTCCTCTTGCCTTT	59.962	20	257	0	256	GTCTCCCGCCATACCTTACA	59.955	20	ATGGTTTCCCCGGTTTTATC	59.888	20	221	0	220
Unigene0018136	1	p2	(AG)6	12	837	848	AGAGCCAGGAACCTTGATGA	59.803	20	TCTTTCTTTCTCCCTCTCTCTTTC	58.838	24	189	690	878	AGAGCCAGGAACCTTGATGA	59.803	20	TCTTTCTTTCTCCCTCTCTCTTTCT	59.697	25	189	690	878	AGAGCCAGGAACCTTGATGA	59.803	20	CTCTTTCTTTCTCCCTCTCTCTTTC	59.697	25	190	690	879
Unigene0018218	1	p3	(CCG)5	15	755	769	TCATCCCTTTCATCGTTTCC	59.871	20	CTCGCAACACGATCTTGAAA	59.988	20	252	667	918	CCACCATCATCCCTTTCATC	60.135	20	CTCGCAACACGATCTTGAAA	59.988	20	258	661	918	AATTTCACTTGCCCACCATC	59.797	20	CTCGCAACACGATCTTGAAA	59.988	20	270	649	918
Unigene0018224	1	p6	(CCAGAG)5	30	232	261	TTTCTTCCACATTCCCGAAG	60.044	20	AGCCCATCTTCTCCGACTTT	60.212	20	201	119	319	TACCTGGAATTGTGAAGCCC	59.933	20	AGCCCATCTTCTCCGACTTT	60.212	20	229	91	319	TTTCTTCCACATTCCCGAAG	60.044	20	TTGTGTTTGTGTCTGGGCTC	59.726	20	171	119	289
Unigene0018258	1	p3	(TTA)6	18	66	83	GGGTTTTTGCCTAGACTCCC	59.94	20	TGGCCGTGATCTTTGTGATA	60.073	20	194	7	200	GGGTTTTTGCCTAGACTCCC	59.94	20	GTCTTGGCCGTGATCTTTGT	60.119	20	198	7	204	GGGTTTTTGCCTAGACTCCC	59.94	20	CCTGAATCTTCCCATTCCAA	59.864	20	243	7	249
Unigene0018276	1	p4	(AAAT)4	16	18	33
Unigene0018277	1	p3	(ACC)6	18	595	612	CTATCCCATCCAAGGGGTTT	60.011	20	TGTCTACGATAGGGCCAGTTC	59.208	21	214	424	637	ATCACGTGTCCTAACGAGCC	60.142	20	TGTCTACGATAGGGCCAGTTC	59.208	21	109	529	637	CTATCCCCCACGTCAACAGT	59.844	20	TGTCTACGATAGGGCCAGTTC	59.208	21	242	396	637
Unigene0018289	1	p2	(TC)6	12	622	633
Unigene0018291	1	p2	(AT)6	12	114	125	TCGATAAGCCCAACGTACAA	59.182	20	CGGAAGCAGCAGGTTTTAAG	60.011	20	184	23	206	CGATAAGCCCAACGTACAAAA	60.007	21	CGGAAGCAGCAGGTTTTAAG	60.011	20	183	24	206	TTGATATCGATAAGCCCAACG	59.936	21	CGGAAGCAGCAGGTTTTAAG	60.011	20	190	17	206
Unigene0018301	1	p2	(TC)7	14	583	596	CATGCGGCTGTCTGTGTATT	59.746	20	GAAACTGGCAACCCTTTTCA	60.088	20	114	533	646	CATGCGGCTGTCTGTGTATT	59.746	20	CTGGTTGTCTGAAACTGGCA	59.873	20	124	533	656	CATGCGGCTGTCTGTGTATT	59.746	20	TGGTTGTCTGAAACTGGCAA	60.278	20	123	533	655
Unigene0018302	1	p5	(GCCAC)4	20	134	153	CTGCAAGAAAACTAAGGCGG	60.011	20	TACAAGGGCAGAGGATCACC	60.073	20	247	40	286	CCTGCAAGAAAACTAAGGCG	60.011	20	TACAAGGGCAGAGGATCACC	60.073	20	248	39	286	CTGCAAGAAAACTAAGGCGG	60.011	20	CACCGTCGTAGAGTAGGGGA	60.126	20	190	40	229
Unigene0018306	1	p3	(TGC)5	15	857	871	TTTCCTGGCGTTGGTAAGTC	60.11	20	GCTATCAAAGGCCAAAGCAG	59.982	20	214	821	1034	TTTCCTGGCGTTGGTAAGTC	60.11	20	CTGCTATCAAAGGCCAAAGC	59.982	20	216	821	1036	CCAATGGGAGTTGATGGTTC	60.173	20	GCTATCAAAGGCCAAAGCAG	59.982	20	256	779	1034
Unigene0018318	1	p2	(AG)9	18	115	132	CAGAAAACTCGGCTGAAAGG	59.986	20	GGTAAGCGAGCTGAGTGGAC	60.02	20	232	60	291	CAGAAAACTCGGCTGAAAGG	59.986	20	CGACTGGAGACATCGACTGA	59.98	20	258	60	317	AACTCGGCTGAAAGGCTACA	60.015	20	GGTAAGCGAGCTGAGTGGAC	60.02	20	227	65	291
Unigene0018319	1	p2	(CT)6	12	140	151	ACAGCTCAGTGCTTGCACAC	60.26	20	AGACCAGCGACGAAAGAGAA	60.134	20	181	37	217	ACAGCTCAGTGCTTGCACAC	60.26	20	GACCAGCGACGAAAGAGAAG	60.134	20	180	37	216	ACAGCTCAGTGCTTGCACAC	60.26	20	TTCTGCCGGATTCAGAACTT	59.813	20	270	37	306
Unigene0018347	1	p2	(CT)6	12	1520	1531	CTCTGCACAGTTCCATCCAG	59.415	20	TGTGATGCCGATAAAAGCTG	59.833	20	205	1490	1694	GTACCCTTTGGAGCACCATC	59.41	20	TGTGATGCCGATAAAAGCTG	59.833	20	239	1456	1694	ACTCTGCACAGTTCCATCCA	59.261	20	TGTGATGCCGATAAAAGCTG	59.833	20	206	1489	1694
Unigene0018355	1	p3	(ATT)9	27	187	213	ACATCCACCAAAATACCGCT	59.316	20	AACGTGGTTTCTGGACAAGG	60.005	20	166	136	301	ACATCCACCAAAATACCGCT	59.316	20	CGTGGTTTCTGGACAAGGAT	59.966	20	164	136	299	ACATCCACCAAAATACCGCT	59.316	20	GGATGCTGCTTCCAAAAGTC	59.82	20	148	136	283
Unigene0018369	1	p2	(GA)7	14	643	656	CACACTAAGGCCCACCATCT	59.989	20	GGCAGTTGACAGGCACTACA	59.905	20	177	508	684	CACACTAAGGCCCACCATCT	59.989	20	TGGCAGTTGACAGGCACTAC	59.905	20	178	508	685	CACACTAAGGCCCACCATCT	59.989	20	GTGGCAGTTGACAGGCACTA	59.905	20	179	508	686
Unigene0018389	1	p3	(GTG)6	18	392	409
Unigene0018400	1	p2	(AT)7	14	58	71	GGAAATGACCCATAAAAACAAAA	59.161	23	GCTGCAGAATCGTGTATGGA	59.83	20	209	12	220	AGGAAATGACCCATAAAAACAAAA	59.991	24	GCTGCAGAATCGTGTATGGA	59.83	20	210	11	220	GGAAATGACCCATAAAAACAAAA	59.161	23	TCATTGCTGCAGAATCGTGT	60.423	20	214	12	225
Unigene0018402	1	p3	(CTT)6	18	583	600	GCTGGGAGACAAAGAACTCG	59.989	20	ACGTTCTCCACCATGAAAGC	60.119	20	196	462	657	CGCCTTCATGGATGATTTTT	59.901	20	ACGTTCTCCACCATGAAAGC	60.119	20	250	408	657	TCGAAGAGAGGATTGGGTTG	60.187	20	ACGTTCTCCACCATGAAAGC	60.119	20	179	479	657
Unigene0018418	1	p3	(GGT)6	18	546	563	TGGTGGATGTCTGTGACGAT	59.962	20	ATAAACACCCGCCACACAAT	60.118	20	152	442	593	TGGTGGATGTCTGTGACGAT	59.962	20	TAATAAACACCCGCCACACA	59.849	20	154	442	595	CTGTGATGAGGTGGTCGATG	60.113	20	ATAAACACCCGCCACACAAT	60.118	20	184	410	593
Unigene0018438	1	p2	(TC)10	20	77	96	CTCCCTTTCCTAAGCCATCC	60.032	20	TCCGATTGGAGAAAGAAGGA	59.744	20	260	47	306	CCCTTTCCTAAGCCATCCAT	60.278	20	TCCGATTGGAGAAAGAAGGA	59.744	20	258	49	306	TCCTAAGCCATCCATACCCA	60.288	20	TCCGATTGGAGAAAGAAGGA	59.744	20	253	54	306
Unigene0018446	1	p3	(CCA)5	15	1354	1368	CGCCCCCTTCTTTATGTGTA	59.953	20	AGCAACATTTGGTGGAGGAG	60.111	20	182	1249	1430	CGCCCCCTTCTTTATGTGTA	59.953	20	AGCAACATTTGGTGGAGGAG	60.111	20	224	1207	1430	CGCCCCCTTCTTTATGTGTA	59.953	20	TGGTGGAGCACTGCAAATAG	59.864	20	200	1249	1448
Unigene0018461	1	p2	(CA)11	22	673	694
Unigene0018496	1	p2	(AT)10	20	25	44
Unigene0018499	1	p6	(GGGGAA)5	30	65	94	CGATCAAGAGTTGAATTTGATGATT	60.688	25	TGTTCAATACGAACGGACGA	60.111	20	274	22	295	CGATCAAGAGTTGAATTTGATGATT	60.688	25	CCATCACTGTCACCATCACC	59.801	20	151	22	172	CGATCAAGAGTTGAATTTGATGATT	60.688	25	TCACCATCACCATCACTTCC	59.318	20	100	22	121
Unigene0018524	1	p2	(AG)7	14	379	392	AAGATTCATCGTCACAGCCC	60.081	20	ATTGACGGGGTAGCTCAGAA	59.694	20	280	317	596	AAGATTCATCGTCACAGCCC	60.081	20	TTGACGGGGTAGCTCAGAAG	60.388	20	279	317	595	AAGATTCATCGTCACAGCCC	60.081	20	CGGGGTAGCTCAGAAGAGAA	59.569	20	275	317	591
Unigene0018530	1	p3	(TGA)5	15	481	495	CGATGATGATGACGAAAACG	60.073	20	TTCTTTTTCTTTGATGGCGG	60.181	20	108	444	551	ACGATGACGATGACGATGAA	60.08	20	TTCTTTTTCTTTGATGGCGG	60.181	20	253	299	551	TCTGATGATGATGATGGGGA	59.806	20	TTCTTTTTCTTTGATGGCGG	60.181	20	167	385	551
Unigene0018539	1	p3	(CAT)5	15	235	249	AAGCTGCATGTGATCTGACG	60.016	20	TCACTTGCTGGATGACAAGG	59.831	20	203	90	292	TGATCTGACGTGCACCAAAT	60.12	20	TCACTTGCTGGATGACAAGG	59.831	20	193	100	292	TGATCTGACGTGCACCAAAT	60.12	20	CGGCAGGTACTGGAAGTTGT	60.171	20	270	100	369
Unigene0018543	1	p3	(CCT)5	15	1209	1223	GGTCGGCGAAAATAAGTTCA	60.074	20	AGCCAAGCACTTGAAGTTGG	60.431	20	118	1131	1248	AATACTGTGGCCAGCCTTTG	60.132	20	AGCCAAGCACTTGAAGTTGG	60.431	20	137	1112	1248	ACCCAAGTGGTGGTGATGTT	60.135	20	AGCCAAGCACTTGAAGTTGG	60.431	20	203	1046	1248
Unigene0018544	1	p3	(ATA)6	18	583	600	CTTCATGTGGCGGAAAATCT	60.074	20	AAACCACTATTGCAAACGCC	60.003	20	129	555	683	AAATGAACCAGCAGAAACCG	60.11	20	AAACCACTATTGCAAACGCC	60.003	20	162	522	683	CTTCATGTGGCGGAAAATCT	60.074	20	CCTTGCATGATCACCCTTTT	59.933	20	262	555	816
Unigene0018551	1	p2	(AG)9	18	356	373	TCTAATGTCCCCAGCAGGTC	60.073	20	TTGTTCATGGCTGCAGAATC	59.805	20	178	310	487	TCTAATGTCCCCAGCAGGTC	60.073	20	GTCCAAAGCAACCCTTCAGA	60.232	20	130	310	439	TCTAATGTCCCCAGCAGGTC	60.073	20	GCACACAGTTGTTCATGGCT	59.758	20	186	310	495
Unigene0018555	1	p2	(AT)11	22	590	611
Unigene0018563	1	p3	(CTT)6	18	52	69	CCTCCTCCTTCAGCACAGAG	60.127	20	TGACGATTGACGCAAAGAAG	59.988	20	226	23	248	CCTCCTCCTTCAGCACAGAG	60.127	20	CTGACGATTGACGCAAAGAA	59.988	20	227	23	249	CTCCTCCTTCAGCACAGAGC	60.284	20	CTGACGATTGACGCAAAGAA	59.988	20	226	24	249
Unigene0018567	1	p2	(AG)8	16	222	237	GGTAGTAGCGCAGGCAGTTC	60.044	20	CCTTAACGGGAAAACCCACT	60.214	20	261	168	428	GTTCACGAGAACCTGCATCA	59.837	20	CCTTAACGGGAAAACCCACT	60.214	20	245	184	428	GAAGGTAGTAGCGCAGGCAG	60.176	20	CCTTAACGGGAAAACCCACT	60.214	20	264	165	428
Unigene0018571	1	p4	(GAGG)4	16	124	139	AAGTGAGATTCAGAGAGGGGG	59.685	21	AGAAGCATGAGGATGTGCCT	59.834	20	245	88	332	AAGTGAGATTCAGAGAGGGGG	59.685	21	AAGAAGCATGAGGATGTGCC	60.226	20	246	88	333	AAGTGAGATTCAGAGAGGGGG	59.685	21	GCAACCAACGAGTTGCAATA	59.735	20	119	88	206
Unigene0018581	1	p5	(AGGAA)16	80	1	80
Unigene0018582	1	p5	(AAGGA)6	30	480	509	TATGGTGGAGGGTGGTGAAT	60.05	20	CGCTACCAATAGCCAACCAT	59.982	20	259	403	661	ATATGGTGGAGGGTGGTGAA	60.05	20	CGCTACCAATAGCCAACCAT	59.982	20	260	402	661	GTGAATGGATCAAGCAGCAA	59.805	20	CGCTACCAATAGCCAACCAT	59.982	20	245	417	661
Unigene0018596	1	p2	(TC)6	12	1238	1249	GTGGAGAAACTGGGTTCCAA	59.943	20	CATCAAATTTTCAGGCACCC	60.309	20	247	1063	1309	TGGGTCGACTAGGCCTCTAA	59.83	20	CATCAAATTTTCAGGCACCC	60.309	20	179	1131	1309	CATGGTGGAGAAACTGGGTT	59.82	20	CATCAAATTTTCAGGCACCC	60.309	20	251	1059	1309
Unigene0018609	1	p2	(AG)10	20	19	38
Unigene0018612	1	c*	(ATA)5(AATA)4*	27	317	343
Unigene0018613	1	c*	(ATA)5(AATA)4*	27	330	356
Unigene0018618	1	p4	(AAAT)4	16	123	138	GAGAGAAACGGAAACCCCTC	60.052	20	GATCGGAGTCCACCAGTTGT	59.969	20	182	72	253	GAGAGAAACGGAAACCCCTC	60.052	20	GATTCCGTCGTGGAATCAGT	59.934	20	244	72	315	GAGAGAAACGGAAACCCCTC	60.052	20	AGATCGGAGTCCACCAGTTG	60.112	20	183	72	254
Unigene0018628	1	p3	(TTA)6	18	345	362	GTTTCCAGCTGATGAGGGAG	59.803	20	TTTCCATTTTTCCTCTCTCCAA	60.048	22	138	251	388	AGTTTCCAGCTGATGAGGGA	59.803	20	TTCCATTTTTCCTCTCTCCAAA	60.048	22	138	250	387	AGTTTCCAGCTGATGAGGGA	59.803	20	TTTCCATTTTTCCTCTCTCCAA	60.048	22	139	250	388
Unigene0018631	1	p2	(GA)7	14	482	495	GACGGAGCACGGTAGGATTA	60.096	20	AGCTGCACACCTACAATCCC	60.142	20	272	248	519	TCTTCATCCTCCAATCCCAC	59.862	20	AGCTGCACACCTACAATCCC	60.142	20	142	378	519	CGGAGCACGGTAGGATTAGA	60.227	20	AGCTGCACACCTACAATCCC	60.142	20	270	250	519
Unigene0018648	1	p2	(GA)11	22	1298	1319	TGATTTTGTGTCCAAACCCAT	60.081	21	CAAACACATACTCCCCCACC	60.088	20	276	1078	1353	TGAAGGGTTTTCAAAGCAGAA	59.847	21	CAAACACATACTCCCCCACC	60.088	20	135	1219	1353	TCTGATTTTGTGTCCAAACCC	59.822	21	CAAACACATACTCCCCCACC	60.088	20	278	1076	1353
Unigene0018648	2	p2	(GA)7	14	1443	1456
Unigene0018653	1	p2	(TC)6	12	93	104	TCTCAGTTGGCACATGCTTC	59.992	20	GCTGTTCTTCGAAGTTTCCG	59.993	20	216	10	225	TGCAATGGAAGCCCTTAATC	60.038	20	GCTGTTCTTCGAAGTTTCCG	59.993	20	164	62	225	TCTCAGTTGGCACATGCTTC	59.992	20	CATTTGGGGAGTGCGTATCT	59.955	20	274	10	283
Unigene0018685	1	p2	(GA)7	14	474	487
Unigene0018686	1	p6	(CGGTCA)4	24	1241	1264	TGGGACATTCCCTAGCAAAG	60.066	20	AGAAGCAATGGAAGAGGCAA	59.955	20	248	1136	1383	TGGGACATTCCCTAGCAAAG	60.066	20	AAGAAGCAATGGAAGAGGCA	59.955	20	249	1136	1384	CCTGGCTTACCGCACTTAAA	60.257	20	AGAAGCAATGGAAGAGGCAA	59.955	20	225	1159	1383
Unigene0018695	1	p2	(TG)8	16	931	946
Unigene0018716	1	p2	(TA)9	18	178	195
Unigene0018717	1	p2	(TC)8	16	51	66
Unigene0018721	1	p2	(GA)10	20	42	61	GGGCGAAAACAGAAAGCAAT	61.467	20	AGAGTGTGGCGGGTGATAAG	60.134	20	159	8	166	GGGCGAAAACAGAAAGCAAT	61.467	20	GATAAGGGCTCCACGTCAGA	60.218	20	145	8	152	GGCGAAAACAGAAAGCAATTA	59.376	21	AGAGTGTGGCGGGTGATAAG	60.134	20	158	9	166
Unigene0018726	1	c	(TC)9agcttcttga(TG)6	40	1	40
Unigene0018737	1	p2	(CT)7	14	152	165	GCCTGGGAAATGAACCAGTA	59.933	20	GATGCCCGATTCATAAGCTC	59.633	20	135	88	222	GTAGCCTGGGAAATGAACCA	59.933	20	GATGCCCGATTCATAAGCTC	59.633	20	138	85	222	TCCAACAGCCCTTCAGTAGC	60.397	20	CGAAATTACCGGTTGCATCT	59.96	20	244	70	313
Unigene0018739	1	p3	(AGA)5	15	69	83	ATGTTCGCGATTATTTGCCT	59.574	20	GCCACTGCAATAGCTGTCAA	60.019	20	209	11	219	ATGTTCGCGATTATTTGCCT	59.574	20	AGTGGTCCCCCTTTTTAAGC	59.46	20	246	11	256	ATGTTCGCGATTATTTGCCT	59.574	20	GATGTGGTGCCACTGCAATA	60.549	20	217	11	227
Unigene0018740	1	p2	(AT)8	16	609	624	AGGCGATCAGACGATCAAAC	60.226	20	TGTTGCTGCAATCACTAATGC	59.894	21	152	526	677	CGAACTTGACACGGTTTTGA	59.734	20	TGTTGCTGCAATCACTAATGC	59.894	21	212	466	677	GATCAAACCGCAGAGGAGAA	60.34	20	TGTTGCTGCAATCACTAATGC	59.894	21	140	538	677
Unigene0018775	1	p2	(AT)6	12	70	81	CATCAATTCCCTGTTGGAGA	58.487	20	TTCCACGAGTTGGATGACTG	59.676	20	200	6	205	CAGACATCAATTCCCTGTTGG	60.36	21	GGAGTTCCACGAGTTGGATG	60.51	20	208	2	209	ACATCAATTCCCTGTTGGAGA	59.396	21	TTCCACGAGTTGGATGACTG	59.676	20	201	5	205
Unigene0018790	1	p2	(CT)17	34	1592	1625
Unigene0018791	1	p2	(CT)6	12	754	765	GTGGAGGGTGATTTCTGCAT	59.934	20	CAAAAAGCACTCCACTTCCC	59.711	20	278	704	981	GTGGAGGGTGATTTCTGCAT	59.934	20	TCCCTTTTCTTTTTCCACGA	59.657	20	227	704	930	GAGAGCTTCGTTCTTGGTGC	60.142	20	TCCCTTTTCTTTTTCCACGA	59.657	20	260	671	930
Unigene0018794	1	p2	(TG)6	12	457	468
Unigene0018798	1	p2	(CT)11	22	271	292	CCTCTAAACTTTGCCCACCA	60.103	20	GTGAACAAGCAGCAGCCTTA	59.224	20	220	129	348	TTCCCTCTAAACTTTGCCCA	59.679	20	GTGAACAAGCAGCAGCCTTA	59.224	20	223	126	348	CCTCTAAACTTTGCCCACCA	60.103	20	AACAAGCAGCAGCCTTATGAA	60.032	21	217	129	345
Unigene0018799	1	p2	(CT)11	22	1022	1043	CCTCTAAACTTTGCCCACCA	60.103	20	GTGAACAAGCAGCAGCCTTA	59.224	20	220	880	1099	TTCCCTCTAAACTTTGCCCA	59.679	20	GTGAACAAGCAGCAGCCTTA	59.224	20	223	877	1099	CCTCTAAACTTTGCCCACCA	60.103	20	AACAAGCAGCAGCCTTATGAA	60.032	21	217	880	1096
Unigene0018803	1	p2	(TC)8	16	46	61	CACTCCCCAAAATCTCAAGC	59.67	20	AGGAGTGATGGTAACGTGGC	59.997	20	158	11	168	CACTCCCCAAAATCTCAAGC	59.67	20	GTAACGTGGCGATCACATTG	59.995	20	148	11	158	CACTCCCCAAAATCTCAAGC	59.67	20	TATCGTTGAAGAAGGGGTCG	60.066	20	279	11	289
Unigene0018823	1	p2	(TC)9	18	710	727
Unigene0018842	1	p2	(AC)9	18	87	104	GGAACCACAGTTACTTTCATGC	58.629	22	TGAAGGCGAAGGCTAAAGAA	60.089	20	191	61	251	GGAACCACAGTTACTTTCATGC	58.629	22	GAAAGGGAGGGAAATGAAGG	59.875	20	205	61	265	GGAACCACAGTTACTTTCATGC	58.629	22	AGGAAATGATGGAAGGGGAG	60.264	20	224	61	284
Unigene0018852	1	p2	(TA)9	18	316	333	ATCTTCCGTGAGTTCGGTTG	60.111	20	ACAACGGTCTGGTAATTGAAA	57.142	21	159	199	357	CCGTGAGTTCGGTTGAAGTT	60.149	20	ACAACGGTCTGGTAATTGAAA	57.142	21	154	204	357	TTCTTGCGTCTGAAACATGG	59.84	20	ACAACGGTCTGGTAATTGAAA	57.142	21	237	121	357
Unigene0018853	1	p2	(TA)7	14	320	333
Unigene0018858	1	p2	(AC)8	16	24	39	TGAGATTTGATTTTTGCCGTC	60.067	21	CAATTTCCTTTCCTCCCCAT	60.124	20	280	0	279	TGAGATTTGATTTTTGCCGTC	60.067	21	AATTTCCTTTCCTCCCCATC	59.219	20	279	0	278	TGAGATTTGATTTTTGCCGT	58.214	20	CAATTTCCTTTCCTCCCCAT	60.124	20	280	0	279
Unigene0018875	1	p2	(CT)6	12	485	496	CAAACAAGCACGACAAAGGA	59.881	20	AGGTCAAATTTGCAACCGAC	59.978	20	219	303	521	AACTGCAAAGCCATAACCGT	59.637	20	AGGTCAAATTTGCAACCGAC	59.978	20	252	270	521	GGAACTGCAAAGCCATAACC	59.574	20	AGGTCAAATTTGCAACCGAC	59.978	20	254	268	521
Unigene0018880	1	p2	(AT)8	16	346	361	ACAAAACACAAGCCCTTTCG	60.147	20	TGGCCAAAGCCTCTCTTTTA	59.953	20	241	254	494	CTGGTGGTTGCAGCTCATAA	59.864	20	CCCAATTCCGTTAGCCATTA	59.789	20	229	162	390	ACAAAACACAAGCCCTTTCG	60.147	20	AATGGCCAAAGCCTCTCTTT	60.208	20	243	254	496
Unigene0018881	1	p2	(AT)8	16	1131	1146	AAGAGGAAAGCTACTCGGGC	59.983	20	GGAGCCTGTCGGGTAAAATA	59.043	20	277	1001	1277	GAGGAAAGCTACTCGGGCTT	59.983	20	GGAGCCTGTCGGGTAAAATA	59.043	20	275	1003	1277	AAGAGGAAAGCTACTCGGGC	59.983	20	GGAGCCTGTCGGGTAAAATAA	60.318	21	277	1001	1277
Unigene0018882	1	p2	(AT)8	16	1047	1062	CACCATGTGCTTGCTTTGAT	59.722	20	GCCATGTTTCAAGGATCGAG	60.603	20	279	847	1125	CGCAGCATGATTTCCAGATA	59.792	20	CACGATGGGCAGGTATTATG	58.869	20	273	816	1088	CACCATGTGCTTGCTTTGAT	59.722	20	CACGATGGGCAGGTATTATG	58.869	20	242	847	1088
Unigene0018887	1	p3	(AAT)5	15	354	368
Unigene0018888	1	p2	(AG)6	12	118	129	GCGTGCAACCTTAAGTCCAT	60.14	20	GCCCTGATTGGAATTCTTGA	60.014	20	267	30	296	TGGAGAATCTTATCCACGCC	60.036	20	TTCTTGATTTGGGCCTGAAG	60.184	20	279	5	283	GGCCAATCAGATCAGAAAGC	59.78	20	GCCCTGATTGGAATTCTTGA	60.014	20	211	86	296
Unigene0018888	2	p3	(AAT)5	15	893	907
Unigene0018892	1	p3	(AGA)5	15	653	667	TCCATGCTGCTGTTTTCTTG	59.988	20	AAATGACAGCCAAGTCCCAC	59.973	20	207	536	742	TCCATGCTGCTGTTTTCTTG	59.988	20	CAGCCAAGTCCCACCTAAAA	60.103	20	201	536	736	TCCATGCTGCTGTTTTCTTG	59.988	20	GACAGCCAAGTCCCACCTAA	60.111	20	203	536	738
Unigene0018898	1	p4	(TCTT)4	16	559	574	ATCTCTCGCCGATGAGTTGT	59.834	20	AGATTCCTTCAAAGGAGGGG	59.508	20	178	420	597	GAAACGACGGCGTGTTAGTT	60.176	20	AGATTCCTTCAAAGGAGGGG	59.508	20	145	453	597	GGAGCTGCTCAAATCTCTCG	60.24	20	AGATTCCTTCAAAGGAGGGG	59.508	20	190	408	597
Unigene0018899	1	p3	(TGC)5	15	482	496	ACCACCATAAGGCTGACCTG	59.989	20	TCACAGAGATCCACTGTCCG	59.82	20	124	434	557	CACCACCATAAGGCTGACCT	59.989	20	TCACAGAGATCCACTGTCCG	59.82	20	125	433	557	GATGATCCGTATCCACCACC	60.018	20	TCACAGAGATCCACTGTCCG	59.82	20	138	420	557
Unigene0018908	1	p3	(AGG)5	15	650	664	GGAGGTGACCATGGAAGAAG	59.505	20	GGCTAATTTCCTCGTAGCCC	60.061	20	262	560	821	GGAGGTGACCATGGAAGAAG	59.505	20	GGGGCTAATTTCCTCGTAGC	60.061	20	264	560	823	GGAGGTGACCATGGAAGAAG	59.505	20	GGGCTAATTTCCTCGTAGCC	60.061	20	263	560	822
Unigene0018908	2	p2	(GA)8	16	1171	1186
Unigene0018924	1	p5	(AGAGG)6	30	1284	1313	TGGAAAGGGATCTACAACGG	59.926	20	CATCTCAGGTCAACGGTCAA	59.676	20	244	1123	1366	TACAACGGAGGAGGGATTTG	59.926	20	CATCTCAGGTCAACGGTCAA	59.676	20	232	1135	1366	AAACGCTTGGAAAGGGATCT	60.074	20	CATCTCAGGTCAACGGTCAA	59.676	20	251	1116	1366
Unigene0018949	1	p2	(TC)6	12	7	18
Unigene0018959	1	p2	(AG)10	20	1217	1236
Unigene0018989	1	p3	(CTT)5	15	328	342	CTTCTTCTCCTCCTCCCACC	60.186	20	ACCCAACAATCCCATCTGAA	60.173	20	235	262	496	TTCTTCTCCTCCTCCCACCT	60.186	20	ACCCAACAATCCCATCTGAA	60.173	20	234	263	496	TTCTTCTCCTCCTCCCACCT	60.186	20	GAACCCAACAATCCCATCTG	60.173	20	236	263	498
Unigene0018989	2	p2	(TG)6	12	777	788	TATAGGCGGGAATTTGATCG	59.886	20	CCTTTCTTTCTATAATCTACACCAAAA	57.749	27	245	578	822	TATAGGCGGGAATTTGATCG	59.886	20	TCTTTCTATAATCTACACCAAAACTCC	57.682	27	241	578	818	GAGTCACTCCTCCAGTGGGA	60.243	20	CCTTTCTTTCTATAATCTACACCAAAA	57.749	27	177	646	822
Unigene0018992	1	p2	(CT)6	12	1136	1147	TTTCCAAGATTGAGGGTTGC	60.051	20	AATAGAGAATATTCCATTCTCACCA	57.383	25	272	905	1176	CCAAATTTGCAAGCACTGAA	59.849	20	AATAGAGAATATTCCATTCTCACCA	57.383	25	175	1002	1176	TGTGGATCTCAAATGGCAGA	60.201	20	AATAGAGAATATTCCATTCTCACCA	57.383	25	210	967	1176
Unigene0019028	1	p5	(TCTTT)4	20	2995	3014	ACAAGGACAGGTGAGTTGGG	60.002	20	AGCACACCAATGATGCACAC	60.614	20	186	2853	3038	CAAGGACAGGTGAGTTGGGT	60.002	20	AGCACACCAATGATGCACAC	60.614	20	185	2854	3038	AAGGACAGGTGAGTTGGGTG	60.002	20	AGCACACCAATGATGCACAC	60.614	20	184	2855	3038
Unigene0019040	1	p6	(CATGGC)4	24	13	36
Unigene0019041	1	p2	(GA)9	18	1	18
Unigene0019041	2	p2	(TG)6	12	441	452	ATTGCTTGTTTCTGTCGCCT	59.882	20	GGGATCTCGCCCAGTAACTT	60.464	20	189	360	548	TTCTGTCGCCTTTTGTTGTG	59.881	20	GGGATCTCGCCCAGTAACTT	60.464	20	180	369	548	CTGTCGCCTTTTGTTGTGAA	59.881	20	GGGATCTCGCCCAGTAACTT	60.464	20	178	371	548
Unigene0019043	1	p2	(AG)10	20	865	884	GGAGCTTCTGGGCTTCTTCT	60.096	20	CAAAACTTTACTGCCGGAGC	59.883	20	240	698	937	TCGGCGACTTTTTCAGTTTT	59.861	20	CAAAACTTTACTGCCGGAGC	59.883	20	189	749	937	GGCGACTTTTTCAGTTTTGG	59.724	20	CAAAACTTTACTGCCGGAGC	59.883	20	187	751	937
Unigene0019045	1	p2	(AC)6	12	257	268	GCACGACAAATTGGATTCCT	59.939	20	GGAACCATATGTACCGCCAG	60.214	20	262	81	342	GCACGACAAATTGGATTCCT	59.939	20	GAACCATATGTACCGCCAGG	60.214	20	261	81	341	GCACGACAAATTGGATTCCT	59.939	20	CATGATTCTTCTTCGGAGGC	59.773	20	238	81	318
Unigene0019046	1	p3	(GTG)5	15	1353	1367	ACAGGTTTGGTCTTGGATGG	59.82	20	GAGTAACAGTCCGCCGCC	61.787	18	247	1148	1394	GGTGAGTGGAGATGTGGGAT	59.774	20	GAGTAACAGTCCGCCGCC	61.787	18	116	1279	1394	GGAAGACGGTGATGGTTAGC	59.556	20	GAGTAACAGTCCGCCGCC	61.787	18	146	1249	1394
Unigene0019051	1	p2	(GA)10	20	994	1013
Unigene0019055	1	p2	(GA)7	14	16	29
Unigene0019067	1	p2	(CG)6	12	204	215	CATGCCTGATGATGCAACTTA	59.703	21	GCGATGAGGAAGAGGATGAG	59.91	20	169	148	316	CATGCCTGATGATGCAACTTA	59.703	21	CTAGTCCGTTTGGTGGTGGT	59.884	20	247	148	394	CATGCCTGATGATGCAACTTA	59.703	21	ACTAGTCCGTTTGGTGGTGG	59.884	20	248	148	395
Unigene0019070	1	p2	(GA)6	12	1230	1241
Unigene0019079	1	p4	(TTAT)4	16	864	879
Unigene0019094	1	p2	(TA)8	16	15	30
Unigene0019134	1	p3	(GAA)6	18	538	555	CCTACCATGACCGGCTTAAA	59.953	20	TTTCTTATTCAATTCATCAGCATCA	59.986	25	276	309	584	TACCATGACCGGCTTAAAGG	59.953	20	TTTCTTATTCAATTCATCAGCATCA	59.986	25	274	311	584	CCTACCATGACCGGCTTAAA	59.953	20	TTCTTATTCAATTCATCAGCATCAA	59.986	25	275	309	583
Unigene0019138	1	p2	(TC)8	16	600	615	TGACTTTAAGGGCACAGCCT	59.875	20	ACAGTTGCAGCCCTTTCATT	59.74	20	276	423	698	TGACTTTAAGGGCACAGCCT	59.875	20	AACAGTTGCAGCCCTTTCAT	59.74	20	277	423	699	TTTAAGGGCACAGCCTTCAC	60.249	20	ACAGTTGCAGCCCTTTCATT	59.74	20	272	427	698
Unigene0019138	2	p2	(TG)6	12	799	810	AAAGGGCTGCAACTGTTTGT	59.78	20	TTATTTTGCACTGTGCTGCC	59.879	20	190	683	872	AAAGGGCTGCAACTGTTTGT	59.78	20	TGCACTGTGCTGCCTCTATT	59.621	20	184	683	866	AAAGGGCTGCAACTGTTTGT	59.78	20	TTGCACTGTGCTGCCTCTAT	59.621	20	185	683	867
Unigene0019138	3	p2	(CT)9	18	921	938	GGCAGCACAGTGCAAAATAA	59.879	20	GGGTTCCTCTCAACCACAAA	59.943	20	122	853	974	GTGTGTGTGTGGCCAGAGTT	59.63	20	GGGTTCCTCTCAACCACAAA	59.943	20	176	799	974	ATAGAGGCAGCACAGTGCAA	59.621	20	GGGTTCCTCTCAACCACAAA	59.943	20	127	848	974
Unigene0019139	1	p5	(AGCAG)6	30	205	234	TTTCTGAATCCGAGAGCAGC	60.624	20	CTGCAAGCAACTGATCCAAG	59.591	20	124	182	305	TTTCTGAATCCGAGAGCAGC	60.624	20	TGAAAATTGCCAGAAGAGCA	59.542	20	254	182	435	TTTCTGAATCCGAGAGCAGC	60.624	20	TGCAAGCAACTGATCCAAGT	59.445	20	123	182	304
Unigene0019142	1	p2	(CT)10	20	526	545	GAACGGTCTTTTTCTGCCTG	59.853	20	CATCTCCGAGTATCTGTGCG	59.42	20	202	373	574	CTTTCCTTTCAGATCGGTCG	59.807	20	CATCTCCGAGTATCTGTGCG	59.42	20	125	450	574	TTTTTCTGCCTGGAAACGAC	60.227	20	CATCTCCGAGTATCTGTGCG	59.42	20	194	381	574
Unigene0019145	1	p2	(GA)6	12	44	55	AAATTCGGAAAATCTCACTGAA	57.862	22	CTGCTTCCGAGTCGAAAATC	59.955	20	209	9	217	AAATTCGGAAAATCTCACTGAA	57.862	22	AAGTTGCCCGATACTGATGC	60.103	20	144	9	152	AAATTCGGAAAATCTCACTGAA	57.862	22	GTTGCCCGATACTGATGCTT	60.103	20	142	9	150
Unigene0019146	1	p4	(AAAC)4	16	161	176	GCATTTTCACTCGCTTCACA	59.995	20	TTGAAATGGTTTCAGGGCTC	60.051	20	244	10	253	TTTGCCACTCACTCGAACAG	60.025	20	TTGAAATGGTTTCAGGGCTC	60.051	20	189	65	253	GCATTTTCACTCGCTTCACA	59.995	20	TGATGGGGAAAAGAACCAGA	60.43	20	279	10	288
Unigene0019156	1	p2	(AG)6	12	1	12
Unigene0019159	1	p4	(GGGA)4	16	548	563
Unigene0019161	1	p2	(AT)8	16	248	263	TAATCCGTCGGACGAAACAT	60.331	20	CCATGTACAAGAGCTGCGAA	60.011	20	263	57	319	TAATCCGTCGGACGAAACAT	60.331	20	TGCTTGCTCATCCATCAGTC	59.95	20	236	57	292	TAATCCGTCGGACGAAACAT	60.331	20	TTGCTCATCCATCAGTCTGC	59.95	20	233	57	289
Unigene0019167	1	p2	(CA)7	14	292	305	CTGCAAAGCGGAATACATCA	59.833	20	TACAACCCGACGAACAGACA	60.152	20	247	162	408	GCACAGTCTACCTGCTGCAA	60.207	20	TACAACCCGACGAACAGACA	60.152	20	270	139	408	TGCAAAGCGGAATACATCAA	60.215	20	TACAACCCGACGAACAGACA	60.152	20	246	163	408
Unigene0019182	1	p3	(AAG)5	15	155	169	TTTCCTCCATGGCACCTAAG	60.066	20	TAATCCCCATTGCTTTGCTC	60.038	20	204	62	265	GATTTCCTCCATGGCACCTA	59.894	20	TAATCCCCATTGCTTTGCTC	60.038	20	206	60	265	TTTCCTCCATGGCACCTAAG	60.066	20	CCCGATATCTGGATGCACTT	59.917	20	179	62	240
Unigene0019187	1	p2	(CA)6	12	652	663	GCATGAACTCAGCAGGACAA	59.992	20	CCACGATGCAAAGCAAATAA	59.702	20	262	453	714	AAAGGTGGGCATGAACTCAG	60.111	20	CCACGATGCAAAGCAAATAA	59.702	20	270	445	714	ATCATCGGGCTTCAATCATC	59.861	20	CCACGATGCAAAGCAAATAA	59.702	20	210	505	714
Unigene0019199	1	p2	(AC)6	12	31	42	GCATGCCCTTGAACATTTTA	58.627	20	ACCATAATCACTTCGCTGGC	60.103	20	185	0	184	GCATGCCCTTGAACATTTTA	58.627	20	TGGCCCATTCTAATCAGGTT	59.387	20	169	0	168	GCATGCCCTTGAACATTTTA	58.627	20	AAAATCAGGAAGCTTTCGCC	60.692	20	105	0	104
Unigene0019202	1	p3	(GGA)5	15	619	633	TGGACCATCTGCATAGCTCA	60.376	20	CTATGCCGAATCTCACCGAT	60.059	20	242	467	708	TGGACCATCTGCATAGCTCA	60.376	20	ATCTATGCCGAATCTCACCG	60.059	20	244	467	710	AATTGGGATTGGACCATCTG	59.605	20	ATCTATGCCGAATCTCACCG	60.059	20	253	458	710
Unigene0019218	1	p2	(TA)6	12	56	67	GTTGAATCCAACTTCCTTATCATT	57.684	24	ACCTGCTGCAAAGTACCACC	60.179	20	216	0	215	GTTGAATCCAACTTCCTTATCATT	57.684	24	CCTGCTGCAAAGTACCACCT	60.312	20	215	0	214	TGAATCCAACTTCCTTATCATTACTC	59.034	26	ACCTGCTGCAAAGTACCACC	60.179	20	214	2	215
Unigene0019240	1	p2	(CT)9	18	100	117	TCTCCCTTTCTTCATCCCAA	59.6	20	TGTGGAAAAGCATGACAGGA	60.24	20	128	39	166	TTCTCCCTTTCTTCATCCCA	59.6	20	TGTGGAAAAGCATGACAGGA	60.24	20	129	38	166	TGGCCAGCCTAATTCATTTT	59.547	20	TGTGGAAAAGCATGACAGGA	60.24	20	147	20	166
Unigene0019241	1	p2	(CT)9	18	100	117	TCTCCCTTTCTTCATCCCAA	59.6	20	TGTGGAAAAGCATGACAGGA	60.24	20	128	39	166	TTCTCCCTTTCTTCATCCCA	59.6	20	TGTGGAAAAGCATGACAGGA	60.24	20	129	38	166	TGGCCAGCCTAATTCATTTT	59.547	20	TGTGGAAAAGCATGACAGGA	60.24	20	147	20	166
Unigene0019242	1	p2	(CT)9	18	100	117	TCTCCCTTTCTTCATCCCAA	59.6	20	TGTGGAAAAGCATGACAGGA	60.24	20	128	39	166	TTCTCCCTTTCTTCATCCCA	59.6	20	TGTGGAAAAGCATGACAGGA	60.24	20	129	38	166	TGGCCAGCCTAATTCATTTT	59.547	20	TGTGGAAAAGCATGACAGGA	60.24	20	147	20	166
Unigene0019261	1	p4	(TAAA)4	16	772	787
Unigene0019263	1	p2	(AG)9	18	38	55	TGTGTTGGAGGGGGATAGAG	59.92	20	ATCTTTCGTAGTTGGGGGCT	59.962	20	260	11	270	TGTGTTGGAGGGGGATAGAG	59.92	20	TTGGCCTTAATGAACCTTGC	60.074	20	154	11	164	TGTGTTGGAGGGGGATAGAG	59.92	20	ATTTGTAATCGGTCCGCAAC	59.829	20	225	11	235
Unigene0019271	1	p3	(GTG)6	18	138	155	CTTTCGGGCTTTGTTAGCAG	60.011	20	CGTCGTATCGGTGTTGAATG	59.988	20	102	107	208	CTTTCGGGCTTTGTTAGCAG	60.011	20	GAACAAGGCGATACCCGTAA	59.96	20	222	107	328	CTTTCGGGCTTTGTTAGCAG	60.011	20	CAAGGCGATACCCGTAAAGA	60.089	20	219	107	325
Unigene0019271	2	p3	(TGA)5	15	1450	1464	GCTTGACTTCTGGCTTGACC	59.997	20	TCCCGCGAAATTAATACGAC	59.928	20	216	1360	1575	GGCTTGACTTCTGGCTTGAC	59.997	20	TCCCGCGAAATTAATACGAC	59.928	20	217	1359	1575	GCTTGACTTCTGGCTTGACC	59.997	20	TATAGGGGAATTGTGAGCGG	59.916	20	192	1360	1551
Unigene0019271	3	p3	(GTG)6	18	6684	6701	CTTTCGGGCTTTGTTAGCAG	60.011	20	CGTCGTATCGGTGTTGAATG	59.988	20	102	6653	6754	CTTTCGGGCTTTGTTAGCAG	60.011	20	GAACAAGGCGATACCCGTAA	59.96	20	222	6653	6874	CTTTCGGGCTTTGTTAGCAG	60.011	20	CAAGGCGATACCCGTAAAGA	60.089	20	219	6653	6871
Unigene0019273	1	p2	(TA)6	12	1200	1211
Unigene0019274	1	p6	(TGAGCC)4	24	632	655	CCCATTTTGCTCAGCTCTTC	59.955	20	GAATGTATGGCAAGCAGCAA	59.839	20	193	537	729	GCTTCAAGTGTGATCACGGA	59.837	20	GAATGTATGGCAAGCAGCAA	59.839	20	271	459	729	TGATCACCCCCTCATCCTAC	59.737	20	GAATGTATGGCAAGCAGCAA	59.839	20	244	486	729
Unigene0019283	1	p2	(CA)6	12	12	23
Unigene0019285	1	p2	(CT)6	12	204	215	ATTACAAAGCCCAGCACCAC	60	20	AGTAACGAGGAGGTTCCGGT	59.994	20	154	96	249	ATTACAAAGCCCAGCACCAC	60	20	AGTAGCGGAAGAGGGAGGAG	59.972	20	251	96	346	TATCCAAGAAACCGCCGTAG	60.089	20	AGTAACGAGGAGGTTCCGGT	59.994	20	105	145	249
Unigene0019303	1	p3	(AAT)8	24	182	205	ACATGCAGACAGCTCTGGTG	60.055	20	TATGATGAGGCATCCGAACA	60.033	20	265	151	415	ACATGCAGACAGCTCTGGTG	60.055	20	AGTTACGACCCCAATACCCC	59.94	20	121	151	271	ACATGCAGACAGCTCTGGTG	60.055	20	AACAATACGCATGGGGACTC	59.82	20	249	151	399
Unigene0019320	1	p2	(GC)6	12	229	240	TGTATCTTGATCACTCGGCG	59.823	20	CCATTAGAGCCATTCGGAAA	60.031	20	151	123	273	TGTATCTTGATCACTCGGCG	59.823	20	CATTTTCTCCACAAGACGCA	59.84	20	264	123	386	TGTATCTTGATCACTCGGCG	59.823	20	TTCCGAAGCATTTTCTCCAC	60.192	20	272	123	394
Unigene0019323	1	p3	(ATC)6	18	279	296	TCACTGGGACTCGGTTTCTC	60.238	20	TAACCATGAACAACGCCGTA	59.992	20	173	170	342	TCACTGGGACTCGGTTTCTC	60.238	20	TTGTTGTGGGTAATGGCTGA	59.964	20	273	170	442	CTCGGTTTCTCTCGGAGCTA	59.711	20	TAACCATGAACAACGCCGTA	59.992	20	164	179	342
Unigene0019352	1	p3	(AGA)5	15	400	414	CGTTTGCTGACGTCTCACAT	59.905	20	ATTCCTGTTGTGCCGATTTC	59.939	20	170	361	530	CGTTTGCTGACGTCTCACAT	59.905	20	AATGCAAGCACAATCTTCCC	60.081	20	269	361	629	CGTTTGCTGACGTCTCACAT	59.905	20	GCAAGCACAATCTTCCCAAT	60.081	20	266	361	626
Unigene0019359	1	p2	(GA)9	18	82	99	CCTCAACTCTCACAAGCTTCAA	59.656	22	CATGGCCCTTTCTTCACATT	59.933	20	136	12	147	CCTCAACTCTCACAAGCTTCAA	59.656	22	TGAGGGAGAGCAATCCAGTT	59.803	20	214	12	225	CCTCAACTCTCACAAGCTTCAA	59.656	22	GAGGGAGAGCAATCCAGTTG	59.803	20	213	12	224
Unigene0019377	1	p2	(TG)10	20	673	692	TGGTGGAATCAAGGAGGAAG	60.042	20	CACATGACAACCCATCGCTA	60.539	20	196	637	832	GATGGTGGAATCAAGGAGGA	59.862	20	CACATGACAACCCATCGCTA	60.539	20	198	635	832	TGGTGGAATCAAGGAGGAAG	60.042	20	CATGACAACCCATCGCTAAG	59.148	20	194	637	830
Unigene0019406	1	p4	(AAAT)5	20	103	122	GCTATCTGCTAGCCCTTCTAAA	57.195	22	CCACCAGTTTTGCTCCATCT	60.111	20	158	5	162	GCTATCTGCTAGCCCTTCTAAATC	59.156	24	CCACCAGTTTTGCTCCATCT	60.111	20	158	5	162	GCTATCTGCTAGCCCTTCTAAA	57.195	22	ATACCACCCCCACCAGTTTT	60.34	20	167	5	171
Unigene0019418	1	p2	(CT)15	30	47	76	TCCATCCCTTCTCCACTTTTT	59.926	21	AGACAGCAGCCCATTTCACT	59.874	20	141	10	150	TCCATCCCTTCTCCACTTTTT	59.926	21	CAGCCCATTTCACTCACAGA	59.831	20	135	10	144	TCCATCCCTTCTCCACTTTTT	59.926	21	CTTCTTCGAACAATCCAGGC	59.813	20	230	10	239
Unigene0019443	1	p3	(AAG)5	15	607	621
Unigene0019471	1	p3	(AAG)15	45	39	83	CCTGCTTCTCTATTCGGCTG	60.11	20	GCCGTAAATAAGTACCCGCA	59.985	20	279	14	292	CCTGCTTCTCTATTCGGCTG	60.11	20	GAAAGCGTTTGCAGGTTTTT	59.384	20	103	14	116	CCTGCTTCTCTATTCGGCTG	60.11	20	AGAAAGCGTTTGCAGGTTTT	59.02	20	104	14	117
Unigene0019472	1	p3	(AGA)19	57	1	57
Unigene0019480	1	p2	(TA)6	12	41	52	TGTGGTTGTCCAATCAAAACA	59.849	21	TTGCCTAAGGCTAGACCAAA	57.664	20	133	8	140	TGTGGTTGTCCAATCAAAACA	59.849	21	TTGCCTAAGGCTAGACCAAAT	58.039	21	133	8	140	ATGTGGTTGTCCAATCAAAACA	60.132	22	TTGCCTAAGGCTAGACCAAA	57.664	20	134	7	140
Unigene0019481	1	p2	(TA)6	12	193	204	ACTGCCAATTTCAGTTTCGG	60.11	20	TCACCCTGGTTTGGACAAGT	60.399	20	254	89	342	TGGACTGACTGCCAATTTCA	60.24	20	TCACCCTGGTTTGGACAAGT	60.399	20	261	82	342	TGAAATTGGACTGACTGCCA	60.24	20	TCACCCTGGTTTGGACAAGT	60.399	20	267	76	342
Unigene0019487	1	p4	(TTGT)4	16	53	68	TCTCGGAGTGTGTGTACTGGA	59.321	21	TGGCATCACACTTTGTTGGT	60.008	20	119	3	121	TCTCGGAGTGTGTGTACTGGA	59.321	21	GGCATCACACTTTGTTGGTG	60.008	20	118	3	120	TCTCGGAGTGTGTGTACTGGA	59.321	21	CCTGCAGGGATGAAAACCTA	60.066	20	170	3	172
Unigene0019488	1	p6	(CTGCTC)4	24	1728	1751	TGCAGTGTCGGAGTAGTTGG	59.897	20	TCACCTCGTTTGAGGGAGTC	60.238	20	279	1556	1834	ATGCTGACGATGTGCTTTTG	59.871	20	TCACCTCGTTTGAGGGAGTC	60.238	20	142	1693	1834	CATGCTGACGATGTGCTTTT	59.871	20	TCACCTCGTTTGAGGGAGTC	60.238	20	143	1692	1834
Unigene0019494	1	p3	(GCA)5	15	2384	2398
Unigene0019528	1	p2	(GA)6	12	711	722
Unigene0019543	1	p2	(AG)10	20	629	648
Unigene0019554	1	p4	(AGGG)4	16	92	107	TTGACAAGCAAAATGGGACA	60.088	20	ATTGGCAGGTTCATGGATTC	59.756	20	206	53	258	TTGACAAGCAAAATGGGACA	60.088	20	GTTGGGCGAGAACTCAAATC	59.676	20	227	53	279	TTGACAAGCAAAATGGGACA	60.088	20	CAAATCAATTGGCAGGTTCA	59.518	20	213	53	265
Unigene0019555	1	p2	(CT)6	12	3	14
Unigene0019559	1	p2	(AG)11	22	613	634	TGATTCCTACAGCCTTTGCC	60.214	20	GCCCAGAAAGTCCAGATTCA	60.195	20	220	496	715	TTGCCCATTCACTTGAGGAT	60.461	20	GCCCAGAAAGTCCAGATTCA	60.195	20	205	511	715	TGATTCCTACAGCCTTTGCC	60.214	20	GACCCCTAAAGAAGAGGCCA	60.569	20	199	496	694
Unigene0019561	1	p2	(GA)18	36	1269	1304
Unigene0019578	1	p2	(TC)6	12	101	112	TGTGCCTATCTGGGTTTTGG	60.883	20	GCTGACCGGTGAAAGGTTTA	60.11	20	268	59	326	CCTATCTGGGTTTTGGCTGT	59.052	20	GCTGACCGGTGAAAGGTTTA	60.11	20	264	63	326	GCGTATATGTGCCTATCTGGG	59.47	21	GCTGACCGGTGAAAGGTTTA	60.11	20	275	52	326
Unigene0019579	1	p2	(AG)9	18	101	118	ATACCACCGCTGGAACTGAG	60.134	20	CGAGAGAGAAACCGTCCTTG	59.982	20	108	36	143	ATACCACCGCTGGAACTGAG	60.134	20	CCGAATAAAAGAGCCACGAG	59.839	20	124	36	159	TCCGCACTTGCCTCTTAAAC	60.386	20	CGAGAGAGAAACCGTCCTTG	59.982	20	133	11	143
Unigene0019579	2	p3	(AAG)6	18	800	817	CCGGAGAAGTTTACAACCCA	59.964	20	GTCCATGGTCTTTGGTGCTT	59.973	20	257	742	998	CCGGAGAAGTTTACAACCCA	59.964	20	GTATGGGATTCCACCACCAG	60.05	20	139	742	880	CCGGAGAAGTTTACAACCCA	59.964	20	TATGGGATTCCACCACCAGT	60.05	20	138	742	879
Unigene0019582	1	p2	(TC)9	18	1158	1175	ATATCTTGGTGAGGAGGGGG	60.147	20	CCATCTCCTACCCTCAAAGG	58.592	20	170	1038	1207	ATATCTTGGTGAGGAGGGGG	60.147	20	CCATCTCCTACCCTCAAAGGA	60.44	21	170	1038	1207	ATATCTTGGTGAGGAGGGGG	60.147	20	TCCATCTCCTACCCTCAAAGG	60.44	21	171	1038	1208
Unigene0019586	1	p2	(TA)8	16	378	393
Unigene0019592	1	p2	(TC)7	14	973	986	CTTCGTCCGGATTTACGTGT	59.993	20	CCGACTCGGGCAAGTAACTA	60.262	20	176	920	1095	GCAAGTGGTGAAATGTGCAG	60.31	20	CCGACTCGGGCAAGTAACTA	60.262	20	211	885	1095	TGGTGAAATGTGCAGTCTCC	59.682	20	CCGACTCGGGCAAGTAACTA	60.262	20	206	890	1095
Unigene0019595	1	c	(CT)9(CA)6	30	33	62	ATAGCCCAGCAAGGATTGAG	59.292	20	ATTCTATGGTCCCATTGCCA	60.155	20	277	2	278	ATAGCCCAGCAAGGATTGAG	59.292	20	TCTATGGTCCCATTGCCATT	60.155	20	275	2	276	CCCAGCAAGGATTGAGCTAT	59.292	20	TCTATGGTCCCATTGCCATT	60.155	20	271	6	276
Unigene0019606	1	p2	(GA)8	16	551	566	CGTACCCCATTGATGCTCTT	59.955	20	CGGTGAAGCCAAACTCTCAC	60.833	20	219	376	594	CGTACCCCATTGATGCTCTT	59.955	20	CGGTGAAGCCAAACTCTCA	59.968	19	219	376	594	CTAACTCTGTTGCCCCAGGA	60.246	20	CGGTGAAGCCAAACTCTCAC	60.833	20	123	472	594
Unigene0019613	1	c	(AC)6(AT)6	24	331	354	CCGACCCCAGTATCATCAGT	59.803	20	GCCATTGATGCTGACAAAAA	59.67	20	186	193	378	CCTCCTTTTCCTTCCATCGT	60.434	20	TGTGGCTTCTGTTGTTCAGG	59.873	20	278	215	492	ACCTCCTTTTCCTTCCATCG	60.434	20	TGTGGCTTCTGTTGTTCAGG	59.873	20	279	214	492
Unigene0019618	1	p3	(CTT)5	15	106	120	AGCTTTCTTCTTCTGCAGCG	60.037	20	TTCGAGGTTCCAATTTTGCT	59.685	20	139	26	164	AGCTTTCTTCTTCTGCAGCG	60.037	20	TGCCATTCCTAATTCGAGGT	59.528	20	151	26	176	CGGAGCAACCCTTCTTCTTA	59.448	20	GACATGTTACGGTTGTGGCA	60.436	20	244	70	313
Unigene0019618	2	p3	(AAG)5	15	483	497	AAACGGCAGGCTCTTGTCTA	60.015	20	GCATCCACTGATTCTCCATTC	59.503	21	189	372	560	CGGCAGGCTCTTGTCTACTC	60.156	20	GCATCCACTGATTCTCCATTC	59.503	21	186	375	560	GGCAGGCTCTTGTCTACTCG	60.156	20	GCATCCACTGATTCTCCATTC	59.503	21	185	376	560
Unigene0019631	1	p2	(TA)6	12	250	261	CTAATCGAAAAGGCTTTGGC	58.966	20	TGTATCTAACGGCGCTTCCT	59.867	20	273	150	422	CTAATCGAAAAGGCTTTGGC	58.966	20	CTGTATCTAACGGCGCTTCC	59.867	20	274	150	423	AAGGCTTTGGCCTCAGCTA	60.103	19	CTGTATCTAACGGCGCTTCC	59.867	20	265	159	423
Unigene0019631	2	p2	(GA)6	12	622	633
Unigene0019637	1	p3	(CCG)7	21	43	63	ATATTCCACTACATGCGCGA	59.165	20	TTCCCAGCCATATCCTTGAC	59.894	20	250	20	269	ATATTCCACTACATGCGCGA	59.165	20	GTTCCCAGCCATATCCTTGA	59.894	20	251	20	270	ATATTCCACTACATGCGCGA	59.165	20	CGAATGTTCCCAGCCATATC	60.296	20	256	20	275
Unigene0019639	1	p2	(CT)8	16	103	118	GGCATAGGGCTCCAAAAGAT	60.419	20	GGGGCATAAAGGAAACCCTA	60.143	20	138	18	155	GGCATAGGGCTCCAAAAGAT	60.419	20	AACCAAAAGGGGCATAAAGG	60.177	20	146	18	163	GGCATAGGGCTCCAAAAGAT	60.419	20	AAGAAAACCAAAAGGGGCAT	59.814	20	151	18	168
Unigene0019658	1	p4	(AAAT)5	20	136	155	CTGCAGCCGATAAAACTTCA	59.062	20	TGGGGATTCTTTTCTGAACG	60.044	20	191	43	233	CTGCAGCCGATAAAACTTCA	59.062	20	TTTTGGGGGTCTGAGTTGTC	59.943	20	159	43	201	TGCAGCCGATAAAACTTCATT	59.734	21	TGGGGATTCTTTTCTGAACG	60.044	20	190	44	233
Unigene0019669	1	p3	(AGA)5	15	39	53	CAAGAACTGGACACTGAAGTCG	59.946	22	CTCGATCGTACGCAGAAACA	60.011	20	118	6	123	CAAGAACTGGACACTGAAGTCG	59.946	22	TCGATCGTACGCAGAAACAC	59.871	20	117	6	122	CAAGAACTGGACACTGAAGTCG	59.946	22	CACTTGATTCACAGAGGGCA	59.831	20	100	6	105
Unigene0019671	1	p3	(CTG)5	15	117	131	GAGGTGCCATTCCAAATTGT	59.797	20	CGGACTGATGTACTCGCTGA	60.008	20	266	88	353	GAGGTGCCATTCCAAATTGT	59.797	20	AGCGGACTGATGTACTCGCT	60.043	20	268	88	355	GAGGTGCCATTCCAAATTGT	59.797	20	CTAATTGAATCTCCTGCGCC	59.807	20	175	88	262
Unigene0019671	2	p2	(TG)6	12	1005	1016
Unigene0019678	1	p4	(ATAA)4	16	405	420	AATTGCACCGATCAGAAACC	59.939	20	TTTAAAATTGGTTGCGCTCC	60.075	20	239	273	511	AAATCATCACGAAGGAACCG	59.933	20	TTTAAAATTGGTTGCGCTCC	60.075	20	151	361	511	CAATCCGACGAAGAAGGAAA	60.184	20	CGATGCTTTCGATGTTCTGA	59.948	20	114	344	457
Unigene0019679	1	p3	(TTC)5	15	1361	1375	ACACAGCGAGTCCAAAAAGG	60.291	20	TGGCAGATCACTCTGTAGCG	60.16	20	220	1248	1467	TGGCATCCAAAGAGGGAATA	60.405	20	ATATTTCATGGCCTCGCTTG	60.06	20	263	1223	1485	TGGCATCCAAAGAGGGAATA	60.405	20	TGGCAGATCACTCTGTAGCG	60.16	20	245	1223	1467
Unigene0019682	1	p2	(GA)9	18	744	761
Unigene0019710	1	p5	(AAAAG)4	20	962	981
Unigene0019718	1	p2	(GA)7	14	320	333	GCTTGCCCATTCTTGTCATT	60.081	20	AGCGCCAAGTTGAGGAGTAA	60.015	20	162	268	429	AGCTTGCCCATTCTTGTCAT	59.7	20	AGCGCCAAGTTGAGGAGTAA	60.015	20	163	267	429	GCTTGCCCATTCTTGTCATT	60.081	20	GCGCCAAGTTGAGGAGTAAA	60.386	20	161	268	428
Unigene0019721	1	p3	(CAT)10	30	743	772	CAGGTCCCCTTGATCTTTCA	60.042	20	CTGACTCTGGGTCGGAGTTC	59.835	20	215	590	804	CAGGTCCCCTTGATCTTTCA	60.042	20	TCTGACTCTGGGTCGGAGTT	59.835	20	216	590	805	AGCAGGTCCCCTTGATCTTT	60.074	20	CTGACTCTGGGTCGGAGTTC	59.835	20	217	588	804
Unigene0019722	1	p2	(CA)8	16	710	725	CGATTGCAACATGAATGACC	59.931	20	TTAAGTGGACCTTCCATCGG	59.926	20	147	667	813	ACCAGAAGAGAGGCTGCGTA	60.156	20	TTAAGTGGACCTTCCATCGG	59.926	20	130	684	813	CGATTGCAACATGAATGACC	59.931	20	TCCATGAGTGGGTTCCTACC	59.779	20	199	667	865
Unigene0019733	1	p2	(GA)6	12	19	30
Unigene0019734	1	p2	(GA)6	12	19	30
Unigene0019745	1	p2	(CA)8	16	45	60	TCCCCTCAAAACACTTACACC	58.945	21	CTCAATTGGCCTTTCTGCTC	59.955	20	127	12	138	TCCCCTCAAAACACTTACACC	58.945	21	TCAATTGGCCTTTCTGCTCT	59.955	20	126	12	137	TCCCCTCAAAACACTTACACC	58.945	21	TCTCAATTGGCCTTTCTGCT	59.955	20	128	12	139
Unigene0019750	1	p2	(GA)6	12	1488	1499
Unigene0019760	1	p2	(AG)7	14	1	14
Unigene0019761	1	p3	(CAC)8	24	417	440	CCCTACGGTAACGACATGCT	60.015	20	CATCAACCGATCTCCATCCT	59.886	20	159	311	469	GTCGCCACCACTTCAGATTT	60.119	20	CATCAACCGATCTCCATCCT	59.886	20	209	261	469	GATCCCCTACGGTAACGACA	59.813	20	CATCAACCGATCTCCATCCT	59.886	20	163	307	469
Unigene0019766	1	p2	(AG)7	14	2454	2467
Unigene0019774	1	p2	(TC)8	16	1061	1076	TTGAGGTGCTCTCGGTCTTT	59.989	20	GTTATGGGGAGAGGGAGAGG	59.89	20	268	836	1103	GTGCTCTCGGTCTTTCATCC	59.81	20	GTTATGGGGAGAGGGAGAGG	59.89	20	263	841	1103	GGTGCTCTCGGTCTTTCATC	59.81	20	GTTATGGGGAGAGGGAGAGG	59.89	20	264	840	1103
Unigene0019789	1	p2	(AG)11	22	9	30
Unigene0019793	1	p3	(CAG)6	18	388	405	TCCCCTTTCTTCTTCCTTCC	59.623	20	TTGGGGCTTACAGAAGGTTG	60.103	20	275	170	444	CCCCTTTCTTCTTCCTTCCA	60.54	20	CTGGAATTGGGGCTTACAGA	60.066	20	280	171	450	CCCCTTTCTTCTTCCTTCCA	60.54	20	TTGGGGCTTACAGAAGGTTG	60.103	20	274	171	444
Unigene0019803	1	p2	(GA)8	16	37	52	GAAAAAGGGGGAAAAGTGCT	59.571	20	GCGGAGAATCCCAATATTCA	59.862	20	238	5	242	AGAAAAAGGGGGAAAAGTGC	59.571	20	GCGGAGAATCCCAATATTCA	59.862	20	239	4	242	GAAAAAGGGGGAAAAGTGCT	59.571	20	GAAGTTGAGTTCTGAGCCGC	60.142	20	266	5	270
Unigene0019804	1	p2	(CT)6	12	575	586
Unigene0019807	1	p2	(AT)9	18	24	41
Unigene0019808	1	p2	(TA)6	12	148	159	GCTGTGAGTGTCATCGCTGT	60.063	20	GACCCATGGAGTGAGTTCGT	59.969	20	105	91	195	ACAGCTGTGAGTGTCATCGC	60.063	20	GACCCATGGAGTGAGTTCGT	59.969	20	108	88	195	GCTGTGAGTGTCATCGCTGT	60.063	20	AGACCCATGGAGTGAGTTCG	60.112	20	106	91	196
Unigene0019820	1	p2	(AG)6	12	1099	1110	CGTTACTGAGTCGTGGCAAA	59.904	20	ATCCGGCTTAGGGTTTTGTT	59.835	20	113	1068	1180	ACTGAGTCGTGGCAAAATCC	60.119	20	AAATTTCTCCACAGGACCCC	60.169	20	277	1072	1348	CGTTACTGAGTCGTGGCAAA	59.904	20	GCCTAATGGAGTGCGTGTCT	60.285	20	181	1068	1248
Unigene0019821	1	p2	(GA)10	20	704	723
Unigene0019825	1	p4	(TATT)4	16	40	55	AAAAAGCATTGGATGGATCTTT	58.997	22	GGCTGATGATCACTTTCTTGC	59.835	21	264	12	275	AAAAGCATTGGATGGATCTTT	57.68	21	GGCTGATGATCACTTTCTTGC	59.835	21	263	13	275	AAAAAGCATTGGATGGATCTT	57.68	21	GGCTGATGATCACTTTCTTGC	59.835	21	264	12	275
Unigene0019828	1	p3	(GGT)5	15	911	925	GCTCAGTCGCCCTAATCAAG	59.978	20	GTTTCGCAACCTCAGTGACA	59.88	20	246	781	1026	GCTCAGTCGCCCTAATCAAG	59.978	20	CCCGGACGACGATATAAAAA	59.789	20	194	781	974	ACTCCTCCGCTGAAAGATCA	59.95	20	CCCGGACGACGATATAAAAA	59.789	20	260	715	974
Unigene0019851	1	p2	(AG)7	14	713	726	TCAATGGATTGGCTACCACA	59.924	20	GCAAAATCCGTTCGTCATCT	60.081	20	268	538	805	TCAATGGATTGGCTACCACA	59.924	20	TTTTTCAGCTCTGCGTCTCA	59.864	20	214	538	751	CCACATTCAGTGCACCTCAC	60.162	20	GCAAAATCCGTTCGTCATCT	60.081	20	253	553	805
Unigene0019863	1	p2	(AG)8	16	14	29
Unigene0019876	1	p2	(GA)10	20	586	605	TTTCACCCTCTTTTGATGCC	60.051	20	CTTCCTCCACAACCCCATTT	61.103	20	161	468	628	TTTCACCCTCTTTTGATGCC	60.051	20	ATATGCTTCCTCCACAACCC	58.864	20	166	468	633	TTTCACCCTCTTTTGATGCC	60.051	20	TTCCTCCACAACCCCATTT	60.157	19	160	468	627
Unigene0019887	1	p2	(AG)7	14	1453	1466
Unigene0019901	1	p3	(AAT)5	15	182	196	TTCATTTTTCAACGGTTCAGG	59.961	21	TTGGAGGGACTATGATTCGC	60.036	20	215	77	291	GCACAAAAGCGAATGGAAAA	61.113	20	TTGGAGGGACTATGATTCGC	60.036	20	265	27	291	AACTTGCACAAAAGCGAATG	58.967	20	GCGACGGAGAGTGGTTGTAT	60.142	20	252	22	273
Unigene0019919	1	p2	(CT)8	16	35	50	GCACCCAAAATAAGATTTCCC	59.672	21	GGCTAATCCGATGGTCGATA	59.885	20	206	1	206	GGCACCCAAAATAAGATTTCC	59.672	21	GGCTAATCCGATGGTCGATA	59.885	20	207	0	206	GCACCCAAAATAAGATTTCCC	59.672	21	AAATCGAAAGCCAGGACTGA	59.813	20	254	1	254
Unigene0019925	1	p2	(AG)9	18	52	69	TTCGCCTTATACGACGGAAC	60.096	20	TGCAGCCTATCAACGAACAA	60.401	20	216	25	240	TTCGCCTTATACGACGGAAC	60.096	20	TCCCACCAAATTCCTCTTCA	60.43	20	155	25	179	TTCGCCTTATACGACGGAAC	60.096	20	CCCACCAAATTCCTCTTCAG	59.521	20	154	25	178
Unigene0019926	1	p3	(ATA)19	57	952	1008
Unigene0019927	1	p2	(GA)6	12	78	89	TCACCAACCTCCAATCAACA	59.935	20	CACTGTACACCATCCCAACG	59.873	20	135	22	156	TCACCAACCTCCAATCAACA	59.935	20	TCCACTGTACACCATCCCAA	59.806	20	137	22	158	TCACCAACCTCCAATCAACA	59.935	20	CTTTTTCAAGGCAGGGTTTG	59.719	20	166	22	187
Unigene0019927	2	p4	(TTTA)4	16	531	546	TGAGGGATTTCTCTCTGCGT	59.95	20	CTCTTCGTCAGCTGAGCCTT	59.891	20	166	414	579	GAGGGATTTCTCTCTGCGTG	59.95	20	CTCTTCGTCAGCTGAGCCTT	59.891	20	165	415	579	TGTGGTTTCTTGTTAGGGGG	59.824	20	CTCTTCGTCAGCTGAGCCTT	59.891	20	217	363	579
Unigene0019928	1	p2	(AT)6	12	370	381	AGCAAGCCGTCTTAAAGTGG	59.517	20	TGCCAGTTTCACATTTGAGG	59.691	20	222	329	550	GCAAGCCGTCTTAAAGTGGA	60.386	20	TAGGCGTCACTGATTTTTGC	58.92	20	238	330	567	GCAAGCCGTCTTAAAGTGGA	60.386	20	CGTCACTGATTTTTGCCAGTT	60.161	21	234	330	563
Unigene0019934	1	p2	(GA)6	12	122	133	AGCAGAAGCGCAAGAAAGAG	60.037	20	CTTGAGAACTTGGAGGCGAC	59.989	20	156	80	235	TTGGAGCTAGCTACGCGAAT	60.138	20	CTTGAGAACTTGGAGGCGAC	59.989	20	186	50	235	TGTTTACGTGCAGCAGAAGC	60.203	20	CTTGAGAACTTGGAGGCGAC	59.989	20	167	69	235
Unigene0019937	1	p2	(TC)7	14	841	854
Unigene0019939	1	p2	(TA)10	20	1415	1434	GAGGGGTGATGCCTACTGAA	60.073	20	CTGCACCTCTCCACTCTTCC	59.986	20	273	1337	1609	GGGGTGATGCCTACTGAATC	59.366	20	CTGCACCTCTCCACTCTTCC	59.986	20	271	1339	1609	GAGGGGTGATGCCTACTGAA	60.073	20	GCACCTCTCCACTCTTCCAT	59.258	20	271	1337	1607
Unigene0019940	1	p3	(TCT)6	18	1295	1312	GGGAATCGACCGACATAGAA	59.894	20	TCAAAGTTCAGAAATGACGGTG	60.147	22	214	1124	1337	TCAATCGAGAAGAAATCCCG	60.148	20	TCAAAGTTCAGAAATGACGGTG	60.147	22	258	1080	1337	TGTTTTCCTCCATGGCTCTC	60.195	20	TCAAAGTTCAGAAATGACGGTG	60.147	22	278	1060	1337
Unigene0019944	1	p3	(AAG)5	15	525	539	AGATTGTCAGGCTAAGGCCA	59.836	20	CTCAAGCTGCGATGAATGAA	60.096	20	261	490	750	GATTGTCAGGCTAAGGCCAG	59.836	20	CTCAAGCTGCGATGAATGAA	60.096	20	260	491	750	GATTGTCAGGCTAAGGCCAG	59.836	20	CACTCTCTCAAGCTGCGATG	59.88	20	266	491	756
Unigene0019945	1	p2	(CT)6	12	130	141	TCACCATTCCATTTCCAACA	59.75	20	CTGCCCAAAAGTGTTCCAGT	60.149	20	215	99	313	TCACCATTCCATTTCCAACA	59.75	20	ACTGCCCAAAAGTGTTCCAG	60.149	20	216	99	314	TGTCTCCTCAAGGATGCGAT	60.769	20	CTGCCCAAAAGTGTTCCAGT	60.149	20	247	67	313
Unigene0019945	2	p3	(AAG)5	15	642	656	GGCTAAGGCAAGAGGGATTC	60.173	20	TGGATTTAAATGGGCTGCTC	60.038	20	117	616	732	GGTTCATATGCACGGTTGTG	59.847	20	ATGGCCGTTGATTTGATGAT	60.163	20	274	412	685	GGCTAAGGCAAGAGGGATTC	60.173	20	CGCCTACATTCTTCCAAAGC	59.845	20	235	616	850
Unigene0019949	1	p3	(GAA)5	15	788	802	TTTGCTAAAGAAGGAGGGCA	59.953	20	GGGTCCCCAAGAAATCATCT	60.133	20	223	622	844	CCCAACAATTGTACCAACCC	59.948	20	GGGTCCCCAAGAAATCATCT	60.133	20	159	686	844	GCCCAACAATTGTACCAACC	60.096	20	GGGTCCCCAAGAAATCATCT	60.133	20	160	685	844
Unigene0019954	1	p2	(TA)6	12	159	170	GCCACCATGGCCTAGTTTTA	59.96	20	GCCCAGTACCAGCAGAGAAG	60.012	20	279	131	409	GCCACCATGGCCTAGTTTTA	59.96	20	AGCCCAGTACCAGCAGAGAA	60.012	20	280	131	410	GAAAGAACACCAGCCACCAT	59.973	20	GGAAACCCTGATAACCAGCA	59.933	20	269	119	387
Unigene0019963	1	p2	(TC)9	18	64	81	CAGACTGAGGGTAGGTCGGA	60.252	20	TCCAATCAAATGAAAAGCAGC	60.203	21	179	31	209	CAGACTGAGGGTAGGTCGGA	60.252	20	GGTCAAGTCCAATCCAATCAA	59.782	21	191	31	221	CAGACTGAGGGTAGGTCGGA	60.252	20	AGGTCAAGTCCAATCCAATCA	59.396	21	192	31	222
Unigene0019964	1	p2	(CT)7	14	51	64	CGGAAGCCTGACTGTCATATC	59.708	21	GACAGCACCAATTCTTCGGT	60.119	20	131	23	153	GCGGAAGCCTGACTGTCATA	61.348	20	GACAGCACCAATTCTTCGGT	60.119	20	132	22	153	GCGGAAGCCTGACTGTCATA	61.348	20	TACCATCCATTTGATTGCCA	59.745	20	216	22	237
Unigene0019967	1	p2	(GA)7	14	1	14
Unigene0019987	1	p2	(AT)7	14	92	105	CCTCTCGAGTAGGTGGTGCT	59.474	20	CGTATCTTCGCCGTTGATTT	60.096	20	253	3	255	CCTCTCGAGTAGGTGGTGCT	59.474	20	TGCTGATTGCTTTCTGATCG	60.096	20	224	3	226	CCTCTCGAGTAGGTGGTGCT	59.474	20	GTTGAACGTATCTTCGCCGT	60.14	20	259	3	261
Unigene0019990	1	p2	(CT)6	12	1151	1162	ACGGGTGGTGAATGTCAAAG	60.812	20	CCATATCTGCATGAGTTCCG	59.101	20	158	1030	1187	ACGGGTGGTGAATGTCAAAG	60.812	20	CCATATCTGCATGAGTTCCGT	59.97	21	158	1030	1187	AACGTGGGTAGTGGTGCAAG	61.005	20	CCATATCTGCATGAGTTCCG	59.101	20	228	960	1187
Unigene0020004	1	p3	(GGT)5	15	673	687	ATCTCCGATACCCATTTCCC	59.981	20	TACGTACATACGGCTGACGC	59.782	20	266	492	757	TACACCGGATGTTTTCCTCC	59.79	20	TACGTACATACGGCTGACGC	59.782	20	224	534	757	ACGGTACACCGGATGTTTTC	59.717	20	TACGTACATACGGCTGACGC	59.782	20	228	530	757
Unigene0020008	1	p3	(TCT)6	18	695	712	CCACCCCAGAATCTTGAGAA	60.042	20	ATCAATGGTGGAGGCTGAAC	59.934	20	161	671	831	CCACCCCAGAATCTTGAGAA	60.042	20	ACATGTTGCCCACTGTCTGA	60.162	20	107	671	777	CCACCCCAGAATCTTGAGAA	60.042	20	TGCAGAAGATCGAAAAGGGT	59.813	20	268	671	938
Unigene0020009	1	p3	(GAA)14	42	164	205	TTTCCAACGAAGGGCTAATG	60.067	20	TGCTGATTCATCTTGCTTCG	60.096	20	183	80	262	TTTCCAACGAAGGGCTAATG	60.067	20	CGAAGCTTTTACGGATTTGC	59.853	20	200	80	279	TTTCCAACGAAGGGCTAATG	60.067	20	TATTGCCGAAGCTTTTACGG	60.218	20	206	80	285
Unigene0020014	1	p3	(CTC)6	18	744	761	TAGCGATGGTAACGGAAAGG	60.089	20	GTGGGCCTGTATTTCCTTCA	59.933	20	245	540	784	TTCCACTAATGCTGCTGGTG	59.864	20	ATGGTGGCGGATAATCATGT	60.043	20	275	699	973	ACGCAGCTTCCACTAATGCT	60.044	20	TGCAGTTGGTGGTGCAGTAT	60.183	20	206	692	897
Unigene0020020	1	p2	(TG)8	16	221	236	CTCTTCCGCTCCCTCTCTCT	60.23	20	TTCGCATTATCCCAGTCTCC	60.036	20	249	141	389	CTCTCTTCCGCTCCCTCTCT	60.23	20	TTCGCATTATCCCAGTCTCC	60.036	20	251	139	389	CTCTCTCTTCCGCTCCCTCT	60.23	20	TTCGCATTATCCCAGTCTCC	60.036	20	253	137	389
Unigene0020023	1	p4	(TCAT)4	16	128	143	TTTGGCTGAAATCCATCACTC	60.066	21	GGGCTTACATTTGCGACATT	59.967	20	265	2	266	TTTGGCTGAAATCCATCACTC	60.066	21	TTCAAGAGTACGACGGGCTT	59.875	20	279	2	280	TTTGGCTGAAATCCATCACTC	60.066	21	TTTCAAGAGTACGACGGGCT	59.875	20	280	2	281
Unigene0020024	1	p3	(AAG)5	15	1086	1100	GCAGCTTCAAAAATCGAAGG	59.96	20	TGCATAGAGGCATACAACCTCA	60.658	22	185	951	1135	AATGGCAGCTTCAAAAATCG	60.209	20	TGCATAGAGGCATACAACCTCA	60.658	22	189	947	1135	CAATGAAGTGGATCCCGATT	59.75	20	TGCATAGAGGCATACAACCTCA	60.658	22	273	863	1135
Unigene0020025	1	p2	(AT)9	18	58	75	CCCTTATAGGCTCCGTTAGGA	59.596	21	AACAGACAAGCATGGAACCC	59.973	20	219	13	231	TCCCTTATAGGCTCCGTTAGG	59.596	21	AACAGACAAGCATGGAACCC	59.973	20	220	12	231	CATTCCCTTATAGGCTCCGTT	59.472	21	AACAGACAAGCATGGAACCC	59.973	20	223	9	231
Unigene0020025	2	c	(AT)10agt(GA)8	39	811	849
Unigene0020055	1	c	(ACC)7c(CCA)8	46	778	823	TATACGGGGCCGAGTATGTC	59.807	20	TTCTGTTTTCTGCTGCTCCA	59.716	20	276	612	887	TTCATGATGTGGAGGCAAAA	60.049	20	CTGCTGCTCCAGTCTTCTCA	59.441	20	180	699	878	TATACGGGGCCGAGTATGTC	59.807	20	CTGCTGCTCCAGTCTTCTCA	59.441	20	267	612	878
Unigene0020078	1	p2	(CA)7	14	386	399	GGAATCCATGGTTGAACACC	60.034	20	TCTAACCACCCTTCACCACC	59.82	20	255	232	486	GGAATCCATGGTTGAACACC	60.034	20	CACCCTTCACCACCAAATCT	59.82	20	249	232	480	CAGCATACTCTCGTCCCACA	59.855	20	CGAAAACGTTCTCACGTCAA	59.881	20	212	309	520
Unigene0020079	1	p2	(TG)8	16	3151	3166	GAATTTGTGGCCGTCATTTT	59.807	20	GCTGCTTCAATTCAACTTCTCTC	59.672	23	144	3050	3193	ATTGGAAGAGGGAGTGGGAG	60.447	20	GCTGCTTCAATTCAACTTCTCTC	59.672	23	235	2959	3193	GAATTTGTGGCCGTCATTTT	59.807	20	AAGCTGCTTCAATTCAACTTCTC	59.212	23	146	3050	3195
Unigene0020084	1	p3	(CTC)9	27	218	244	CGTCGTCGGAATTTCAATCT	60.074	20	CCGCCCGATTTTAATTTGTA	59.799	20	279	70	348	TGACAAAGCCTCCAAAAAGC	60.365	20	CAAGCTGTTCAGCAATCCAA	59.988	20	229	169	397	CGTCGTCGGAATTTCAATCT	60.074	20	GGCTGGATTCCTTCAATGAG	59.629	20	245	70	314
Unigene0020094	1	p3	(CCA)6	18	187	204
Unigene0020103	1	p2	(CT)10	20	62	81	TTTGTGACTTGCGTACAATGTG	59.697	22	AGCCGGAAGAGGATATGGTT	59.925	20	278	26	303	TTTGTGACTTGCGTACAATGTG	59.697	22	TAACCAACAGACGCAGCAAC	59.911	20	259	26	284	TTTGTGACTTGCGTACAATGTG	59.697	22	GTTAACCAACAGACGCAGCA	59.911	20	261	26	286
Unigene0020103	2	p3	(GAT)6	18	326	343	AACCATATCCTCTTCCGGCT	59.925	20	GGCAATGCAGCCTTCTTTAG	59.982	20	106	284	389	GTTGCTGCGTCTGTTGGTTA	59.911	20	CAATGCAGCCTTCTTTAGCC	59.982	20	123	265	387	GTTGCTGCGTCTGTTGGTTA	59.911	20	GGCAATGCAGCCTTCTTTAG	59.982	20	125	265	389
Unigene0020103	3	p2	(GA)7	14	1162	1175	GACGACGACATTTTCCGTTT	59.978	20	TGATCTTTCTTTCGGGATCG	60.148	20	175	1071	1245	ACGACGACATTTTCCGTTTC	59.978	20	TGATCTTTCTTTCGGGATCG	60.148	20	174	1072	1245	CGACGACATTTTCCGTTTCT	60.11	20	TGATCTTTCTTTCGGGATCG	60.148	20	173	1073	1245
Unigene0020106	1	p3	(CTT)5	15	638	652	CCGCTTCATAGGAGTCGAAG	59.971	20	TTAGGGCTGCATAAAATGGC	60.061	20	231	604	834	CCGCTTCATAGGAGTCGAAG	59.971	20	GGCTGCATAAAATGGCAAAT	59.935	20	227	604	830	AGAGATCGCCTGCATCAAGT	59.981	20	CCGTGAAAGAAACCCAGAAA	60.081	20	266	532	797
Unigene0020107	1	c	(CT)6a(TATG)4	29	724	752	GGTATGCCTTTCCAGAGGGT	60.328	20	TTTTGTGAAAGTCTGCAGGTTC	59.401	22	253	551	803	AGGAGAGCAACCTCAGCATC	59.56	20	TTTTGTGAAAGTCTGCAGGTTC	59.401	22	224	580	803	GTATGCCTTTCCAGAGGGTG	59.55	20	TTTTGTGAAAGTCTGCAGGTTC	59.401	22	252	552	803
Unigene0020108	1	c	(CT)6a(TATG)4	29	591	619	TAGGCCTTTCCAGAAGGTGA	59.807	20	TTTTGTGAAAGTCTGCAGGTTC	59.401	22	251	420	670	GGTAGGCCTTTCCAGAAGGT	59.576	20	TTTTGTGAAAGTCTGCAGGTTC	59.401	22	253	418	670	CTTTCCCTCTCCCCATTTCT	59.508	20	TTTTGTGAAAGTCTGCAGGTTC	59.401	22	103	568	670
Unigene0020122	1	p2	(TC)8	16	736	751	TCCCAATCTCTTTGTTTGGC	60.051	20	ACGTACCTTTGGTCGAGCTG	60.312	20	175	644	818	TCTGACAATTCCCCCACTTC	59.903	20	ACGTACCTTTGGTCGAGCTG	60.312	20	238	581	818	GGGCTATGAAACTGATCCCA	59.894	20	ACGTACCTTTGGTCGAGCTG	60.312	20	190	629	818
Unigene0020137	1	p2	(CT)7	14	1140	1153	CTAGCCAGATTCTTGACCGC	59.978	20	CCAGAAAAACCTCACCCAAA	59.942	20	253	927	1179	TAGCCAGATTCTTGACCGCT	59.978	20	CCAGAAAAACCTCACCCAAA	59.942	20	252	928	1179	CTAGCCAGATTCTTGACCGC	59.978	20	CTCCAGAAAAACCTCACCCA	60.081	20	255	927	1181
Unigene0020143	1	c	(CA)8ctcctatctcaca(CT)7	43	1417	1459	GAACTATCACAGCCGCAACA	59.871	20	CCTCCTCGCCGGTTACTAT	59.16	19	227	1298	1524	AATCGAACTATCACAGCCGC	60.243	20	CCTCCTCGCCGGTTACTAT	59.16	19	231	1294	1524	GAACTATCACAGCCGCAACA	59.871	20	TCCTCGCCGGTTACTATAAAA	58.773	21	225	1298	1522
Unigene0020150	1	p5	(AAAAG)4	20	102	121	CAAAACAAGGGATGGAGCAT	59.933	20	CTTTGGGCCTCCCTCTATTC	60.032	20	215	10	224	AGGGATGGAGCATGCATTAC	59.923	20	CTTTGGGCCTCCCTCTATTC	60.032	20	208	17	224	AAGGGATGGAGCATGCATTA	60.435	20	CTTTGGGCCTCCCTCTATTC	60.032	20	209	16	224
Unigene0020163	1	p2	(CT)8	16	65	80	CCTTTGTGCTCTTTCGCTCT	59.757	20	AAGATCGTCAATCCTGCGTC	60.226	20	115	6	120	CCTTTGTGCTCTTTCGCTCT	59.757	20	ATGAAACGTCCGCATCTCTC	60.226	20	150	6	155	CCTTTGTGCTCTTTCGCTCT	59.757	20	AGAGACGGCAATGAAACGTC	60.263	20	160	6	165
Unigene0020166	1	p2	(AG)9	18	447	464	GTTTACGCACCAAGTCGGTT	60.037	20	CGACCTACATCGTTAACTGCG	60.694	21	136	403	538	AAGTTTACGCACCAAGTCGG	60.168	20	CGACCTACATCGTTAACTGCG	60.694	21	138	401	538	TTTACGCACCAAGTCGGTTA	59.226	20	CGACCTACATCGTTAACTGCG	60.694	21	135	404	538
Unigene0020172	1	p3	(TTC)5	15	765	779	GGTGCTGTGGGAAGGATAAA	59.933	20	AGCAGCCTATTTCCAAAGCA	59.982	20	208	659	866	GCGTTGCTCAAGGGTAAAAA	60.244	20	AGCAGCCTATTTCCAAAGCA	59.982	20	151	716	866	GGTGCTGTGGGAAGGATAAA	59.933	20	GCAGCCTATTTCCAAAGCAA	60.343	20	207	659	865
Unigene0020176	1	p2	(CT)8	16	71	86	TCCTTCACACTCCCAGATCC	60.048	20	TTGACGGTGAGGTTAGGGTC	59.966	20	278	31	308	TCCTTCACACTCCCAGATCC	60.048	20	CGACTTGCCCATTTCTTGAT	60.074	20	135	31	165	TCCTTCACACTCCCAGATCC	60.048	20	AAATGAGGAAGATTGTGGCG	60.074	20	208	31	238
Unigene0020194	1	p2	(GT)6	12	1616	1627
Unigene0020204	1	p3	(GCG)7	21	89	109	CAACTGAAACTCCCATGGCT	60.111	20	TTTCCACATGCGTATCCAGA	60.073	20	270	61	330	CAACTGAAACTCCCATGGCT	60.111	20	TCTTTCCACATGCGTATCCA	60.073	20	272	61	332	CAACTGAAACTCCCATGGCT	60.111	20	CTCCAAGACCAACTCCGTGT	60.151	20	227	61	287
Unigene0020207	1	p2	(TC)6	12	600	611
Unigene0020215	1	p3	(CAG)5	15	1148	1162	CCTTAAACGGGAACTGTGGA	59.964	20	GCCGATACTATGGTCGGAAA	59.923	20	249	970	1218	CTGCAACCCTTGATCTCCAT	60.073	20	GCCGATACTATGGTCGGAAA	59.923	20	225	994	1218	ATTACCCTGTCCACTGCCAC	59.851	20	GCCATTTTATGCCAACTCGT	59.967	20	194	1118	1311
Unigene0020217	1	p2	(GA)7	14	639	652	TTCTTTTAACGGCGCTTCTC	59.609	20	TCTCCCTATCTTCTGCCCAT	58.691	20	123	603	725	CCCGTACCCAAACTCAACTG	60.401	20	TCTCCCTATCTTCTGCCCAT	58.691	20	242	484	725	CCAGACCTTAATGAAACGGC	59.569	20	TCTCCCTATCTTCTGCCCAT	58.691	20	146	580	725
Unigene0020236	1	p2	(CA)8	16	3386	3401
Unigene0020249	1	p2	(GA)8	16	691	706	TATGCAACATCTGATGGCGT	60.104	20	CGCTCTCCTTTTCACTTCCC	61.256	20	162	629	790	TATGCAACATCTGATGGCGT	60.104	20	TGGCCATTGATACCCACTG	60.337	19	182	629	810	TATGCAACATCTGATGGCGT	60.104	20	GCGCTCTCCTTTTCACTTCC	61.401	20	163	629	791
Unigene0020255	1	p2	(GA)7	14	3	16
Unigene0020256	1	p2	(GA)7	14	3	16
Unigene0020264	1	p2	(AT)8	16	88	103	TCCTCTCTAATCCCTTTACACAA	57.093	23	GCATGTGGTCGAAATGTACG	59.995	20	148	38	185	TCCTCTCTAATCCCTTTACACAA	57.093	23	TCCTTGAGACAGCATTGCAT	59.399	20	280	38	317	TCCTCTCTAATCCCTTTACACAA	57.093	23	CGAAATGACACCATCCGTTA	59.395	20	205	38	242
Unigene0020267	1	p2	(AG)7	14	1627	1640	CTTTATTTGCAAACAGGCCC	59.586	20	CATTCAAATTGGAGAGAAAAGAA	57.565	23	251	1416	1666	TTATTTGCAAACAGGCCCTT	59.586	20	CATTCAAATTGGAGAGAAAAGAA	57.565	23	249	1418	1666	AAATGTGAGGCTGATTGGGT	59.41	20	CATTCAAATTGGAGAGAAAAGAA	57.565	23	116	1551	1666
Unigene0020278	1	p5	(AATAA)4	20	848	867
Unigene0020306	1	p2	(AT)10	20	718	737	GCTCGTAACTGGACCCAAAA	60.11	20	CATCCAATCCTCAAAAGCAGA	60.199	21	275	584	858	GCTCGTAACTGGACCCAAAA	60.11	20	CATCCAATCCTCAAAAGCAG	58.298	20	275	584	858	CTGGACCCAAAAATATGCCA	60.692	20	CATCCAATCCTCAAAAGCAGA	60.199	21	267	592	858
Unigene0020309	1	p3	(CTT)6	18	354	371	ACCGAGAAGCGTACCAAAAA	59.747	20	CCATGAGGAAGGATTTGCAG	60.594	20	139	299	437	ACTACCCTCTTCCTCTCCCG	59.694	20	CCATGAGGAAGGATTTGCAG	60.594	20	184	254	437	GCCGAGATCAAAATACCGAG	59.668	20	CCATGAGGAAGGATTTGCAG	60.594	20	153	285	437
Unigene0020325	1	p2	(AG)6	12	2593	2604	AACCAATTGCGAAATCCAAG	59.938	20	TCTCATTACCCACTCACCGC	61.067	20	270	2364	2633	AACCAATTGCGAAATCCAAG	59.938	20	CATTACCCACTCACCGCAG	60.12	19	267	2364	2630	CGACGCAAAATCACTCAAAA	59.849	20	TCTCATTACCCACTCACCGC	61.067	20	207	2427	2633
Unigene0020328	1	p2	(AG)7	14	1045	1058	TGGAGTTTCCCGTTTTCATC	59.91	20	TCCTTTGACTCCATGTTCACC	59.958	21	277	860	1136	CTTATCATTTGCATGGCTGC	59.285	20	TCCTTTGACTCCATGTTCACC	59.958	21	141	996	1136	GTTTTCATCGGCCCATTATC	59.234	20	TCCTTTGACTCCATGTTCACC	59.958	21	266	871	1136
Unigene0020329	1	p2	(AG)7	14	131	144	CTTATCATTTGCATGGCTGC	59.285	20	TCCTTTGACTCCATGTTCACC	59.958	21	141	82	222	CCTTATCATTTGCATGGCTG	59.136	20	TCCTTTGACTCCATGTTCACC	59.958	21	142	81	222	ACCTTATCATTTGCATGGCTG	59.974	21	TCCTTTGACTCCATGTTCACC	59.958	21	143	80	222
Unigene0020330	1	p2	(TC)7	14	743	756	GCCTTTGAAAACAGGCTCAG	59.993	20	AGGCAGCTTAAACCCCAAAT	59.966	20	124	689	812	GTCGGGGTAGATTTGCTGAA	60.074	20	AGGCAGCTTAAACCCCAAAT	59.966	20	188	625	812	GTTGTGGACTGCGGAAAGAT	60.119	20	AGGCAGCTTAAACCCCAAAT	59.966	20	152	661	812
Unigene0020341	1	p3	(TTC)6	18	884	901	CAATCAAAGCAACCTCAGCA	59.988	20	AAGCACACCTCATTCTTGCC	60.263	20	278	744	1021	TATCTTGTTCTCGATCCGCC	60.177	20	AAGCACACCTCATTCTTGCC	60.263	20	184	838	1021	TATCTTGTTCTCGATCCGCC	60.177	20	TGCCAACGTTTTATTGGTTG	59.462	20	168	838	1005
Unigene0020346	1	p3	(TCC)5	15	313	327	GTGCATTGGGAAGAGAGGAA	60.195	20	CAAATGCTGCTGGTTTGCTA	60.014	20	278	266	543	ATCCTCCTTGACCTCTCCGT	60.073	20	AGCTTTCGAGAATGCACCAT	59.843	20	234	248	481	ATCCTCCTTGACCTCTCCGT	60.073	20	CCCCAACAATGGTGCTAATC	60.192	20	118	248	365
Unigene0020358	1	p2	(AT)7	14	87	100	GGCAACATTTGTAAATAAAAACTCA	58.65	25	CAGCACAACACGTCCATCTT	59.751	20	132	31	162	GGCAACATTTGTAAATAAAAACTCA	58.65	25	CCAAAAGTATTTCCGGCTTG	59.581	20	271	31	301	GGCAACATTTGTAAATAAAAACTCA	58.65	25	CTTGAATCCTCAGCTTGCCT	59.574	20	255	31	285
Unigene0020359	1	p2	(TA)6	12	591	602	ATTTTTGCTGTGCCATCTCC	60.081	20	CGGTTTTGGATGTAATTGCC	60.188	20	169	523	691	ATTTTTGCTGTGCCATCTCC	60.081	20	CCAGATTCGGTTTTGGATGT	59.79	20	176	523	698	ATTTTTGCTGTGCCATCTCC	60.081	20	ACCAGATTCGGTTTTGGATG	59.79	20	177	523	699
Unigene0020374	1	p2	(GA)7	14	1373	1386	AAATGGGAGAAGTGTGTCGG	59.966	20	TGATTGTGAAATCCAAGCCA	60.049	20	127	1305	1431	AAATGGGAGAAGTGTGTCGG	59.966	20	CCAAGCCAACCACCTCTTTA	60.103	20	115	1305	1419	AGGGGCGTAATAAATGGGAG	60.164	20	TGATTGTGAAATCCAAGCCA	60.049	20	138	1294	1431
Unigene0020387	1	p2	(AT)10	20	258	277	AAGGCACTGGGATTTGTTTG	59.971	20	ACTCCATTTTCGGACCCTTC	60.306	20	159	144	302	AGGCTAAGGCACTGGGATTT	60.096	20	ACTCCATTTTCGGACCCTTC	60.306	20	164	139	302	AAGGCACTGGGATTTGTTTG	59.971	20	CTCCATTTTCGGACCCTTCT	60.434	20	158	144	301
Unigene0020391	1	p2	(AG)9	18	14	31
Unigene0020398	1	p3	(AAT)6	18	82	99	ATATACCCTGCGATGCACGA	61.413	20	CAAGTGCAAACTCCCACGTA	59.758	20	257	40	296	ATATACCCTGCGATGCACGA	61.413	20	CAAACTCCCACGTACACCAA	59.46	20	251	40	290	ATATACCCTGCGATGCACGA	61.413	20	AGTGCAAACTCCCACGTACA	59.213	20	255	40	294
Unigene0020405	1	p2	(TA)6	12	942	953	CGAAGAAGAAGCCTTTGGTG	59.986	20	TGTACTCGATGCACCTATACTAATTTT	58.766	27	270	723	992	AAGAAGGCGAAGAAGAAGCC	60.096	20	TGTACTCGATGCACCTATACTAATTTT	58.766	27	277	716	992	TGTGTTGCACTTTTCTTGCC	59.888	20	TGTACTCGATGCACCTATACTAATTTT	58.766	27	174	819	992
Unigene0020406	1	p3	(CCG)5	15	88	102	AGGGACCACTCCAACCTTTC	60.349	20	ACCGAGCCATATACGCTCAC	60.125	20	224	6	229	AGGGACCACTCCAACCTTTC	60.349	20	TAACCATCTGCTCGACAACG	59.864	20	129	6	134	AGGGACCACTCCAACCTTTC	60.349	20	ACGTACTTCCCCCACTTCCT	59.856	20	178	6	183
Unigene0020416	1	p3	(GAG)5	15	787	801	TTCGTGTGGTTGTTCGTGAT	60.008	20	GTGCTTCCCATTTCAAGGAA	60.051	20	187	697	883	CCGTAGGCTGAGGTAGTTCG	59.891	20	GTGCTTCCCATTTCAAGGAA	60.051	20	203	681	883	TGGTTGTTCGTGATGGTGAT	59.812	20	GTGCTTCCCATTTCAAGGAA	60.051	20	181	703	883
Unigene0020417	1	p3	(TTC)5	15	524	538	AATTCAGAACCATGTCCCCA	60.173	20	GTGGCTTTGCACATAGGGTT	60	20	278	352	629	AATTCAGAACCATGTCCCCA	60.173	20	TGATCAGCCAAAACGGTACA	60.111	20	231	352	582	GAATCTGTGCTGGTGTTGGA	59.682	20	GTGGCTTTGCACATAGGGTT	60	20	181	449	629
Unigene0020426	1	p6	(GGGCCG)4	24	537	560	GCAGGGCCCTCTAAGAGTTT	59.848	20	TCCTCCCTGAAAAGTCCTCA	59.773	20	277	312	588	TTACGAGTAGGCGAGGTGGT	59.757	20	ACTTCCCACCCCTTCTGAAT	59.795	20	162	514	675	GCAGGGCCCTCTAAGAGTTT	59.848	20	CCTGAAAAGTCCTCATTCCG	59.665	20	272	312	583
Unigene0020431	1	p2	(AC)7	14	1056	1069	AATTCCATTTCCACAACCCA	60.029	20	TCTTTTATTGGTTGGCACAAGA	59.625	22	209	1017	1225	CCATTTCCACAACCCACTCT	59.82	20	TCTTTTATTGGTTGGCACAAGA	59.625	22	205	1021	1225	CCATTTCCACAACCCACTCT	59.82	20	TGTTCTTTTATTGGTTGGCACA	60.389	22	208	1021	1228
Unigene0020437	1	p6	(TTTTCT)4	24	50	73	TCGCTGCTTTTTAACATACATATTG	59.637	25	GTGGACCACAATCAAAACCC	60.073	20	117	1	117	TCGCTGCTTTTTAACATACATATTG	59.637	25	TCTCCATTTTCGAATCAGGC	60.155	20	152	1	152	TCGCTGCTTTTTAACATACATATTG	59.637	25	TGGACCACAATCAAAACCCT	60.21	20	116	1	116
Unigene0020439	1	p2	(GA)6	12	1657	1668	GAGCTTTGGGTTGCTCTTTG	59.993	20	TGCCAGATTTTATGCTGGGT	60.469	20	207	1576	1782	TGAGCTTTGGGTTGCTCTTT	59.993	20	TGCCAGATTTTATGCTGGGT	60.469	20	208	1575	1782	CTTTGTGCATGCTGTGCTCT	60.207	20	TGCCAGATTTTATGCTGGGT	60.469	20	192	1591	1782
Unigene0020449	1	p2	(CT)7	14	23	36	CACTCTCCCTTCGATTCACC	59.655	20	TTGTCATTGGATCGTTTGGA	59.9	20	106	0	105	CACTCTCCCTTCGATTCACC	59.655	20	AGGGATTTGCCGGATAACTT	59.799	20	233	0	232	CACTCTCCCTTCGATTCACC	59.655	20	CAGCATGACACGAAATCCAG	60.263	20	274	0	273
Unigene0020463	1	p3	(ATT)5	15	1036	1050	CAGTCCACGGTAATCCTGCT	60.134	20	ATGCCAGCCTATCCTACCAA	59.551	20	236	847	1082	TGAAAGAAATGCAGTCCACG	59.84	20	ATGCCAGCCTATCCTACCAA	59.551	20	247	836	1082	AATGCAGTCCACGGTAATCC	59.82	20	ATGCCAGCCTATCCTACCAA	59.551	20	240	843	1082
Unigene0020469	1	p5	(TTTTC)4	20	1085	1104	ATTCTGCTGAGCCAACTGCT	60.164	20	CTCAAAAGCAGCACCACG	59.109	18	102	1025	1126	GTGAACTTCGGTTTCTCGGA	60.232	20	CTCAAAAGCAGCACCACG	59.109	18	228	899	1126	AGGAGAAATTTGGGAGGTGG	60.298	20	CTCAAAAGCAGCACCACG	59.109	18	143	984	1126
Unigene0020496	1	p2	(CA)6	12	96	107	ATCTGGGATTGTGGGAACAC	59.636	20	TGATGGGATTGGAGGAATGT	60.135	20	271	3	273	ATCTGGGATTGTGGGAACAC	59.636	20	GATGGGATTGGAGGAATGTG	60.135	20	270	3	272	ATCTGGGATTGTGGGAACAC	59.636	20	GTTTGATGGGATTGGAGGAA	59.727	20	274	3	276
Unigene0020511	1	p3	(AGC)6	18	121	138	ACCACCACCCCAGGTCTACT	60.681	20	CTGGCCCTCTGTTCTTTCAC	59.844	20	177	68	244	ACCACCACCCCAGGTCTACT	60.681	20	GGCCCTCTGTTCTTTCACAA	60.232	20	175	68	242	ACCACCACCCCAGGTCTACT	60.681	20	CACGATGTAAAATCTGGCCC	60.331	20	190	68	257
Unigene0020516	1	p6	(CGGAGG)4	24	311	334	GGGAGAGCTTGGAGGTTTCT	59.817	20	AAACAAGTGTGGGAACTGCC	60.012	20	160	250	409	AGGGAGAGCTTGGAGGTTTC	59.817	20	AAACAAGTGTGGGAACTGCC	60.012	20	161	249	409	CTCGCCGGAAATATAAGGGT	60.292	20	AAACAAGTGTGGGAACTGCC	60.012	20	223	187	409
Unigene0020517	1	p2	(GA)6	12	14	25
Unigene0020517	2	p3	(AGA)7	21	357	377	ATCTGGACCTCCACATTTGC	59.934	20	GAAGGCTGGCTTCTTGTCAG	60.134	20	246	246	491	ATCTGGACCTCCACATTTGC	59.934	20	AAGGCTGGCTTCTTGTCAGA	60.134	20	245	246	490	ATCTGGACCTCCACATTTGC	59.934	20	GCAGTGTCATCCAGCAGAGA	60.146	20	192	246	437
Unigene0020520	1	p3	(TCT)15	45	543	587	TGCTTAGGGTTTCCCATGTC	59.933	20	TCCGGTGCCTTGATATCTTC	60.036	20	199	498	696	TGCTTAGGGTTTCCCATGTC	59.933	20	GAAAATCCGGTGCCTTGATA	59.901	20	204	498	701	GTTTCCCATGTCTCCACGTT	59.827	20	TCCGGTGCCTTGATATCTTC	60.036	20	191	506	696
Unigene0020521	1	p2	(AT)9	18	570	587
Unigene0020522	1	p3	(GAT)5	15	512	526	AAGTAGCAGAAGCCCGAACC	60.763	20	AGACCCTTCCACCAGGAAAT	59.795	20	155	408	562	GAAGTAGCAGAAGCCCGAAC	59.08	20	AGACCCTTCCACCAGGAAAT	59.795	20	156	407	562	ATTTTACAAAACCTTGGCGG	58.987	20	AGACCCTTCCACCAGGAAAT	59.795	20	179	384	562
Unigene0020522	2	p2	(AT)9	18	1862	1879
Unigene0020523	1	p2	(CT)9	18	158	175	AGCTAGCCAGCCAGCAACTA	60.313	20	TGCTATTGGCTTGTTCATCG	59.833	20	172	128	299	AGCTAGCCAGCCAGCAACTA	60.313	20	TTCATCGCCATCATTAGCAA	60.179	20	159	128	286	AGCTAGCCAGCCAGCAACTA	60.313	20	TCGCCATCATTAGCAACAAA	60.215	20	155	128	282
Unigene0020531	1	p3	(CCA)5	15	914	928	CAACCGCCACCTCAAACTAT	59.993	20	CCAACAGCCCTCCTAGAACA	60.246	20	196	856	1051	CAACCGCCACCTCAAACTAT	59.993	20	CAAGTCCAACAGCCCTCCTA	60.246	20	201	856	1056	CCCATTACACCAACTCCACC	60.088	20	CCAACAGCCCTCCTAGAACA	60.246	20	253	799	1051
Unigene0020537	1	c	(GA)7aaggaaagatggtatatcttttgaaaggttgatgatctttgaagagagagaggtggagaaa(GAG)6	93	1959	2051
Unigene0020542	1	p6	(AACCTC)8	48	107	154	TCAGAATCCCCAACTCCAAG	60.042	20	CTCTTCTCTGGAAACGGTGC	59.989	20	280	41	320	CAGAATCCCCAACTCCAAGA	60.042	20	CTCTTCTCTGGAAACGGTGC	59.989	20	279	42	320	CATGGCCGAAACTGAAGAGT	60.255	20	CTCTTCTCTGGAAACGGTGC	59.989	20	238	83	320
Unigene0020554	1	p2	(TC)7	14	1	14
Unigene0020573	1	p6	(TGAGAA)4	24	349	372	AGAAGGCTGTAATGGGGGAT	59.789	20	TGCAATAGATCAGGTTCTGCC	60.228	21	211	218	428	GATAATGAAAATCGGGCGAA	59.87	20	TCAGGTTCTGCCTCTTCACTC	59.589	21	147	273	419	TAATGAAAATCGGGCGAAAA	60.385	20	TGCAATAGATCAGGTTCTGCC	60.228	21	154	275	428
Unigene0020573	2	p6	(TGAGAA)4	24	502	525	GAGTGAAGAGGCAGAACCTGA	59.589	21	GCAGGAAATTGCATTCCAAA	60.952	20	243	399	641	GAGTGAAGAGGCAGAACCTGA	59.589	21	CAGGAAATTGCATTCCAAAA	58.6	20	242	399	640	AAGAGTGAAGAGGCAGAACCTG	60.053	22	GCAGGAAATTGCATTCCAAA	60.952	20	245	397	641
Unigene0020591	1	p2	(TA)6	12	858	869
Unigene0020594	1	p2	(AG)6	12	155	166	CTCTGGCGTGGATTTTTGAT	60.074	20	TCTCGATTCTGGGGTTTCAC	60.05	20	278	90	367	GGAGAAGAGGAAATGGAGGG	60.008	20	GATGCTATGGGCTCCTCTTG	59.797	20	239	15	253	GGAGAAGAGGAAATGGAGGG	60.008	20	ATGCTATGGGCTCCTCTTGA	59.797	20	238	15	252
Unigene0020595	1	c	(CT)7cacttctgtagttgttcccctgtttgggggagcaattttggctatctacaatcacacacactaaaacgcgcg(CT)6	98	8	105
Unigene0020605	1	p3	(GAA)5	15	27	41	GCCGACGATTGGTAGATTTC	59.533	20	ATGAATAACCCCCAACACCA	59.91	20	239	3	241	CCGACGATTGGTAGATTTCC	59.387	20	ATGAATAACCCCCAACACCA	59.91	20	238	4	241	GCCGACGATTGGTAGATTTC	59.533	20	AAGCTTGCACCAATAAACGC	60.272	20	165	3	167
Unigene0020618	1	p4	(TGTA)4	16	81	96	TTTGGCGTATCACAAAATTCA	59.063	21	GGTATTTTTGCCTGGGATCA	59.762	20	147	2	148	TTGGCGTATCACAAAATTCATC	59.838	22	GGTATTTTTGCCTGGGATCA	59.762	20	146	3	148	TTTGGCGTATCACAAAATTCA	59.063	21	AGTGGTATTTTTGCCTGGGA	59.429	20	150	2	151
Unigene0020621	1	p3	(CTG)5	15	1420	1434	TTATCTTCTGGGGGCTTGTG	60.066	20	TGGGTGTGATGTCTCCTCAA	60.088	20	256	1388	1643	TTATCTTCTGGGGGCTTGTG	60.066	20	GCTAGCTCAAGAGGTCGTCG	60.299	20	175	1388	1562	TTATCTTCTGGGGGCTTGTG	60.066	20	TCTCCTCAAAACAATGGGCT	59.67	20	245	1388	1632
Unigene0020621	2	p2	(CT)8	16	1656	1671	TTGAGGAGACATCACACCCA	60.088	20	GTGCAGCTTTGCATCGATTA	59.983	20	225	1624	1848	TTGAGGAGACATCACACCCA	60.088	20	CTCAAAGGGGGAATGAAACA	59.903	20	200	1624	1823	AGCCCATTGTTTTGAGGAGA	59.67	20	GTGCAGCTTTGCATCGATTA	59.983	20	236	1613	1848
Unigene0020626	1	p2	(AG)6	12	890	901	GCTGCTTCAAAAGACGGTTC	60	20	CAGTTCGGCAGTTTCCTCTC	59.989	20	236	698	933	ACGCCTTCATGATGGATAGC	60.066	20	CAGTTCGGCAGTTTCCTCTC	59.989	20	254	680	933	AAGTAACCGTATTCGCACGC	60.159	20	CAGTTCGGCAGTTTCCTCTC	59.989	20	270	664	933
Unigene0020632	1	p2	(AG)10	20	1032	1051	CAGGCCTCCTCACTTGAATC	59.803	20	TGCACATATAACAGACACAACCC	59.805	23	182	899	1080	CAGGCCTCCTCACTTGAATC	59.803	20	GCACATATAACAGACACAACCCA	59.805	23	181	899	1079	TCAAATAGCCGTTGGAGAGG	60.206	20	GCACATATAACAGACACAACCCA	59.805	23	221	859	1079
Unigene0020639	1	p2	(AC)6	12	41	52
Unigene0020642	1	p3	(TCG)5	15	491	505	TTTGTCTCCATCGAACTCCC	60.05	20	TGCCATCTGATTTCCCTTTC	60.014	20	119	414	532	TTTGTCTCCATCGAACTCCC	60.05	20	GCCATCTGATTTCCCTTTCA	60.014	20	118	414	531	TTTGTCTCCATCGAACTCCC	60.05	20	TCAAATCCCACCAGCTTTTC	60.051	20	152	414	565
Unigene0020648	1	p2	(TA)8	16	761	776	GAAGATGAGCCACTTTTCGC	59.962	20	AAATAATAAAAACCCTTTCCCGA	59.205	23	271	542	812	GAAGATGAGCCACTTTTCGC	59.962	20	AATAATAAAAACCCTTTCCCGA	58.041	22	270	542	811	TTTGCATGTCCCACTCTTTG	59.691	20	AAATAATAAAAACCCTTTCCCGA	59.205	23	146	667	812
Unigene0020649	1	p2	(TC)7	14	49	62	CCCCTCTCTTCCTCCACTTT	59.671	20	GGCGATCTTGGTATCAATGG	60.296	20	252	14	265	CCCCTCTCTTCCTCCACTTT	59.671	20	CCTCGAGCTCGCTAACAAAT	59.615	20	178	14	191	CCCCTCTCTTCCTCCACTTT	59.671	20	GTGGAGGCGATCTTGGTATC	59.513	20	257	14	270
Unigene0020649	2	p2	(TA)8	16	1109	1124	GAAGATGAGCCACTTTTCGC	59.962	20	AAATAATAAAAACCCTTTCCCGA	59.205	23	271	890	1160	GAAGATGAGCCACTTTTCGC	59.962	20	AATAATAAAAACCCTTTCCCGA	58.041	22	270	890	1159	TTTGCATGTCCCACTCTTTG	59.691	20	AAATAATAAAAACCCTTTCCCGA	59.205	23	146	1015	1160
Unigene0020679	1	p2	(AG)6	12	1039	1050
Unigene0020685	1	p3	(TCA)5	15	241	255	CGGTTAAATCCCAAATCAACA	59.685	21	GTTGGTGGATATGGCTACGG	60.214	20	265	178	442	CGGTTAAATCCCAAATCAACA	59.685	21	TGGTGGATATGGCTACGGTT	60.214	20	263	178	440	CGGTTAAATCCCAAATCAACA	59.685	21	TTGGTGGATATGGCTACGGT	60.214	20	264	178	441
Unigene0020727	1	p2	(AG)11	22	1	22
Unigene0020734	1	p2	(TC)7	14	210	223	TTGATCTCTTTTTGTGGCTCA	58.488	21	TCATACAGAGGACACGCCAG	59.855	20	216	158	373	TTGATCTCTTTTTGTGGCTCA	58.488	21	CTCATACAGAGGACACGCCA	59.855	20	217	158	374	TTGATCTCTTTTTGTGGCTCA	58.488	21	GACACGCCAGGAAGAAAGAC	59.851	20	206	158	363
Unigene0020734	2	p2	(TC)6	12	434	445	CTGGCGTGTCCTCTGTATGA	59.855	20	CAAAGGAAGCCCAAGTGAAA	60.22	20	180	354	533	TGGCGTGTCCTCTGTATGAG	59.855	20	CAAAGGAAGCCCAAGTGAAA	60.22	20	179	355	533	GTCTTTCTTCCTGGCGTGTC	59.851	20	CAAAGGAAGCCCAAGTGAAA	60.22	20	190	344	533
Unigene0020734	3	c	(CT)7ttctcc(CT)6	32	580	611	TTTCACTTGGGCTTCCTTTG	60.22	20	TCCCCACACTTTTGTGTCTG	59.565	20	178	514	691	TTTCACTTGGGCTTCCTTTG	60.22	20	CCCCACACTTTTGTGTCTGA	59.565	20	177	514	690	TCACTTGGGCTTCCTTTGTC	60.232	20	TCCCCACACTTTTGTGTCTG	59.565	20	176	516	691
Unigene0020735	1	p2	(TC)7	14	210	223	TTGATCTCTTTTTGTGGCTCA	58.488	21	TCATACAGAGGACACGCCAG	59.855	20	216	158	373	TTGATCTCTTTTTGTGGCTCA	58.488	21	CTCATACAGAGGACACGCCA	59.855	20	217	158	374	TTGATCTCTTTTTGTGGCTCA	58.488	21	GACACGCCAGGAAGAAAGAC	59.851	20	206	158	363
Unigene0020735	2	p2	(CT)6	12	518	529	TGGCGTGTCCTCTGTATGAG	59.855	20	GTCTTCGCTTTCAAACAGGC	60	20	257	355	611	GTCTTTCTTCCTGGCGTGTC	59.851	20	GTCTTCGCTTTCAAACAGGC	60	20	268	344	611	GTCTTTCTTCCTGGCGTGTC	59.851	20	GGTCTTCGCTTTCAAACAGG	59.853	20	269	344	612
Unigene0020735	3	p2	(CT)7	14	638	651	GCCTGTTTGAAAGCGAAGAC	60	20	CAAAGGAAGCCCAAGTGAAA	60.22	20	147	592	738	GCCTGTTTGAAAGCGAAGAC	60	20	GACAAAGGAAGCCCAAGTGA	60.232	20	149	592	740	GCCTGTTTGAAAGCGAAGAC	60	20	ACAAAGGAAGCCCAAGTGAA	59.711	20	148	592	739
Unigene0020735	4	c	(CT)7ttctcc(CT)6	32	785	816	GCCTGTTTGAAAGCGAAGAC	60	20	TACCTCTCTTCCCACCGTCA	60.646	20	255	592	846	TTTCACTTGGGCTTCCTTTG	60.22	20	TCCCCACACTTTTGTGTCTG	59.565	20	178	719	896	TTTCACTTGGGCTTCCTTTG	60.22	20	CCCCACACTTTTGTGTCTGA	59.565	20	177	719	895
Unigene0020769	1	p2	(GA)6	12	51	62	GATTCTCGAACCCTTCTCCC	60.015	20	TCCCGTTCTGCCTTCTCTAA	59.948	20	265	10	274	GATTCTCGAACCCTTCTCCC	60.015	20	AATTTCTCCCGTTCTGCCTT	60.074	20	271	10	280	CCTTCTCCCATCACACTCGT	60.112	20	TCCCGTTCTGCCTTCTCTAA	59.948	20	254	21	274
Unigene0020769	2	p2	(AT)8	16	219	234	GATTCTCGAACCCTTCTCCC	60.015	20	TCCCGTTCTGCCTTCTCTAA	59.948	20	265	10	274	GATTCTCGAACCCTTCTCCC	60.015	20	AATTTCTCCCGTTCTGCCTT	60.074	20	271	10	280	CCTTCTCCCATCACACTCGT	60.112	20	TCCCGTTCTGCCTTCTCTAA	59.948	20	254	21	274
Unigene0020774	1	p2	(TC)11	22	103	124	CTCTCCCTCCTCACTCTCACA	59.564	21	TTTGGTGGTGGTGCTGTTTA	60.004	20	243	41	283	TCTCCCTCCTCACTCTCACA	58.446	20	TTTGGTGGTGGTGCTGTTTA	60.004	20	242	42	283	TCCCTCCTCACTCTCACATTC	59.243	21	TTTGGTGGTGGTGCTGTTTA	60.004	20	240	44	283
Unigene0020784	1	p2	(CT)6	12	1	12
Unigene0020789	1	p2	(GT)10	20	269	288	GTCAATCGGCAAGGACCTAA	60.074	20	TCTGGACCTAGATGTTGGGG	59.92	20	253	239	491	GCATCACCATGGGGAGTATC	60.166	20	GGGCGAGTGTGGTTAGGTTA	59.993	20	261	214	474	GTCAATCGGCAAGGACCTAA	60.074	20	CTAGATGTTGGGGCGAGTGT	60.134	20	246	239	484
Unigene0020802	1	p2	(CT)10	20	5	24
Unigene0020804	1	p3	(GCG)5	15	980	994	GAAAGGTGGGGATTGGTTTT	60.032	20	CCACCAAACATGAAACCCTC	60.21	20	255	864	1118	TGAGCAAGAATTGGGAAAGG	60.184	20	CCACCAAACATGAAACCCTC	60.21	20	269	850	1118	GTGGGGTGTTTGCAGAAGAT	59.973	20	GGCTTTTGGAAAAGAACCCT	59.571	20	268	782	1049
Unigene0020826	1	p2	(CT)8	16	469	484	TGACGTTGGAGGAGAAATCC	60.05	20	GCTTGCATAACTTTTCTCCCA	59.352	21	273	246	518	AGGCGAGAATGTGGAATTTG	60.074	20	GCTTGCATAACTTTTCTCCCA	59.352	21	124	395	518	AAGAAGCGGCCAAAAGAAAT	60.204	20	GCTTGCATAACTTTTCTCCCA	59.352	21	210	309	518
Unigene0020834	1	p5	(GAGGT)4	20	1269	1288
Unigene0020855	1	c	(CA)6aacacactattttcacacacgacatcgcaataaggaggaggaggaagaagaagttcatatacatacaattcttga(AT)9	105	114	218	TGCACTTGCAGAATTTGCTT	59.614	20	TTGCTATCATCCACAGCCAA	60.22	20	257	61	317	TGCACTTGCAGAATTTGCTT	59.614	20	ATTGCTATCATCCACAGCCA	59.105	20	258	61	318	TGCACTTGCAGAATTTGCTT	59.614	20	TCATCCACAGCCAATACATGA	59.94	21	251	61	311
Unigene0020859	1	p2	(CT)8	16	102	117	ACTTGACTCTCCGCTGCTGT	60.205	20	TCGTTCTCAAAGCATGCAAC	59.995	20	224	7	230	ACTTGACTCTCCGCTGCTGT	60.205	20	CTGCAGAACATTTTTGGGGT	59.971	20	253	7	259	ACTTGACTCTCCGCTGCTGT	60.205	20	AGCAGATGAGAATGGGGATG	60.034	20	167	7	173
Unigene0020863	1	p2	(GA)12	24	43	66	GAAATTGCAATGAAATCGAATG	59.438	22	TCCAGGTTTCACGCTCTTCT	59.989	20	166	0	165	GAAATTGCAATGAAATCGAATG	59.438	22	TTTCCAGGTTTCACGCTCTT	59.853	20	168	0	167	GAAATTGCAATGAAATCGAATG	59.438	22	TTCCAGGTTTCACGCTCTTC	60.375	20	167	0	166
Unigene0020866	1	p2	(TC)7	14	901	914	AAACGAAGCTGAAAACGCAT	59.889	20	CCTCCCCTGCTAAACCTACC	59.955	20	268	698	965	AAACGAAGCTGAAAACGCAT	59.889	20	CCCTCCCCTGCTAAACCTAC	59.955	20	269	698	966	AAACGAAGCTGAAAACGCAT	59.889	20	ACCCTCCCCTGCTAAACCTA	59.955	20	270	698	967
Unigene0020869	1	p3	(GCG)5	15	76	90	TTTTTCGACTCTTCGGCATT	59.823	20	AAGACCGGCTCCATAAACCT	59.962	20	255	2	256	TTTTTCGACTCTTCGGCATT	59.823	20	ATTTAGCGGCCATTTCATTG	59.928	20	275	2	276	TTTTTCGACTCTTCGGCATT	59.823	20	TGAAGACCGGCTCCATAAAC	60.074	20	257	2	258
Unigene0020870	1	p3	(GAC)6	18	679	696	TTTCTTGCCCTAACAATCCG	60.067	20	TCCTCACCATCATCCTCCTC	60.008	20	274	463	736	GATGACGAGGAAGACGGAAA	60.195	20	TTTCTTTGGTGGCTGTAGGG	60.103	20	264	537	800	AGAGGATCCTGATGACGACG	60.223	20	TTTCTTTGGTGGCTGTAGGG	60.103	20	148	653	800
Unigene0020881	1	p4	(AAAG)4	16	443	458	AAAGGAAATGGAAAATCGGG	60.123	20	TTGCTCTGTAATCTGCTGCC	59.178	20	141	377	517	AACCTCTGCTGCTGCATCTT	60.164	20	TTGCTCTGTAATCTGCTGCC	59.178	20	216	302	517	CCGGATGGTAAAGAGAGTGC	59.694	20	TTGCTCTGTAATCTGCTGCC	59.178	20	263	255	517
Unigene0020883	1	p2	(AG)9	18	1321	1338
Unigene0020891	1	p2	(TA)7	14	144	157	ATGGCAGACATTCTTCCTGG	60.073	20	TTTTCGTCCAAATCAAAGGC	60.053	20	153	51	203	ATGGCAGACATTCTTCCTGG	60.073	20	GGGCAATCATCGAACATTCT	59.9	20	262	51	312	TGCTGCATCTTCTTGAGCAT	59.704	20	TTTTCGTCCAAATCAAAGGC	60.053	20	127	77	203
Unigene0020895	1	p3	(GAA)6	18	730	747	ATTGGGAGGTAGGTTTTGGG	60.046	20	CACTGCACCACCACCTATTG	60.025	20	214	617	830	ATTGGGAGGTAGGTTTTGGG	60.046	20	CTGCAATAAGCCTTTCTCCG	59.975	20	278	617	894	GGTGGAAAATCAGAGGACCA	59.903	20	CACTGCACCACCACCTATTG	60.025	20	147	684	830
Unigene0020897	1	c	(GAGG)4(GA)7	30	146	175	GTTCATTCAAGAAGCCACGG	60.636	20	AGGGCATAGCCTTCATCAAA	59.668	20	264	93	356	GTTCATTCAAGAAGCCACGG	60.636	20	GCTAAGGCTGCCGTTTGATA	60.364	20	187	93	279	GTTCATTCAAGAAGCCACGG	60.636	20	GCTGAAGGAACTGCTAAGGC	59.222	20	199	93	291
Unigene0020903	1	p2	(GA)11	22	437	458	GGGTGCCATCTTTTTCTCCT	60.443	20	CCAAAGTCCCAAGATTCACAA	59.956	21	266	304	569	CAATTCTTGAAGTGGGGTGC	60.495	20	CCAAAGTCCCAAGATTCACAA	59.956	21	280	290	569	AAGTGGGGTGCCATCTTTTT	60.723	20	CCAAAGTCCCAAGATTCACAA	59.956	21	271	299	569
Unigene0020906	1	p2	(TG)9	18	794	811	GATCAAATCCATCTTCGGGA	59.831	20	TGGGATCAACTCACATGTTAAA	57.999	22	265	695	959	GGCATCTGGTGGATCAAATC	60.289	20	TGGGATCAACTCACATGTTAAA	57.999	22	276	684	959	TGCAGTCGTTGAGCTTTCTG	60.324	20	TGGGATCAACTCACATGTTAAA	57.999	22	197	763	959
Unigene0020924	1	p3	(GGA)5	15	251	265	AGCTCAGTGGGGCACATTAC	60.142	20	ATGCAGCCTTTACATGAGGG	60.096	20	256	86	341	TTTTCCAATTCCAGGCAGAG	60.184	20	ATGCAGCCTTTACATGAGGG	60.096	20	144	198	341	AGCTGGAAGTGGTGGTTCAG	60.298	20	ATGCAGCCTTTACATGAGGG	60.096	20	120	222	341
Unigene0020939	1	p2	(AG)7	14	792	805	CGGCAAAGAATTACTGCTCC	59.845	20	CAGAACTTTTGGCCTCTGGA	60.366	20	236	676	911	GCTCCTCAAACCATGCATCT	60.226	20	CAGAACTTTTGGCCTCTGGA	60.366	20	221	691	911	TCAAACCATGCATCTCTCCA	60.201	20	TGCTCGGTCTTTTCTGTGAA	59.566	20	261	696	956
Unigene0020942	1	p4	(CTCC)4	16	20	35
Unigene0020943	1	p6	(AATTCG)4	24	40	63
Unigene0020944	1	p4	(CTCC)4	16	20	35
Unigene0020948	1	p3	(ATA)5	15	119	133	GGCGTGGGGTTATTAGTTCA	59.823	20	GAAGGTCGAAAGGTGACTGC	59.851	20	216	54	269	GGCGTGGGGTTATTAGTTCA	59.823	20	GACATTCTGGAACTGGAGCC	59.661	20	112	54	165	GGCGTGGGGTTATTAGTTCA	59.823	20	TTTTGAGGGACTTGGGAAGA	59.641	20	130	54	183
Unigene0020969	1	p2	(AT)7	14	524	537	TAATGCATTTGCAATGGCTC	59.668	20	TTGTTTCTTTACATTTTATTTTCCGA	59.42	26	232	335	566	TAATGCATTTGCAATGGCTC	59.668	20	TGTTTCTTTACATTTTATTTTCCGA	58.318	25	231	335	565	ATCATTTGGGGCACTTCTCA	60.461	20	TTGTTTCTTTACATTTTATTTTCCGA	59.42	26	130	437	566
Unigene0020995	1	p3	(AGC)5	15	206	220	TACCCTTCCCCTTACCTTGG	60.172	20	GTTTCAGATGAGAGGGCCAG	59.803	20	166	153	318	TACTCCAAACTCCAGACCGC	60.255	20	AAGAAGAAACGGGAAGAGGC	59.827	20	232	12	243	TACCCTTCCCCTTACCTTGG	60.172	20	ATCCCCACCAGATATACCCC	59.728	20	257	153	409
Unigene0021018	1	p6	(GCCCCC)4	24	550	573	TGGTGGTGGAGGGTTGTAAT	60.088	20	CCACCACTAACATCTGCCCT	59.989	20	245	447	691	ATGGTGGTGGAGGGTTGTAA	60.088	20	CCACCACTAACATCTGCCCT	59.989	20	246	446	691	AGTACGGCACAATTGGGTTC	59.859	20	CCACCACTAACATCTGCCCT	59.989	20	213	479	691
Unigene0021018	2	p3	(GCG)5	15	705	719	AGGGCAGATGTTAGTGGTGG	59.989	20	ATGGGAGGGATCCAAGTACC	60.015	20	148	672	819	AGGGCAGATGTTAGTGGTGG	59.989	20	TTTGTGATGGCCAAGAATGA	60.049	20	183	672	854	GATGTTAGTGGTGGGGGTTG	60.088	20	ATGGGAGGGATCCAAGTACC	60.015	20	142	678	819
Unigene0021029	1	p2	(AG)7	14	1	14
Unigene0021036	1	c	(AT)6tggaggagacagaagaagaaact(GA)10	55	284	338	TGAACCAAGGTTGCATGTGT	60.008	20	AAACACTGAGCACAAACCCC	60.012	20	278	137	414	TGAACCAAGGTTGCATGTGT	60.008	20	AACACTGAGCACAAACCCCT	59.622	20	277	137	413	CCAAAACACCCACCACCTAT	59.569	20	AAACACTGAGCACAAACCCC	60.012	20	160	255	414
Unigene0021036	2	p2	(GA)7	14	973	986	CTCTGGCAAAGAGATGGACC	59.803	20	AAATTGTATATCACTTTGCATCCAT	58.019	25	146	873	1018	CCACCTTTTTCCCTTTCACA	59.942	20	TCTTTATGCAAGTTGTAAGAGAATTGA	59.77	27	150	931	1080	CACCACCTTTTTCCCTTTCA	59.942	20	TCTTTATGCAAGTTGTAAGAGAATTGA	59.77	27	152	929	1080
Unigene0021037	1	p2	(GA)7	14	1	14
Unigene0021050	1	p2	(TC)8	16	1399	1414
Unigene0021077	1	c	(CACT)4cttccttcttttcttgggaactataaaggtcatagattttgatactaagagaatatagctcatacattagtccggaaaaaaggcac(CACT)4	118	35	152	AGCTCATACATTAGTCCGGAAA	57.913	22	TGACCTTTATAGTTCCCAAGAAAA	58.325	24	180	4	183	AGCTCATACATTAGTCCGGAAA	57.913	22	TGACCTTTATAGTTCCCAAGAAAAG	59.175	25	180	4	183	AGCTCATACATTAGTCCGGAAA	57.913	22	TGACCTTTATAGTTCCCAAGAAA	57.052	23	180	4	183
Unigene0021083	1	p4	(AAAC)4	16	929	944	GACGAGAACCTGCAAAGGAG	59.989	20	AGCACAGAACCGCTCTGAAT	60.02	20	245	766	1010	GACGAGAACCTGCAAAGGAG	59.989	20	GAACCGCTCTGAATTCTTGC	59.962	20	239	766	1004	GACGAGAACCTGCAAAGGAG	59.989	20	ATTAACCGCAGCACAGAACC	60.14	20	254	766	1019
Unigene0021087	1	p3	(AGA)5	15	173	187	GAAGTGAGGAACGCTTCTGG	59.989	20	GAGCCACCATCCAATATTCC	59.204	20	114	98	211	AAGTGAGGAACGCTTCTGGA	59.989	20	GAGCCACCATCCAATATTCC	59.204	20	113	99	211	CTTAGGCGCTCACCTTTCAC	60.015	20	GAGCCACCATCCAATATTCC	59.204	20	186	26	211
Unigene0021097	1	p2	(TC)17	34	2630	2663
Unigene0021099	1	p3	(TCT)6	18	754	771	AGAACTTGGAATGGTGACGG	59.966	20	CTGAAAGCCTTGAAGATGGG	59.807	20	262	630	891	AGAACTTGGAATGGTGACGG	59.966	20	AGCCTTGAAGATGGGATTCA	59.629	20	257	630	886	AGAACTTGGAATGGTGACGG	59.966	20	TATTCCTTCGCCGAATTTGT	59.547	20	200	630	829
Unigene0021099	2	p3	(CTG)7	21	988	1008	TCGGCGAAGGAATAGACATC	60.177	20	CAGGGCGGTTGAGTTCTTAG	59.869	20	243	816	1058	TCGGCGAAGGAATAGACATC	60.177	20	GATATGCATACAGGGCGGTT	59.813	20	253	816	1068	TTCGAGAGATGGGATTCGAG	60.295	20	CAGGGCGGTTGAGTTCTTAG	59.869	20	150	909	1058
Unigene0021100	1	p2	(AG)7	14	175	188	TCCCAGCTCAACCAATAACG	61.021	20	GCTGCTGATTTGGGAATTGT	60.081	20	235	82	316	TCCCAGCTCAACCAATAACG	61.021	20	ATGGCGTAAGCTGCTGATTT	59.873	20	244	82	325	TCCCAGCTCAACCAATAACG	61.021	20	TAGAGACGATGCATATGGCG	59.816	20	258	82	339
Unigene0021100	2	p2	(GA)7	14	992	1005	TTTGCTTTTGCCTTTGCTTT	60	20	TTCACCCAGCATTGTTCGTA	60.111	20	114	944	1057	TTTTGCTTTTGCCTTTGCTT	60	20	TTCACCCAGCATTGTTCGTA	60.111	20	115	943	1057	TTTGCTTTTGCCTTTGCTTT	60	20	TCACCCAGCATTGTTCGTAA	60.111	20	113	944	1056
Unigene0021101	1	p2	(GA)6	12	30	41
Unigene0021103	1	p2	(TA)8	16	529	544	CCTAACCCGAAGCCTAAACC	59.96	20	CTTTCTGTTCGCCGATGATT	60.214	20	210	433	642	CCCTAACCCGAAGCCTAAAC	59.96	20	CTTTCTGTTCGCCGATGATT	60.214	20	211	432	642	ACCCTAACCCGAAGCCTAAA	59.96	20	CTTTCTGTTCGCCGATGATT	60.214	20	212	431	642
Unigene0021113	1	p3	(ATA)7	21	287	307	TTGCCATGGCTTAATCATCA	60.035	20	GGAAGCAAGGAATTGCAGAG	59.955	20	260	264	523	TTGCCATGGCTTAATCATCA	60.035	20	AGGAAGCAAGGAATTGCAGA	59.955	20	261	264	524	TTGCCATGGCTTAATCATCA	60.035	20	AGCCTACAGTTGGGCGAGTA	59.898	20	242	264	505
Unigene0021119	1	p2	(GA)7	14	1515	1528
Unigene0021121	1	p2	(GA)8	16	722	737
Unigene0021126	1	p3	(TGA)5	15	448	462	TCGAGCAAGCGATGAGTAGA	59.847	20	ATCCAACATCCTCACCCAAC	59.636	20	246	311	556	TCTCGAGCAAGCGATGAGTA	59.847	20	ATCCAACATCCTCACCCAAC	59.636	20	248	309	556	AATGGAGACGGCTTTCCTCT	60.212	20	ATCCAACATCCTCACCCAAC	59.636	20	202	355	556
Unigene0021136	1	p2	(CT)6	12	25	36
Unigene0021151	1	p2	(TC)6	12	697	708	GGGAAACTATCTGCCCCAAT	60.152	20	CCACTTTTCTTGCCCCATAA	59.931	20	193	562	754	AGTTGGAATGGGAAACAACG	59.83	20	CCACTTTTCTTGCCCCATAA	59.931	20	220	535	754	GGGAAACTATCTGCCCCAAT	60.152	20	CAAACACGGCCACTTTTCTT	60.147	20	202	562	763
Unigene0021153	1	p2	(TC)9	18	520	537	GGTACGACCCGACTGCTAAA	60.132	20	CAATAAACCAAAATTCAAGTGCC	59.775	23	251	319	569	CGTTGAGGAAGCCCTAGATG	59.83	20	CAATAAACCAAAATTCAAGTGCC	59.775	23	223	347	569	GAAGGCCGATCGCTATTGTA	60.196	20	CAATAAACCAAAATTCAAGTGCC	59.775	23	190	380	569
Unigene0021154	1	p2	(AG)6	12	819	830	AACCCGTGATGATCCTTCAG	59.927	20	TCGATTGCCGTTAAATTGCT	60.588	20	163	717	879	AACCCGTGATGATCCTTCAG	59.927	20	CTCGATTGCCGTTAAATTGC	60.588	20	164	717	880	TTCAGAACCCATTTCTCGCT	59.813	20	TCGATTGCCGTTAAATTGCT	60.588	20	148	732	879
Unigene0021158	1	p4	(AATA)4	16	602	617	GATGGGGACGAGCAATTAGA	60.036	20	TTGAGGTGCACTTGATTTGC	59.847	20	149	533	681	CGCTACACTCGACCTAAGGG	59.891	20	TTGAGGTGCACTTGATTTGC	59.847	20	249	433	681	TGATGACGCTACACTCGACC	59.862	20	TTGAGGTGCACTTGATTTGC	59.847	20	255	427	681
Unigene0021160	1	p2	(TC)17	34	213	246	CGCTCTCTGCTCCCTCTCTA	59.989	20	ACAGCAGACGGAGTATGCCT	59.898	20	266	13	278	CGGTATACACATGCGTTTGG	59.872	20	CGAACACAGCAGACGGAGTA	60.049	20	152	132	283	ATAGCGAGCCCAACGAGTAA	59.867	20	CGAACACAGCAGACGGAGTA	60.049	20	240	44	283
Unigene0021161	1	p2	(AC)9	18	311	328	CACGGGTCTCCAAGGTAATG	60.366	20	TCTGGTGGGTTGATCCTCTC	60.048	20	271	249	519	TTCACGGGTCTCCAAGGTAA	60.486	20	TCTGGTGGGTTGATCCTCTC	60.048	20	273	247	519	TTTCACGGGTCTCCAAGGTA	60.486	20	TCTGGTGGGTTGATCCTCTC	60.048	20	274	246	519
Unigene0021165	1	p3	(GAT)5	15	371	385	TGTTGGGAGAAGCTGGATCT	59.803	20	TTTTCGACTGGGAACTTTCG	60.22	20	268	173	440	TTGGGAGAAGCTGGATCTTG	60.331	20	TTTTCGACTGGGAACTTTCG	60.22	20	266	175	440	CCGTACGATTGGTTTTGAGG	60.357	20	TTTTCGACTGGGAACTTTCG	60.22	20	234	207	440
Unigene0021165	2	p3	(TGA)6	18	493	510	CGAAAGTTCCCAGTCGAAAA	60.22	20	CTTCTTCACCCTTCCCATCA	60.042	20	121	421	541	CGAAAGTTCCCAGTCGAAAA	60.22	20	TCTTCACCCTTCCCATCATC	59.862	20	119	421	539	TAACGCTGGCAATTCGTATG	59.725	20	AGGTGCAAATTCATAACCCG	59.823	20	277	456	732
Unigene0021165	3	p6	(ACTCCA)4	24	755	778	CGGGTTATGAATTTGCACCT	59.823	20	GACTTCTTGCCACTCTTCGG	59.989	20	206	713	918	CGGGTTATGAATTTGCACCT	59.823	20	ACTTCTTGCCACTCTTCGGA	59.989	20	205	713	917	CGGGTTATGAATTTGCACCT	59.823	20	TCTCCCGTGTTTGAGGAATC	60.05	20	173	713	885
Unigene0021187	1	p2	(CT)10	20	61	80	TGCACTGGTTGCACTTTCTC	60.032	20	ATCATTATTTCCATGCCCCA	59.979	20	223	6	228	TGCACTGGTTGCACTTTCTC	60.032	20	TCATTATTTCCATGCCCCAT	59.979	20	222	6	227	CACTGCACTGGTTGCACTTT	59.946	20	ATCATTATTTCCATGCCCCA	59.979	20	226	3	228
Unigene0021214	1	p2	(AG)6	12	888	899	TCTTTGGTCGATTCCTCCAC	60.05	20	AAGTATTCATATTTCTTTTGGCCG	59.79	24	257	670	926	TCTTTGGTCGATTCCTCCAC	60.05	20	GTATTCATATTTCTTTTGGCCG	57.736	22	255	670	924	CCCAACCACTTTGATTTCGT	59.83	20	AAGTATTCATATTTCTTTTGGCCG	59.79	24	216	711	926
Unigene0021224	1	p2	(CT)6	12	11	22
Unigene0021233	1	p2	(TC)6	12	1184	1195	TGACAAATGCCGCAGTAGAG	60.011	20	TAATTTTCTGCCCACCCAAA	60.294	20	276	1022	1297	CATCGTCGATCCCATTTTCT	59.894	20	TAATTTTCTGCCCACCCAAA	60.294	20	242	1056	1297	GATCTTGGCAGATGGGTCAT	59.893	20	TAATTTTCTGCCCACCCAAA	60.294	20	199	1099	1297
Unigene0021241	1	p3	(TTC)7	21	1167	1187	ATCGCGTCCAATTCTTTCAG	60.214	20	TCAAGCTCGACTCCTTCCAT	59.95	20	226	1070	1295	CACCTTCTGCACCGAGAAAT	60.255	20	TCAAGCTCGACTCCTTCCAT	59.95	20	263	1033	1295	TTTCAGCAAATCTTCCTGCC	60.331	20	TCAAGCTCGACTCCTTCCAT	59.95	20	212	1084	1295
Unigene0021242	1	p2	(CT)6	12	33	44	AGCTCTAGCCCTCTCTCTCCA	59.87	21	GGACTTCAAATCAGCTCCGA	60.34	20	119	9	127	TGGAGCTCTAGCCCTCTCTCT	59.87	21	GGACTTCAAATCAGCTCCGA	60.34	20	122	6	127	GCTCTAGCCCTCTCTCTCCA	58.868	20	GGACTTCAAATCAGCTCCGA	60.34	20	118	10	127
Unigene0021250	1	p3	(CCA)9	27	95	121	CCCTCGCTCCTAAGCTCAC	60.104	19	TTGAGCATTGGGTGTTCTCA	60.24	20	254	73	326	CCCTCGCTCCTAAGCTCAC	60.104	19	ATTCCGATCTGTTCTTGCGT	59.7	20	208	73	280	CCCTCGCTCCTAAGCTCAC	60.104	19	CACCAGAATGTCCTTCCACC	60.363	20	171	73	243
Unigene0021263	1	c	(TGAATA)4tgaatttgtgtttcgaacgggtttgaaaattaggttttgagaaggggagattgaagggctggttataagcattttttacgatactgatatttttc(GA)6	131	1059	1189	TCTCCCGCTTCTTTTCATGT	59.813	20	CAACTGTACAACGCAAATGGA	59.641	21	255	998	1252	ATGTTATCGGTTGTCGCCAT	60.221	20	CAACTGTACAACGCAAATGGA	59.641	21	239	1014	1252	TTCATGTTATCGGTTGTCGC	59.548	20	CAACTGTACAACGCAAATGGA	59.641	21	242	1011	1252
Unigene0021264	1	p3	(TGA)6	18	411	428	TGATCTGTATCCCAGTGCCA	60.072	20	GTAGATGCCTTTGCAGCCTC	59.985	20	234	269	502	ATCTGTATCCCAGTGCCAGC	60.104	20	GTAGATGCCTTTGCAGCCTC	59.985	20	232	271	502	GTATCCCAGTGCCAGCAAGT	60.142	20	GTAGATGCCTTTGCAGCCTC	59.985	20	228	275	502
Unigene0021272	1	p3	(CCT)5	15	509	523	GAGCTGCTGGGATGATTGAT	60.189	20	GATGTCGGCGAAAGCATATT	60.067	20	204	354	557	TCAAAATCAAAGTCCTCGCC	60.192	20	GATGTCGGCGAAAGCATATT	60.067	20	176	382	557	GCAGCACAAATGAATCCAGA	59.805	20	GATGTCGGCGAAAGCATATT	60.067	20	254	304	557
Unigene0021282	1	p2	(AC)9	18	460	477	CAGGTGGTGTGATTTGAAGG	58.98	20	TCATGGCAAAACCAAAAGTG	59.561	20	166	420	585	CAGGTGGTGTGATTTGAAGG	58.98	20	CATGGCAAAACCAAAAGTGA	59.561	20	165	420	584	CCAGGTGGTGTGATTTGAAG	58.98	20	TCATGGCAAAACCAAAAGTG	59.561	20	167	419	585
Unigene0021301	1	p4	(CTCC)4	16	27	42	GAAAATAGTAGACTAGGGCGCTG	58.688	23	CGATAACGATTGGATGGCTT	59.923	20	174	1	174	GAAAATAGTAGACTAGGGCGCTG	58.688	23	ACGACTGTAATCCGACTGCC	60.142	20	146	1	146	GAAAATAGTAGACTAGGGCGCTG	58.688	23	GGATGGCTTGAAGAGAAACG	59.813	20	163	1	163
Unigene0021304	1	p3	(CAT)5	15	177	191	TCCTATGATGGAAGAAGGGAAA	59.903	22	GGGCAATTGTTCCATGATCT	59.756	20	259	75	333	TTCCTATGATGGAAGAAGGGAA	59.903	22	GGGCAATTGTTCCATGATCT	59.756	20	260	74	333	TCCTATGATGGAAGAAGGGAA	58.583	21	GGGCAATTGTTCCATGATCT	59.756	20	259	75	333
Unigene0021305	1	p2	(AT)7	14	1	14
Unigene0021307	1	p2	(GA)11	22	71	92	AGAATCAACAAGAGGAGGAACA	57.909	22	CACCAACGTCGCTAGAGTCA	60.049	20	231	16	246	AGAATCAACAAGAGGAGGAACA	57.909	22	ACGCGCTTTACCTCATCAAT	59.736	20	205	16	220	AGAATCAACAAGAGGAGGAACA	57.909	22	TCTCCTCGATGATTAAGCCG	60.309	20	186	16	201
Unigene0021342	1	p5	(CACTT)4	20	1870	1889	TGAAGCCTGAGGCATTTTCT	59.955	20	GAAGTGAAGTGCAATCGTGG	59.293	20	172	1831	2002	TGAAGCCTGAGGCATTTTCT	59.955	20	AAGTGAAGTGCAATCGTGGA	59.293	20	171	1831	2001	TGAAGCCTGAGGCATTTTCT	59.955	20	CCGACTGCTGTGTGTGTGTT	60.852	20	102	1831	1932
Unigene0021342	2	p5	(CACTT)4	20	1993	2012	TGAAGCCTGAGGCATTTTCT	59.955	20	TGTGTGTGTTTGTGTGTATGATGA	59.852	24	215	1831	2045	TGAAGCCTGAGGCATTTTCT	59.955	20	TGTTTGTGTGTATGATGAAGCTG	58.764	23	209	1831	2039	TGAAGCCTGAGGCATTTTCT	59.955	20	TGTGTTTGTGTGTATGATGAAGC	58.62	23	211	1831	2041
Unigene0021349	1	p4	(TTAT)4	16	99	114	TCCTCCTTTGAAGAGCTAATTTT	57.828	23	CCACACCGTTAGGCTAAGAGA	59.387	21	185	10	194	TTGAGTATATCCTCCTTTGAAGAGC	59.356	25	CCACACCGTTAGGCTAAGAGA	59.387	21	194	1	194	TCCTCCTTTGAAGAGCTAATTTT	57.828	23	ACCACACCGTTAGGCTAAGAGA	60.185	22	186	10	195
Unigene0021361	1	c	(AG)6gaatatgaaaaggtgttaaaagcaagggaggtacatacatggctgtcacctgatcagctactctttcca(AG)6	93	22	114
Unigene0021368	1	p3	(TCT)7	21	21	41
Unigene0021373	1	c	(AT)8ac(AG)10	38	1657	1694	AAGTGCAGCTACGGAATACAGA	59.068	22	AATTATGGATCCCTCAGCCC	60.117	20	243	1575	1817	TGCAGCTACGGAATACAGAAC	58.067	21	AATTATGGATCCCTCAGCCC	60.117	20	240	1578	1817	AAAAGTGCAGCTACGGAATACA	58.968	22	AATTATGGATCCCTCAGCCC	60.117	20	245	1573	1817
Unigene0021373	2	p5	(AAGCC)4	20	1999	2018	GGAATATAGGAGAAGCGGGC	60.026	20	CCCGGGGGACTTATTAAATG	60.373	20	280	1782	2061	TACAGTGGAAGAAGGGTGGG	59.959	20	CCCGGGGGACTTATTAAATG	60.373	20	183	1879	2061	CACAGCAGTTTGCTTTGCAT	60.058	20	CCCGGGGGACTTATTAAATG	60.373	20	115	1947	2061
Unigene0021381	1	p2	(CT)8	16	20	35
Unigene0021393	1	p3	(CGC)5	15	540	554	GTTCCTCTGATTCCTGCTCG	59.95	20	GACAATGCTGGAGGTGGAGT	60.12	20	226	431	656	CTCTGATTCCTGCTCGGAAG	60.088	20	GACAATGCTGGAGGTGGAGT	60.12	20	222	435	656	GTTCCTCTGATTCCTGCTCG	59.95	20	GGAGAAGACAATGCTGGAGG	59.803	20	232	431	662
Unigene0021427	1	p2	(AC)10	20	93	112	ATTTTCCATTCTCCAACCCC	59.996	20	TGCTGATTTTTGCCATGAAA	60.193	20	168	58	225	ATTTTCCATTCTCCAACCCC	59.996	20	TTTTGTGCTGATTTTTGCCA	60.229	20	173	58	230	ATTTTCCATTCTCCAACCCC	59.996	20	CCCTTTTGATGAAATTGGGA	59.733	20	236	58	293
Unigene0021429	1	p2	(TC)7	14	1164	1177	CCTTTCCTCTCCCCATTCTC	60.008	20	AAGGAAATAATTGTAGGGAGGGA	59.274	23	249	957	1205	CCTTTCCTCTCCCCATTCTC	60.008	20	GGAAATAATTGTAGGGAGGGA	57.061	21	247	957	1203	CCTTTCCTCTCCCCATTCTC	60.008	20	GGAAATAATTGTAGGGAGGGAG	58.044	22	247	957	1203
Unigene0021432	1	p2	(AG)6	12	550	561	GGAAATTGAAGAGCGCTGAC	59.962	20	TGTAACTGGAACCACCACCT	57.901	20	228	363	590	CGGAAAACAAACAGGCAAGT	60.147	20	TGTAACTGGAACCACCACCT	57.901	20	122	469	590	CACCGTTGCTTCAACACTTG	60.338	20	TGTAACTGGAACCACCACCT	57.901	20	198	393	590
Unigene0021433	1	p2	(AG)6	12	193	204	GGAAATTGAAGAGCGCTGAC	59.962	20	TGTAACTGGAACCACCACCT	57.901	20	141	93	233	ACGGAAAACAAACAGGCAAG	60.147	20	TGTAACTGGAACCACCACCT	57.901	20	123	111	233	CGGAAAACAAACAGGCAAGT	60.147	20	TGTAACTGGAACCACCACCT	57.901	20	122	112	233
Unigene0021434	1	p2	(AG)6	12	242	253	AATCACTCCCAGTTTGTCGG	59.966	20	TGTAACTGGAACCACCACCT	57.901	20	139	144	282	GGAAATTGAAGAGCGCTGAC	59.962	20	TGTAACTGGAACCACCACCT	57.901	20	190	93	282	CGGAAAACAAACAGGCAAGT	60.147	20	TGTAACTGGAACCACCACCT	57.901	20	122	161	282
Unigene0021440	1	p3	(AGC)5	15	67	81	AAAAACACAGAGCCTGCCC	60.248	19	AGTGAATCTCCCCAGTCCCT	59.929	20	220	37	256	AAAAACACAGAGCCTGCCC	60.248	19	ATCGGAATAGGCAAGGGACT	59.925	20	176	37	212	AAAAACACAGAGCCTGCCC	60.248	19	ACAAAGGATGGATTCAACGG	59.79	20	131	37	167
Unigene0021441	1	p3	(ACC)5	15	125	139	TTCCACTCATTTCTCGACCC	60.05	20	ATTGCCAGTTTGGCTGTACC	60	20	234	97	330	TTCCACTCATTTCTCGACCC	60.05	20	CAGATAAGAATGGCCCCAGA	60.029	20	260	97	356	TTCCACTCATTTCTCGACCC	60.05	20	GGTGGTGATTGGTTACAGGG	60.088	20	119	97	215
Unigene0021451	1	p2	(AG)6	12	237	248	ACGACCCAACAAATTTCCAA	60.206	20	TGGACGTGCAGAGTAACTGG	59.897	20	212	193	404	ACGACCCAACAAATTTCCAA	60.206	20	CTCTAGGCGTTTGGTCGTTC	59.875	20	133	193	325	ACGACCCAACAAATTTCCAA	60.206	20	GGTTTTGCTTCGTTCCACTC	59.717	20	191	193	383
Unigene0021452	1	p2	(TC)8	16	279	294	GGGCTTTGGCAACAAAACTA	60.11	20	CGAGGAATTGACCTCGGATA	60.029	20	130	217	346	GGGCTTTGGCAACAAAACTA	60.11	20	TTGGGGAAAACTGAAGTTGG	59.942	20	229	217	445	GGGCTTTGGCAACAAAACTA	60.11	20	GCATTTTGGGGAAAACTGAA	59.916	20	234	217	450
Unigene0021460	1	p3	(ATC)5	15	1089	1103
Unigene0021464	1	p2	(GA)7	14	2802	2815	CAAGATTTCCGACGGTTGTT	59.971	20	TCGCATGTACCGCCTTATTT	60.476	20	273	2655	2927	CCTGTTCCCTTGGTTGAAAA	59.942	20	TCGCATGTACCGCCTTATTT	60.476	20	218	2710	2927	CATCAAGATTTCCGACGGTT	59.933	20	TCGCATGTACCGCCTTATTT	60.476	20	276	2652	2927
Unigene0021483	1	p2	(CA)8	16	46	61	ATCTCTCCCAGGCTCTCTCC	59.913	20	GATGGTCGAGAGTTGGTGGT	59.969	20	174	17	190	ATCTCTCCCAGGCTCTCTCC	59.913	20	AGACAACTCCGGTTTGATGG	59.966	20	189	17	205	ATCTCTCCCAGGCTCTCTCC	59.913	20	TTTCCGGTAGAAAAACGACG	60.103	20	216	17	232
Unigene0021487	1	p2	(GA)6	12	1248	1259	GTCAGGATGGCAACAGGAAT	59.934	20	CGAAGAGCCTCTGGTTTTGA	60.508	20	224	1108	1331	GTCAGGATGGCAACAGGAAT	59.934	20	CTGCTGACTTGCGAAGAGC	60.024	19	235	1108	1342	GTCAGGATGGCAACAGGAAT	59.934	20	GCTGCTGACTTGCGAAGAG	60.024	19	236	1108	1343
Unigene0021490	1	p2	(AG)7	14	304	317	CTTACGCTTGCTGGGTTCTC	60.015	20	ATGATCGGGATTCTGGATTG	59.709	20	202	277	478	ATTCACAGTTTGGACTCGGC	60.119	20	ATGATCGGGATTCTGGATTG	59.709	20	277	202	478	CTTACGCTTGCTGGGTTCTC	60.015	20	ATCGCACCGTGGTACTTCAT	60.406	20	228	277	504
Unigene0021490	2	p3	(TCG)5	15	638	652	GCAACAGAAGATGTGGTGGA	59.682	20	TGGAGAATGCTAACGAGGCT	59.978	20	220	565	784	GAGGATGGCTGACATTCACA	59.637	20	TGGAGAATGCTAACGAGGCT	59.978	20	252	533	784	GACGGGCAAATTTTCAACAG	60.481	20	TGGAGAATGCTAACGAGGCT	59.978	20	278	507	784
Unigene0021492	1	p2	(TC)9	18	1410	1427	TCTCCATGTCATTTCCACCA	59.893	20	GCAGATTCATCACCTTCTTCC	58.731	21	272	1220	1491	TCTCCATGTCATTTCCACCA	59.893	20	AGCAGATTCATCACCTTCTTCC	59.719	22	273	1220	1492	AAGTTTCAGCGGGAAGTGAA	59.853	20	GCAGATTCATCACCTTCTTCC	58.731	21	219	1273	1491
Unigene0021494	1	p2	(TA)10	20	388	407
Unigene0021495	1	p3	(GGT)5	15	508	522
Unigene0021523	1	p4	(TAAA)4	16	915	930	ATCCTACCAAGCCCTTGAGC	60.599	20	TTGAGCCATCTAATATTGTTCTATTG	57.992	26	123	860	982	CGTCTTTAAGCCCCCAGATA	59.178	20	TTGAGCCATCTAATATTGTTCTATTG	57.992	26	239	744	982	ATCCTACCAAGCCCTTGAGC	60.599	20	TTGTTCTATTGAGCCATCTAATATTGT	58.707	27	131	860	990
Unigene0021532	1	p4	(TTTC)4	16	1447	1462	TTAGTGACTGTGCTCCGTGC	60.056	20	GGGCAATATCCACATGGAAC	60.021	20	208	1365	1572	AAGGCCAACACAGTTCTGCT	59.914	20	GGGCAATATCCACATGGAAC	60.021	20	252	1321	1572	GCTGCCAAATTTTTCAGGAG	59.823	20	GGGCAATATCCACATGGAAC	60.021	20	235	1338	1572
Unigene0021537	1	p2	(TA)7	14	38	51	ACTACCGCAGCAAATTCTGG	60.27	20	TGCCTCTAATGGAGGATTGG	60.029	20	197	1	197	ACTACCGCAGCAAATTCTGG	60.27	20	GAGGATTGGATGAACTTGGC	59.488	20	186	1	186	ACTACCGCAGCAAATTCTGG	60.27	20	GGAGGATTGGATGAACTTGG	59.336	20	187	1	187
Unigene0021554	1	p3	(AGC)5	15	1294	1308	AGCTAGCGGATGCTTGTGAT	60.007	20	TTTTGCTGCATTGGAATTGA	60.193	20	276	1263	1538	AGCTAGCGGATGCTTGTGAT	60.007	20	TTTGCTGCATTGGAATTGAA	60.193	20	275	1263	1537	TTCAAAAGCTAGCGGATGCT	60.117	20	TTTGCTGGAACCGTACATCA	60.111	20	135	1257	1391
Unigene0021555	1	p3	(AGC)5	15	251	265
Unigene0021586	1	p6	(TGTGCG)8	48	251	298
Unigene0021587	1	c*	(CA)7(CACACG)5*	40	1012	1051
Unigene0021591	1	p3	(GAA)5	15	992	1006	AGGGTGAGAAGCGATTGAAA	59.813	20	ATCGTTTTCCCCCAAAATTC	59.999	20	261	898	1158	AAGGGTGAGAAGCGATTGAA	59.813	20	ATCGTTTTCCCCCAAAATTC	59.999	20	262	897	1158	TTGATGGAAGGGTGAGAAGC	60.195	20	ATCGTTTTCCCCCAAAATTC	59.999	20	269	890	1158
Unigene0021594	1	p2	(TA)17	34	85	118	TGTCTGAAAATCCCAAGTAGAAGA	59.304	24	TGTCTGAAAATCCCAAGTAGAAGA	59.304	24	154	24	177	TGAAAATCCCAAGTAGAAGAAACA	59.203	24	TGTCTGAAAATCCCAAGTAGAAGA	59.304	24	150	28	177	TGTCTGAAAATCCCAAGTAGAAGA	59.304	24	TGAAAATCCCAAGTAGAAGAAACA	59.203	24	150	24	173
Unigene0021595	1	p2	(TA)20	40	85	124	TGTCTGAAAATCCCAAGTAGAAGA	59.304	24	TCCTCAAGTGCTTTTTGCCT	59.993	20	192	24	215	TGTCTGAAAATCCCAAGTAGAAGA	59.304	24	TGATCCTCACTTCACCACCA	60.088	20	127	24	150	TGAAAATCCCAAGTAGAAGAAACA	59.203	24	TCCTCAAGTGCTTTTTGCCT	59.993	20	188	28	215
Unigene0021598	1	p2	(AC)8	16	821	836	TTGCTTTCTTTGGATGGGAC	60.051	20	CGAAGCAGTATTGGCTCACA	60.011	20	173	719	891	GGACATGGCAATCTTTGGTT	59.797	20	CGAAGCAGTATTGGCTCACA	60.011	20	157	735	891	GATGGGACATGGCAATCTTT	59.756	20	CGAAGCAGTATTGGCTCACA	60.011	20	161	731	891
Unigene0021599	1	p2	(TC)6	12	87	98	TCAATAAACCGAGGTCTCCC	58.981	20	TTTCTTGAATCTCCGCCATC	60.155	20	229	62	290	CTCAATAAACCGAGGTCTCCC	59.948	21	TTTCTTGAATCTCCGCCATC	60.155	20	230	61	290	TCAATAAACCGAGGTCTCCCT	59.948	21	TTTCTTGAATCTCCGCCATC	60.155	20	229	62	290
Unigene0021614	1	p2	(TA)6	12	220	231	TGCATGCAGTCCATCACATA	59.656	20	ACCCAATCTCCCTCCTGAAC	60.314	20	245	65	309	TGCATGCAGTCCATCACATA	59.656	20	CGATAACCCACACCCAATCT	59.67	20	256	65	320	TGCATGCAGTCCATCACATA	59.656	20	AGCTCGTCAGTGCCGATAAC	60.428	20	269	65	333
[truncated: 4,062 more rows]
